# Supplementary material for: Identification and validation of predictive factors for progression to severe COVID-19 pneumonia by proteomics
Source: Signal Transduct Target Ther. 2020 Oct 3;5:217. doi: 10.1038/s41392-020-00333-1 (PMC7532335; doi:10.1038/s41392-020-00333-1)
Supplement: Supplementary file 2 — Data S1 [file 41392_2020_333_MOESM2_ESM.xls]

## Sheet: Info
Table S3. List of LC-MS/MS detected peptides and proteins from sera of 23 COVID-19 patients (Development group) and 10 healthy controls
a. Peptide matrix
b. Protein matrix

## Sheet: a. Peptide matrix
PeptideSequence	PrecursorCharge	ProteinGroup	Normal_24	Normal_25	Normal_26	Normal_27	Normal_28	Normal_29	Normal_30	Normal_31	Normal_32	Normal_33	Patients_1	Patients_2	Patients_3	Patients_4	Patients_5	Patients_6	Patients_7	Patients_8	Patients_9	Patients_10	Patients_11	Patients_12	Patients_13	Patients_14	Patients_15	Patients_16	Patients_17	Patients_18	Patients_19	Patients_20	Patients_21	Patients_22	Patients_23
[Gln->pyro-Glu]Q[Deamidation (NQ)]DKPLIEK	2	sp|Q9UNQ0|ABCG2_HUMAN;tr|A0A024RDD4|A0A024RDD4_HUMAN;tr|I7JB59|I7JB59_HUMAN	16.9355	16.8324	18.9285	16.0991	13.8915	15.1769	17.792	20.7141	17.5523	18.2082	21.1117	19.039	19.4614	16.3096	17.4044	15.2809	15.949	15.9828	14.053	17.7828	16.2183	19.6525	15.9914	15.4098	17.2447	17.8379	13.8842	19.555	17.7548	15.7087	17.3641	13.1316	16.8324
[Gln->pyro-Glu]Q[Deamidation (NQ)]ELIQ[Deamidation (NQ)]AEIQN[Deamidation (NQ)]GVK	3	sp|Q12904|AIMP1_HUMAN;tr|B4DNK3|B4DNK3_HUMAN;tr|D6R937|D6R937_HUMAN	28.7618	28.7612	27.9667	29.3703	17.4678	16.5314	28.9161	27.5862	16.5491	26.8687	28.1215	17.067	16.6879	28.654	16.06	27.437	28.1849	16.9343	28.7611	28.3495	28.0237	28.1975	27.6821	27.872	27.4356	28.0907	28.4044	17.1455	27.994	28.0667	28.4692	27.5856	28.9776
[Gln->pyro-Glu]Q[Deamidation (NQ)]FVQ[Deamidation (NQ)]ESFALC[Carbamidomethyl (C)]SQK	2	sp|Q99675|CGRF1_HUMAN;tr|A8K0B3|A8K0B3_HUMAN	NA	NA	NA	NA	NA	NA	NA	NA	NA	11.1246	11.8967	NA	NA	NA	NA	NA	NA	NA	NA	NA	NA	NA	NA	NA	NA	NA	NA	11.2816	11.486	11.297	NA	11.0813	11.4635
[Gln->pyro-Glu]Q[Deamidation (NQ)]N[Deamidation (NQ)]SLKEWRNLK	2	sp|P48995|TRPC1_HUMAN;tr|A7VJS2|A7VJS2_HUMAN	NA	14.2162	14.4821	NA	13.4292	14.6609	NA	14.2248	NA	14.5616	14.9401	NA	NA	15.0244	NA	NA	14.4026	NA	13.4704	NA	NA	17.4927	NA	14.8445	13.625	13.6634	13.079	14.7748	NA	15.3243	15.8093	14.4269	NA
[Gln->pyro-Glu]Q[Deamidation (NQ)]NC[Carbamidomethyl (C)]ELFEQLGEYK	2	sp|P02768|ALBU_HUMAN	NA	14.6817	14.3532	NA	NA	13.6299	13.3437	NA	14.0112	13.9983	NA	14.257	14.1395	14.1172	NA	NA	14.4926	NA	14.2049	NA	NA	NA	13.5196	13.35	12.7002	NA	NA	NA	13.9515	NA	NA	14.2195	14.308
[Gln->pyro-Glu]Q[Deamidation (NQ)]QILQ[Deamidation (NQ)]EMR	1	sp|Q8WWI1|LMO7_HUMAN;tr|A0A0A0MTE2|A0A0A0MTE2_HUMAN;tr|A0A1P7ZIM8|A0A1P7ZIM8_HUMAN;tr|B7Z8W3|B7Z8W3_HUMAN;tr|E9PMS6|E9PMS6_HUMAN;tr|E9PMT2|E9PMT2_HUMAN;tr|F8J2B5|F8J2B5_HUMAN;tr|F8WD26|F8WD26_HUMAN;tr|J3KP06|J3KP06_HUMAN	14.2965	14.1036	14.9978	14.9707	14.7564	15.0328	14.5345	15.0341	15.7045	15.4744	14.871	15.4479	14.3802	15.9469	14.8499	NA	15.4018	16.0395	14.9751	NA	NA	13.6851	14.1828	13.9424	14.0483	13.8294	14.5985	14.6263	13.8538	14.599	15.1034	NA	15.8964
[Gln->pyro-Glu]Q[Deamidation (NQ)]TITLTK	1	sp|A3KN83|SBNO1_HUMAN	17.6398	16.7941	16.9474	NA	15.8982	16.276	15.7076	17.3227	17.3288	17.0516	17.2248	16.6868	16.3372	16.9139	16.5445	17.1057	16.6636	16.8866	15.8142	15.9749	15.5369	15.4695	16.0756	17.3812	15.9445	15.8091	15.6665	17.3686	16.0711	16.1233	16.6716	16.606	17.5115
[Gln->pyro-Glu]Q[Deamidation (NQ)]VQLQESGGGLVQ[Deamidation (NQ)]PGGSLR	2	tr|A2NZ55|A2NZ55_HUMAN	17.7404	17.8333	17.4465	18.13	17.6053	17.1906	17.7532	17.448	18.1957	NA	18.3109	NA	17.5881	17.5291	NA	NA	18.0124	18.341	17.7581	NA	13.0869	17.1976	NA	14.9558	18.8639	18.8711	19.236	18.1162	NA	17.9758	17.9662	NA	17.6848
[Gln->pyro-Glu]Q[Deamidation (NQ)]VQLQESGGGLVQPGGSLR	2	tr|A2NZ55|A2NZ55_HUMAN	17.4761	17.6154	17.0774	18.0134	17.4433	17.0694	17.8799	17.1667	18.0956	17.4435	18.1847	18.9369	17.4757	17.3617	18.933	15.7908	17.822	18.0735	17.4399	19.8653	16.2551	16.3165	16.3289	21.0101	18.528	18.5808	19.1998	17.9706	16.7699	17.6792	17.8335	15.9506	17.5583
[Gln->pyro-Glu]QAAGSGHLLALGTPENPSWLSLHLQDQK	3	sp|P04278|SHBG_HUMAN;tr|I3L145|I3L145_HUMAN	NA	13.6631	14.1424	13.7884	14.3764	16.8599	15.1109	13.8832	14.055	NA	13.529	14.4521	NA	NA	NA	NA	14.2021	14.5637	NA	NA	NA	NA	14.8129	NA	NA	NA	NA	NA	13.1584	NA	13.3129	NA	13.776
[Gln->pyro-Glu]QAEVSSVPDHLTSC[Carbamidomethyl (C)]VRPDVR	3	sp|Q13822|ENPP2_HUMAN;tr|E7EUF1|E7EUF1_HUMAN	NA	NA	NA	NA	NA	NA	NA	NA	NA	13.9827	NA	NA	NA	NA	NA	NA	NA	NA	NA	NA	NA	NA	NA	NA	NA	NA	NA	NA	NA	NA	NA	NA	NA
[Gln->pyro-Glu]QAGAAGSRMN[Deamidation (NQ)]FRPGVLSSR	2	sp|Q14624|ITIH4_HUMAN;tr|B2RMS9|B2RMS9_HUMAN	12.2625	NA	13.684	12.1233	NA	13.7455	12.9056	13.9652	NA	NA	13.6421	NA	NA	12.316	12.8769	NA	NA	13.0824	NA	12.592	13.1733	15.0942	NA	14.2131	NA	NA	NA	NA	12.9684	NA	NA	13.0773	NA
[Gln->pyro-Glu]QAGLTQPPSVSK	2	tr|Q5NV86|Q5NV86_HUMAN	NA	NA	NA	NA	NA	NA	NA	NA	NA	14.7353	NA	NA	NA	NA	NA	NA	NA	NA	NA	NA	NA	NA	NA	NA	NA	NA	NA	NA	NA	NA	NA	NA	NA
[Gln->pyro-Glu]QALEEFQK	2	sp|P07358|CO8B_HUMAN;tr|B7Z550|B7Z550_HUMAN;tr|B7Z555|B7Z555_HUMAN;tr|B7ZA94|B7ZA94_HUMAN	NA	NA	NA	14.7103	NA	NA	11.5062	15.7229	NA	14.4604	15.6964	16.3841	NA	15.2101	NA	14.2211	NA	17.3632	NA	16.0091	NA	15.6793	NA	14.7253	NA	NA	NA	13.2301	14.3931	NA	NA	NA	16.9943
[Gln->pyro-Glu]QAPGQ[Deamidation (NQ)]GLEWMGR	2	tr|Q9UL89|Q9UL89_HUMAN	NA	NA	12.9493	NA	17.2995	15.47	15.9662	NA	NA	NA	17.1212	NA	17.8039	15.9306	16.4185	16.0064	NA	14.394	NA	17.2631	NA	NA	NA	15.5325	NA	NA	NA	NA	16.5363	NA	16.3863	16.0919	NA
[Gln->pyro-Glu]QAPGQGLEWMGR	2	tr|Q9UL89|Q9UL89_HUMAN	13.399	NA	13.2213	17.547	17.4637	15.992	16.7622	13.7304	13.9456	18.4033	17.8646	16.2701	18.0516	16.1305	16.7429	16.1584	16.3152	14.6711	14.9997	17.4424	13.4566	15.0886	NA	15.7529	17.875	17.7334	17.5827	16.2846	16.9424	15.94	16.6209	16.387	16.9972
[Gln->pyro-Glu]QAQQMVQPQSPVAVSQSK	2	sp|P02751|FINC_HUMAN;tr|A0A024R462|A0A024R462_HUMAN;tr|A0A384MR03|A0A384MR03_HUMAN;tr|B7ZLE5|B7ZLE5_HUMAN	14.9958	15.9194	14.9249	15.8423	15.2522	15.0657	15.7146	13.8399	15.8275	14.3284	13.7659	13.1063	15.3693	14.4276	14.9178	14.7035	12.8009	NA	14.9857	13.1941	13.5817	14.908	13.8774	14.4912	13.8828	13.5844	NA	12.8772	13.0488	12.5175	13.2612	14.0044	15.6763
[Gln->pyro-Glu]QAVDTAVDGVFIR	2	sp|P19827|ITIH1_HUMAN	19.4783	20.4272	19.5905	20.5413	18.2279	19.8218	19.7457	19.1542	19.145	18.3433	18.3973	19.2948	19.3025	19.7065	19.5262	17.9466	18.3337	19.1648	18.3624	18.8669	18.7144	21.1409	18.3166	19.3536	18.9187	18.4688	18.0052	18.4653	19.078	19.866	19.7299	18.3024	19.5052
[Gln->pyro-Glu]QAVLTQPSSLSASPGASASLTC[Carbamidomethyl (C)]TLR	2	tr|Q5NV82|Q5NV82_HUMAN	18.4225	18.4013	17.844	17.0079	18.582	19.0604	18.8526	17.4794	19.1108	20.4017	18.9909	17.7076	16.6912	18.2573	16.831	17.5019	18.8568	18.0292	18.2391	17.2017	17.9997	18.1338	17.9936	17.4844	18.4531	18.0875	18.6377	18.2188	18.1012	18.0382	18.0925	17.1068	18.4956
[Gln->pyro-Glu]QAVLTQPSSLSASPGASASLTC[Carbamidomethyl (C)]TLR	3	tr|Q5NV82|Q5NV82_HUMAN	16.6742	16.6907	16.3887	15.432	16.2857	16.9747	16.9633	15.5575	17.404	18.8366	17.4355	15.945	14.7858	16.428	14.2251	14.7573	17.3214	16.192	16.6564	14.4191	15.7222	16.6299	16.4899	14.7722	16.1925	16.4853	16.8842	16.3569	16.4646	16.2147	16.1791	15.4192	16.7738
[Gln->pyro-Glu]QDAC[Carbamidomethyl (C)]QGDSGGVFAVR	2	tr|A0A3B3ISR2|A0A3B3ISR2_HUMAN;tr|B4DPQ0|B4DPQ0_HUMAN	NA	NA	NA	NA	NA	NA	NA	NA	NA	NA	NA	NA	NA	NA	NA	NA	NA	NA	NA	NA	NA	12.8674	NA	NA	NA	NA	NA	NA	NA	NA	NA	NA	NA
[Gln->pyro-Glu]QDGSVDFFR	2	sp|O75636|FCN3_HUMAN	NA	NA	NA	NA	NA	NA	NA	NA	NA	NA	NA	NA	NA	12.3464	NA	NA	12.9448	NA	13.8051	NA	NA	NA	13.3221	NA	NA	NA	NA	NA	NA	NA	11.8248	NA	NA
[Gln->pyro-Glu]QDNEILIFWSK	2	sp|P02741|CRP_HUMAN	NA	NA	15.3188	13.267	12.6173	NA	NA	15.04	12.224	14.4165	NA	NA	15.5976	NA	12.9512	15.9071	13.5779	14.2647	13.954	12.1583	15.8496	11.9062	15.8756	16.5043	13.2536	13.8162	16.4678	13.0955	15.5083	14.6491	15.9546	17.4686	12.8145
[Gln->pyro-Glu]QDPPSVVVTSHQAPGEK	2	sp|P25311|ZA2G_HUMAN;tr|A0A140VK00|A0A140VK00_HUMAN	16.077	16.2036	16.1962	16.2074	15.6725	16.5237	16.722	15.2254	16.0712	15.408	15.9396	16.0225	15.9704	16.095	15.513	15.327	16.7285	15.8528	16.0126	15.3849	14.7789	16.0017	15.7908	15.0076	16.8231	15.7226	16.0476	15.7254	14.326	15.774	15.905	16.6735	16.7417
[Gln->pyro-Glu]QEAFSIR	1	sp|P15924|DESP_HUMAN	NA	13.3936	NA	15.1448	16.3174	NA	NA	NA	NA	NA	NA	NA	NA	15.2407	NA	14.3938	NA	NA	14.9262	13.5602	13.6275	NA	NA	14.2854	NA	NA	NA	14.1948	NA	NA	14.4092	16.0579	14.835
[Gln->pyro-Glu]QEDDLANINQWVK	2	sp|P08697|A2AP_HUMAN	15.9218	15.8396	15.1731	15.5472	15.4496	14.792	14.859	15.3098	15.7758	14.2419	NA	14.492	15.2108	15.2133	NA	NA	15.9367	15.0386	15.3239	NA	NA	NA	14.3537	14.3729	13.9214	14.3612	14.7587	NA	NA	14.6889	NA	14.0546	15.0354
[Gln->pyro-Glu]QEELC[Carbamidomethyl (C)]LAR	2	sp|P02753|RET4_HUMAN;tr|Q5VY30|Q5VY30_HUMAN	13.6031	13.6635	NA	12.9102	12.371	NA	NA	NA	13.7418	NA	NA	NA	NA	13.5073	NA	NA	NA	NA	13.1929	NA	NA	NA	NA	NA	NA	NA	11.8144	NA	NA	NA	NA	NA	13.6206
[Gln->pyro-Glu]QEILAALEK	2	tr|Q53FJ5|Q53FJ5_HUMAN	11.517	NA	NA	NA	NA	NA	NA	NA	NA	NA	NA	NA	NA	NA	NA	NA	NA	NA	NA	NA	NA	NA	NA	NA	NA	NA	NA	NA	NA	NA	NA	NA	NA
[Gln->pyro-Glu]QELEEIC[Carbamidomethyl (C)]HDLEAR	2	sp|P35579|MYH9_HUMAN;tr|A0A024R1N1|A0A024R1N1_HUMAN;tr|A0A0U4BW16|A0A0U4BW16_HUMAN;tr|Q86XU5|Q86XU5_HUMAN	NA	NA	NA	NA	NA	NA	NA	NA	NA	NA	NA	NA	NA	NA	NA	NA	NA	NA	NA	NA	NA	NA	NA	NA	NA	NA	NA	NA	NA	NA	NA	14.8087	12.567
[Gln->pyro-Glu]QELSEAEQATR	2	sp|P01024|CO3_HUMAN;tr|V9HWA9|V9HWA9_HUMAN	NA	14.3124	NA	NA	NA	NA	NA	NA	NA	NA	NA	NA	NA	NA	NA	13.2331	NA	NA	NA	12.8271	NA	NA	NA	14.3884	NA	NA	14.0901	NA	13.2837	NA	NA	NA	NA
[Gln->pyro-Glu]QEMSKDLEEVK	2	sp|P02647|APOA1_HUMAN;tr|A0A024R3E3|A0A024R3E3_HUMAN	NA	NA	NA	NA	NA	NA	NA	15.0969	NA	NA	16.5142	NA	NA	NA	NA	NA	NA	NA	NA	NA	NA	12.0888	NA	NA	NA	NA	NA	NA	14.7082	NA	NA	NA	NA
[Gln->pyro-Glu]QEPERN[Deamidation (NQ)]EC[Carbamidomethyl (C)]FLQHK	2	sp|P02768|ALBU_HUMAN	NA	NA	8.30536	NA	NA	9.06751	8.1249	NA	9.53364	NA	NA	8.84266	NA	NA	NA	NA	NA	7.96799	NA	NA	NA	8.01352	NA	7.38224	NA	10.1125	NA	NA	8.13709	NA	10.7868	NA	NA
[Gln->pyro-Glu]QEPERN[Deamidation (NQ)]EC[Carbamidomethyl (C)]FLQHK	3	sp|P02768|ALBU_HUMAN	12.5246	NA	12.3278	10.795	NA	NA	NA	NA	NA	NA	NA	12.9078	NA	NA	NA	NA	12.1882	12.7917	NA	16.5064	NA	NA	NA	NA	11.1497	NA	NA	NA	NA	12.4523	NA	12.7932	14.4229
[Gln->pyro-Glu]QEPERNEC[Carbamidomethyl (C)]FLQHK	2	sp|P02768|ALBU_HUMAN	17.8164	17.7745	18.5557	14.0653	17.0197	18.8061	17.7751	18.8481	17.8582	18.1185	19.1943	18.5247	18.0366	13.2018	17.4713	16.035	17.8978	18.6	15.3564	17.4687	17.4442	18.9355	16.5421	16.7169	17.1502	18.0356	16.4941	18.3447	18.4474	18.3507	18.8554	16.7915	17.6882
[Gln->pyro-Glu]QEPERNEC[Carbamidomethyl (C)]FLQHK	3	sp|P02768|ALBU_HUMAN	17.9812	17.7031	18.7804	NA	17.0941	19.3517	18.4691	12.7339	18.0245	18.3572	19.4608	19.0058	18.4812	NA	17.7696	15.7102	18.053	19.0466	15.4157	17.4551	17.6417	19.2578	17.0138	16.9221	17.8357	18.7355	16.4863	18.7755	NA	18.9984	19.0075	16.7861	17.8152
[Gln->pyro-Glu]QEPERNEC[Carbamidomethyl (C)]FLQHKDDNPNLPR	3	sp|P02768|ALBU_HUMAN	NA	NA	NA	NA	13.3951	14.0655	NA	16.5034	10.7663	NA	16.8667	13.4514	13.2646	NA	13.3904	NA	NA	13.252	NA	NA	12.5084	15.1897	NA	NA	NA	12.3067	12.7776	13.6776	15.9768	14.4994	14.8452	12.3581	NA
[Gln->pyro-Glu]QEPERNEC[Carbamidomethyl (C)]FLQHKDDNPNLPR	4	sp|P02768|ALBU_HUMAN	NA	NA	NA	NA	16.9495	16.4297	NA	18.6651	NA	NA	19.1258	17.44	16.7977	NA	17.0941	NA	NA	15.9636	NA	NA	15.7281	17.5028	NA	NA	NA	NA	NA	15.9178	18.2302	15.4466	17.4931	NA	14.8131
[Gln->pyro-Glu]QEPGEN[Deamidation (NQ)]SEILPTLK	2	sp|P22352|GPX3_HUMAN;tr|A0A087X1J7|A0A087X1J7_HUMAN	17.8343	17.1273	17.4062	18.4585	18.0554	16.8393	16.9993	17.3747	17.0547	18.5066	17.4399	17.2495	17.7583	17.4747	17.0063	16.6384	16.8438	18.2385	18.0559	17.1651	17.2165	17.4633	19.1356	17.5329	18.409	17.3148	17.4905	17.747	17.5506	17.7349	17.949	17.38	17.6998
[Gln->pyro-Glu]QEPGENSEILPTLK	2	sp|P22352|GPX3_HUMAN;tr|A0A087X1J7|A0A087X1J7_HUMAN	17.9425	17.209	17.5172	18.5645	18.1523	16.9224	17.1624	17.4663	17.1794	18.6128	17.6023	17.3709	17.8627	17.5928	17.0489	16.7356	16.8889	18.3516	18.1743	17.2501	17.3191	17.5888	19.2954	17.6508	18.4864	17.4684	17.5845	17.8259	17.6307	17.8548	18.0622	17.4654	17.7902
[Gln->pyro-Glu]QEPSQGTTTFAVTSILR	2	tr|Q9NPP6|Q9NPP6_HUMAN	19.0491	18.8846	19.3143	18.0138	18.316	19.1585	18.8975	19.7865	18.9792	20.3241	19.9575	19.6966	18.7171	18.0116	19.1558	17.7008	19.8219	19.2656	19.3453	18.2601	17.902	18.571	19.2262	19.4298	18.3431	17.8442	17.7506	19.422	18.6601	18.678	18.7862	19.1318	18.5129
[Gln->pyro-Glu]QEYDESGPSIVHR	2	sp|P60709|ACTB_HUMAN;sp|P63261|ACTG_HUMAN;tr|Q1KLZ0|Q1KLZ0_HUMAN;tr|Q53G76|Q53G76_HUMAN;tr|Q53G99|Q53G99_HUMAN;tr|Q53GK6|Q53GK6_HUMAN;tr|Q8WVW5|Q8WVW5_HUMAN	13.3475	NA	NA	NA	15.2294	13.8786	NA	11.1198	13.1056	14.2175	13.35	NA	NA	15.5579	NA	15.1873	NA	NA	NA	13.189	NA	12.1201	14.6763	15.2113	15.0767	15.321	14.432	NA	14.0945	14.8712	14.7374	15.4597	16.2903
[Gln->pyro-Glu]QEYEQLIAK	1	sp|P35527|K1C9_HUMAN	NA	11.5284	NA	NA	NA	NA	14.9385	12.5782	NA	12.7502	11.665	NA	NA	15.4451	NA	NA	NA	NA	NA	NA	NA	NA	10.5548	NA	NA	NA	11.0102	NA	11.4108	NA	NA	NA	NA
[Gln->pyro-Glu]QEYEQLIAK	2	sp|P35527|K1C9_HUMAN	NA	NA	NA	NA	NA	NA	12.8337	NA	NA	NA	NA	NA	NA	12.9917	NA	NA	NA	NA	NA	NA	NA	NA	NA	NA	NA	NA	NA	NA	NA	NA	NA	NA	NA
[Gln->pyro-Glu]QFSFPLSSEPFQGSYK	2	sp|P01023|A2MG_HUMAN	NA	NA	NA	NA	NA	14.5112	NA	14.4608	NA	NA	NA	NA	NA	NA	NA	NA	13.7882	14.3367	14.2559	NA	NA	13.1411	NA	NA	13.3162	NA	NA	14.1685	NA	13.2822	13.4655	NA	14.6205
[Gln->pyro-Glu]QFTSSTSYN[Deamidation (NQ)]RGDSTFESK	2	sp|P02671|FIBA_HUMAN	NA	11.379	NA	NA	NA	12.4609	NA	11.6009	NA	10.3528	11.9169	NA	NA	NA	NA	NA	NA	12.8204	NA	11.6016	10.1629	NA	11.3168	11.4432	NA	12.829	12.6418	12.6531	NA	13.2519	12.9761	NA	11.8133
[Gln->pyro-Glu]QFTSSTSYNR	1	sp|P02671|FIBA_HUMAN	19.3232	19.782	19.3119	18.9052	18.8723	20.1363	19.054	18.9836	18.3735	18.6668	18.865	19.3416	17.953	19.8475	18.3524	16.9036	19.412	20.7345	19.8482	19.5204	18.4007	18.8443	19.6817	19.7154	18.9553	20.597	20.2551	20.1248	17.3212	19.9017	20.0729	19.7883	20.0945
[Gln->pyro-Glu]QFTSSTSYNR	2	sp|P02671|FIBA_HUMAN	20.8012	20.4782	20.2395	19.6621	19.1044	20.9822	20.1441	20.3328	19.5247	19.6508	20.0621	20.5351	18.8942	20.9969	19.6666	17.5057	20.0411	21.9101	21.193	20.7247	19.2496	20.025	20.7229	21.7832	19.866	22.0812	21.7829	20.886	18.4436	21.3936	20.788	20.0375	20.8813
[Gln->pyro-Glu]QFVTATDVVR	2	sp|P13796|PLSL_HUMAN;tr|A0A024RDT4|A0A024RDT4_HUMAN;tr|Q53FI1|Q53FI1_HUMAN;tr|V9HWJ7|V9HWJ7_HUMAN	NA	14.5498	NA	NA	NA	NA	NA	NA	NA	NA	NA	NA	NA	NA	NA	NA	NA	NA	NA	NA	NA	NA	NA	NA	NA	NA	NA	NA	NA	NA	NA	NA	NA
[Gln->pyro-Glu]QGALELIK	1	sp|P01024|CO3_HUMAN;tr|V9HWA9|V9HWA9_HUMAN	18.4176	18.7987	18.9299	18.9339	20.016	18.6823	18.9874	18.3367	19.3089	20.6597	18.3091	18.0222	17.8112	18.1355	18.0239	18.9391	18.7321	18.463	18.4995	18.5705	18.3	18.1982	20.3355	19.6432	19.3616	18.6307	19.3982	18.7826	18.1972	18.92	19.0157	19.3327	18.4341
[Gln->pyro-Glu]QGALELIK	2	sp|P01024|CO3_HUMAN;tr|V9HWA9|V9HWA9_HUMAN	10.828	11.3106	11.0036	11.699	12.3141	11.1234	9.9464	10.5797	12.1229	13.3029	10.8703	10.3574	10.4826	10.9731	NA	NA	11.6083	10.6466	NA	NA	NA	11.2767	12.6187	11.8825	11.3668	NA	11.5924	10.4321	10.1744	11.0791	11.0332	11.386	11.1602
[Gln->pyro-Glu]QGHN[Deamidation (NQ)]SVFLIK	2	sp|P02790|HEMO_HUMAN	15.529	15.8164	15.8029	15.404	15.2106	15.618	16.5309	15.5681	15.4328	13.7253	15.2475	15.4005	14.8562	14.9083	14.9098	15.4832	16.2152	15.513	15.9621	14.0513	14.7433	15.6438	15.1761	15.4503	15.5428	15.2446	15.3542	15.653	15.6471	15.9704	16.0356	15.3552	15.4991
[Gln->pyro-Glu]QGHNSVFLIK	2	sp|P02790|HEMO_HUMAN	14.1276	14.6285	14.2011	14.458	14.2463	14.1247	15.2873	13.243	13.4275	NA	13.0539	15.9969	13.0035	13.9721	14.0942	13.7487	15.0269	13.632	14.7035	NA	12.5636	14.132	13.8173	14.2023	14.419	9.86302	15.926	14.3893	13.0446	14.8993	14.6494	12.7093	14.7482
[Gln->pyro-Glu]QGLLPVLESFK	1	sp|P02647|APOA1_HUMAN;tr|A0A024R3E3|A0A024R3E3_HUMAN	22.8951	22.2101	22.6727	23.8051	23.3484	23.2489	22.9498	22.4861	22.9226	23.2809	21.9588	23.2339	22.5259	23.0787	22.2327	21.4062	23.0606	23.0424	23.6437	22.0616	22.7056	22.7905	23.4608	22.2708	23.5529	22.5368	22.7315	22.5131	22.5189	23.2154	22.656	21.4538	22.8833
[Gln->pyro-Glu]QGLLPVLESFK	2	sp|P02647|APOA1_HUMAN;tr|A0A024R3E3|A0A024R3E3_HUMAN	23.9431	23.5311	24.0459	24.9697	24.3357	24.4285	24.0632	23.819	24.2232	24.6115	23.0785	24.2743	23.8865	24.3227	23.6283	22.8931	24.4041	24.3074	24.8411	23.528	24.1394	23.8046	24.4671	23.6768	24.5819	23.5854	23.9969	23.7839	23.2332	24.0645	23.7365	22.6462	23.9885
[Gln->pyro-Glu]QGPVNLLSDPEQGVEVTGQYER	2	sp|Q14624|ITIH4_HUMAN;tr|B2RMS9|B2RMS9_HUMAN	17.6368	18.4048	18.2914	18.682	17.4656	17.6841	17.7823	18.2738	17.5879	16.5655	16.2711	16.3482	17.0553	16.2144	17.2412	17.855	16.2935	16.6123	16.3714	17.3237	17.9178	18.4402	16.0365	17.552	16.6617	16.4747	16.4308	17.0422	16.5646	16.9236	17.1303	16.919	16.6874
[Gln->pyro-Glu]QGPVNLLSDPEQGVEVTGQYER	3	sp|Q14624|ITIH4_HUMAN;tr|B2RMS9|B2RMS9_HUMAN	14.067	14.9427	15.0435	14.9386	NA	NA	13.0571	14.6477	13.9557	NA	13.6963	13.3402	13.6205	13.7732	NA	NA	NA	13.8751	12.0054	NA	NA	15.202	11.921	NA	13.1502	14.8716	NA	13.9039	NA	13.9011	13.9292	12.796	12.8373
[Gln->pyro-Glu]QGQHFC[Carbamidomethyl (C)]GGSLVK	2	sp|P26927|HGFL_HUMAN;tr|G3XAK1|G3XAK1_HUMAN;tr|Q53GN8|Q53GN8_HUMAN	14.7615	15.5374	14.5756	15.6935	13.868	13.5741	14.8037	NA	13.6843	NA	NA	NA	NA	NA	13.1722	13.6174	NA	NA	NA	14.675	14.4501	15.4351	NA	NA	NA	NA	NA	NA	NA	NA	13.279	NA	NA
[Gln->pyro-Glu]QGSFQGGFR	2	sp|P0C0L4|CO4A_HUMAN	15.028	16.1314	16.1858	16.0637	17.2563	15.7345	15.5538	15.612	15.6693	16.616	16.4591	16.285	16.2339	16.1559	15.4831	16.6399	16.4475	16.1619	16.5132	15.6713	15.7926	16.0683	15.5131	16.6547	15.8914	16.0601	15.476	16.7261	16.1215	16.5177	16.6147	16.4865	15.9688
[Gln->pyro-Glu]QGVDADINGLR	2	sp|P35527|K1C9_HUMAN	NA	11.7121	NA	NA	NA	NA	14.4815	13.8668	NA	NA	NA	NA	NA	14.2388	NA	NA	NA	NA	NA	NA	NA	NA	NA	NA	NA	NA	NA	NA	NA	NA	NA	NA	NA
[Gln->pyro-Glu]QGYFVEAQPK	1	sp|P02743|SAMP_HUMAN;tr|V9HWP0|V9HWP0_HUMAN	20.3319	19.4857	19.3374	21.3414	20.5607	19.2572	20.0153	18.8316	19.0138	17.8013	19.714	19.7435	19.8999	20.353	19.6862	19.4512	20.3381	20.53	21.0103	19.8102	19.6235	19.8495	19.5166	20.7904	21.1318	20.6542	20.299	20.5416	19.4067	20.8265	21.236	19.6494	19.4132
[Gln->pyro-Glu]QGYFVEAQPK	2	sp|P02743|SAMP_HUMAN;tr|V9HWP0|V9HWP0_HUMAN	17.5833	16.9328	16.3123	18.7745	18.1693	16.8899	17.34	16.2237	16.7786	14.6849	17.5308	17.3745	17.8691	17.9288	16.7143	16.1728	17.9496	18.2544	18.2306	17.0354	17.2832	17.6278	16.991	17.767	18.1638	18.0925	17.8487	17.9109	17.4005	18.5315	18.5658	16.9331	16.3799
[Gln->pyro-Glu]QHATNVGIMFR	2	sp|P16930|FAAA_HUMAN;tr|A0A384P5L6|A0A384P5L6_HUMAN	11.9455	NA	NA	NA	NA	NA	NA	NA	NA	11.5343	NA	NA	NA	NA	NA	NA	13.0694	NA	12.6584	NA	NA	11.3046	13.4641	NA	11.6839	NA	11.5735	NA	NA	NA	NA	NA	NA
[Gln->pyro-Glu]QHIEAIDVR	2	tr|C0JYY2|C0JYY2_HUMAN	NA	14.0959	NA	NA	NA	13.5823	14.3323	NA	NA	15.0796	NA	NA	NA	13.4096	NA	13.531	13.277	13.5122	NA	12.6254	11.7159	12.1641	NA	12.3064	13.9622	NA	12.7431	13.3171	NA	13.4116	13.069	13.7416	13.2566
[Gln->pyro-Glu]QHLGDVLNFLPL	2	sp|P06681|CO2_HUMAN;tr|A0A1U9X8W4|A0A1U9X8W4_HUMAN;tr|A0A1U9X8X9|A0A1U9X8X9_HUMAN;tr|Q53GZ8|Q53GZ8_HUMAN;tr|Q53HP3|Q53HP3_HUMAN;tr|Q5JP69|Q5JP69_HUMAN	10.0179	12.8565	13.594	12.5495	12.9295	13.0924	11.361	10.3923	13.0361	NA	13.091	12.5453	NA	13.5773	13.1967	14.2388	13.2928	13.6409	12.7549	14.0908	12.6075	14.7122	15.0792	14.9361	15.4992	14.6684	15.1308	14.9839	12.8691	14.3857	15.1765	13.63	11.1604
[Gln->pyro-Glu]QHLPLIK	2	sp|P02671|FIBA_HUMAN	NA	NA	NA	NA	NA	16.8981	NA	NA	NA	NA	NA	NA	NA	NA	NA	NA	NA	NA	NA	NA	NA	NA	NA	NA	NA	NA	NA	NA	NA	NA	NA	NA	NA
[Gln->pyro-Glu]QHMDSDSSPSSSSTYC[Carbamidomethyl (C)]NQMMR	2	sp|P07998|RNAS1_HUMAN;tr|W0UV93|W0UV93_HUMAN	11.4534	11.6163	12.7835	10.1577	12.7438	12.1547	12.2127	12.2268	11.7611	12.5663	13.0775	12.4648	12.1269	12.403	12.2205	12.0806	13.0132	12.7942	12.488	11.6234	11.227	12.4882	11.0649	12.3675	12.341	12.4538	13.0361	12.5391	12.9998	12.4657	12.6263	12.6574	13.2182
[Gln->pyro-Glu]QHQLGVWPLLPGSFK	2	sp|P12259|FA5_HUMAN;tr|A0A0A0MRJ7|A0A0A0MRJ7_HUMAN	16.3046	15.458	15.6428	17.1615	14.9925	15.2817	15.6131	15.1299	15.4715	NA	14.86	14.7717	15.5545	14.7863	14.8586	15.0785	15.5674	16.145	16.3206	NA	NA	15.5723	15.8833	15.8768	15.6139	15.8702	16.1975	15.7146	15.7372	15.8924	16.2676	15.2273	15.5356
[Gln->pyro-Glu]QIGSVYR	2	sp|P04196|HRG_HUMAN	24.6185	23.7768	21.2053	24.0198	21.4932	24.5926	22.4147	21.4228	21.9888	24.3363	21.2358	23.7472	21.6425	24.2999	23.6235	21.9002	21.1147	20.9502	20.5816	23.9126	23.0336	24.8803	24.4812	23.5294	22.1696	20.9376	20.0579	21.3805	23.4048	23.3863	23.6195	22.845	25.0956
[Gln->pyro-Glu]QIN[Deamidation (NQ)]DYVEK	2	sp|P01009|A1AT_HUMAN;tr|E9KL23|E9KL23_HUMAN	NA	NA	NA	NA	16.0768	NA	NA	15.2785	NA	NA	15.6498	NA	15.8699	NA	NA	NA	NA	NA	15.9588	NA	NA	15.4663	NA	NA	15.4709	NA	15.9432	NA	NA	NA	NA	NA	NA
[Gln->pyro-Glu]QINDYVEK	1	sp|P01009|A1AT_HUMAN;tr|E9KL23|E9KL23_HUMAN	22.8924	22.8666	22.7654	22.8087	23	22.6936	22.5474	22.5277	22.63	22.3138	22.5173	22.4832	22.6247	22.2312	21.9056	22.5719	23.3271	22.0654	22.7536	21.4643	22.3392	22.2825	23.168	22.3442	22.5748	22.6349	22.8913	22.5998	22.4631	22.6386	22.7228	22.5601	22.6991
[Gln->pyro-Glu]QINDYVEK	2	sp|P01009|A1AT_HUMAN;tr|E9KL23|E9KL23_HUMAN	16.3359	16.3551	16.2724	16.3667	16.5261	16.4722	15.6243	15.8371	16.0782	15.4307	16.1799	16.0814	16.3823	15.9243	15.5087	16.0919	16.9674	15.7711	16.5095	15.0066	16.0085	15.9286	17.121	15.6978	15.8954	16.1133	16.3649	16.0464	15.6834	16.0816	16.1524	15.96	16.2438
[Gln->pyro-Glu]QINSYVK	1	sp|P08185|CBG_HUMAN;tr|A0A2Z4LCH4|A0A2Z4LCH4_HUMAN	17.7127	17.5197	17.4954	17.7367	17.9712	17.6961	17.5817	17.0042	17.4315	17.953	17.6056	17.2718	16.7543	16.5538	17.0424	17.0771	18.2306	17.6872	17.7393	16.8589	17.0821	18.2811	18.0648	17.325	17.8288	17.9376	17.3021	18.0522	17.5043	18.3792	18.4782	17.2171	17.395
[Gln->pyro-Glu]QIQVSWLR	2	sp|P01871|IGHM_HUMAN;tr|A0A1B0GUU9|A0A1B0GUU9_HUMAN	20.5704	20.1605	19.5398	19.9361	19.5465	19.9033	19.9236	20.1769	19.6791	20.3671	19.2227	18.8738	19.0906	19.5891	18.4565	19.3167	19.2071	19.3599	19.0516	19.8698	20.184	19.4532	20.0325	18.8555	18.5799	18.8231	19.1919	20.2012	19.0633	18.9342	19.2991	19.3297	19.7086
[Gln->pyro-Glu]QISNLQQSISDAEQR	2	sp|P04264|K2C1_HUMAN;tr|H6VRF8|H6VRF8_HUMAN;tr|H6VRG0|H6VRG0_HUMAN;tr|H6VRG1|H6VRG1_HUMAN;tr|H6VRG3|H6VRG3_HUMAN	NA	NA	NA	NA	NA	12.1837	13.8047	NA	NA	NA	NA	NA	NA	17.9722	NA	NA	NA	NA	NA	NA	NA	NA	NA	NA	NA	NA	NA	NA	NA	NA	NA	NA	NA
[Gln->pyro-Glu]QITVNDLPVGR	2	sp|P32119|PRDX2_HUMAN;tr|V9HW12|V9HW12_HUMAN	NA	NA	NA	NA	12.2264	NA	NA	NA	NA	13.1524	13.3885	NA	14.0532	14.5812	NA	NA	13.9349	NA	NA	NA	NA	NA	NA	NA	NA	15.7154	NA	NA	12.1196	14.1057	14.465	14.6806	NA
[Gln->pyro-Glu]QIVAGVNYFLDVELGR	2	sp|P01034|CYTC_HUMAN;tr|A0A0K0K1J1|A0A0K0K1J1_HUMAN	13.3218	12.4396	NA	NA	NA	10.7117	13.594	NA	14.6134	13.2885	14.4562	15.0457	14.6676	14.5219	NA	10.4095	14.4946	NA	14.8396	NA	NA	10.9639	14.1234	NA	13.2564	14.9575	NA	NA	14.3107	NA	NA	14.2627	12.9857
[Gln->pyro-Glu]QKALEVANR	1	sp|O95671|ASML_HUMAN;tr|B3KM43|B3KM43_HUMAN;tr|B4DRF1|B4DRF1_HUMAN	16.7601	16.668	15.9089	16.0324	16.6452	16.6304	17.4431	14.7679	16.1182	17.6314	14.7236	15.6639	15.6558	16.3081	15.7979	16.2077	16.2963	16.9834	16.211	16.5729	15.0727	16.4561	17.0311	15.9191	17.038	16.6137	16.1596	15.2847	16.201	16.8648	16.3743	16.8421	16.1699
[Gln->pyro-Glu]QKALEVANR	2	sp|O95671|ASML_HUMAN;tr|B3KM43|B3KM43_HUMAN;tr|B4DRF1|B4DRF1_HUMAN	20.0395	20.2541	19.0865	19.3674	19.8585	19.993	20.8778	18.2521	19.8114	21.2892	18.2852	18.6109	18.5661	20.103	18.6253	19.3481	19.4985	20.4123	19.414	20.0027	18.326	19.9174	20.2419	18.5478	20.0419	19.4402	18.6756	18.5184	19.6409	20.4319	19.7523	20.5101	19.6743
[Gln->pyro-Glu]QKLHELQEK	2	sp|P02647|APOA1_HUMAN;tr|A0A024R3E3|A0A024R3E3_HUMAN	11.9778	NA	NA	NA	13.5534	13.4305	NA	15.6313	12.8161	NA	16.6342	13.6604	13.9877	12.6291	13.2311	NA	12.9786	13.1054	NA	NA	12.8659	13.231	NA	NA	NA	12.8181	13.3858	13.6263	15.2764	14.0586	14.5401	12.1496	13.612
[Gln->pyro-Glu]QKPDGVFQEDAPVIHQEMIGGLR	2	sp|P01024|CO3_HUMAN;tr|V9HWA9|V9HWA9_HUMAN	13.7068	13.8927	14.0157	13.8012	15.3925	14.1871	14.261	13.7692	14.9048	14.0208	14.1901	13.2517	13.1438	12.9095	13.9657	14.9663	14.1388	13.6917	13.6122	14.2362	13.6541	13.6062	15.4733	11.8754	14.5531	NA	14.4912	14.2597	13.7168	14.373	14.7519	14.6831	13.7
[Gln->pyro-Glu]QKPDGVFQEDAPVIHQEMIGGLR	3	sp|P01024|CO3_HUMAN;tr|V9HWA9|V9HWA9_HUMAN	16.5284	16.91	17.2065	16.7039	17.8646	16.934	16.8945	16.6035	17.6144	18.8958	17.045	16.3066	16.4649	15.9811	16.0993	16.6667	17.1079	16.8977	16.6337	16.7037	16.2724	16.8806	18.7014	17.3756	17.517	17.159	17.6528	17.3454	16.803	17.2198	17.3821	17.2781	16.5101
[Gln->pyro-Glu]QKVEPLR	2	sp|P02647|APOA1_HUMAN;tr|A0A024R3E3|A0A024R3E3_HUMAN	20.8038	20.4825	21.7506	19.2001	21.1067	22.6498	21.5852	22.8104	21.4767	22.1404	22.9514	21.9039	21.707	19.0229	20.764	18.3028	21.2097	22.4802	19.5748	20.5269	20.9105	22.4631	20.3562	19.5959	21.1235	21.4381	20.8414	21.0558	22.3719	21.9747	22.2826	19.2148	21.3683
[Gln->pyro-Glu]QKVEPLRAELQEGAR	3	sp|P02647|APOA1_HUMAN;tr|A0A024R3E3|A0A024R3E3_HUMAN	NA	NA	NA	NA	15.5487	16.1173	NA	17.4211	14.4858	NA	18.3275	NA	15.0878	14.8001	15.7551	NA	NA	NA	NA	NA	15.7523	NA	NA	NA	NA	NA	15.4152	16.0387	16.8992	16.1932	15.6063	NA	15.0614
[Gln->pyro-Glu]QKWEAEPVYVQR	2	sp|P25311|ZA2G_HUMAN;tr|A0A140VK00|A0A140VK00_HUMAN	NA	NA	NA	NA	NA	15.1167	NA	14.8818	NA	NA	15.6859	NA	NA	NA	NA	NA	NA	NA	NA	NA	NA	14.9693	NA	NA	NA	NA	NA	NA	NA	NA	NA	NA	NA
[Gln->pyro-Glu]QLDSIVGER	2	sp|P02538|K2C6A_HUMAN;tr|A0A0S2Z428|A0A0S2Z428_HUMAN;tr|A8K2I0|A8K2I0_HUMAN;tr|B4DRR0|B4DRR0_HUMAN	12.5078	12.075	11.9793	10.5582	NA	NA	11.7283	NA	NA	9.81181	NA	NA	NA	14.7795	NA	NA	NA	NA	NA	NA	NA	NA	NA	12.0902	NA	NA	NA	12.9284	NA	NA	NA	NA	NA
[Gln->pyro-Glu]QLFALYSGN[Deamidation (NQ)]DVTDISDDR	2	sp|P00739|HPTR_HUMAN	17.1396	17.2415	16.5301	17.4645	15.9569	16.7666	15.9144	16.1852	17.3262	15.7839	16.6883	16.4376	17.2366	16.8901	16.12	NA	15.6821	15.6703	16.5854	16.4042	15.7518	15.9867	16.5156	15.9782	16.7861	16.8163	16.3841	16.8294	16.123	16.6843	16.481	15.9616	15.604
[Gln->pyro-Glu]QLFALYSGN[Deamidation (NQ)]DVTDISDDRFPKPPEIANGYVEHLFR	4	sp|P00739|HPTR_HUMAN	18.5518	16.9769	17.503	17.1708	17.5661	16.3489	17.8572	18.4478	18.4877	15.7562	18.8655	18.2105	18.6727	17.6384	17.7535	NA	18.5067	17.7379	16.4575	NA	17.4868	18.9431	16.4405	17.5311	16.7014	18.482	17.9891	19.2429	16.9758	19.0906	16.3624	15.784	17.0454
[Gln->pyro-Glu]QLFALYSGNDVTDISDDR	2	sp|P00739|HPTR_HUMAN	17.1662	17.25	16.5614	17.5146	16.0713	16.8075	15.9106	16.4106	17.3435	15.9102	16.6944	16.7515	17.2947	16.896	16.0363	14.855	15.7424	15.8455	16.6197	16.4026	15.9389	16.0327	16.569	15.8907	16.8376	16.8195	16.4476	16.8414	16.2205	16.8031	16.4788	15.9576	17.1835
[Gln->pyro-Glu]QLFALYSGNDVTDISDDRFPKPPEIAN[Deamidation (NQ)]GYVEHLFR	4	sp|P00739|HPTR_HUMAN	18.3825	17.8295	18.8292	17.4936	17.5934	16.0764	17.3272	18.4399	18.5782	16.3084	18.8604	18.3839	18.1965	17.572	18.5812	16.236	17.3148	18.6169	17.7326	17.0688	17.1226	19.3132	18.0634	17.2261	19.1332	19.4142	17.9667	16.0653	19.18	18.8779	19.1081	17.4669	19.5845
[Gln->pyro-Glu]QLFALYSGNDVTDISDDRFPKPPEIANGYVEHLFR	4	sp|P00739|HPTR_HUMAN	18.4758	18.7647	16.9102	17.393	17.5238	16.1913	17.4123	19.0199	18.1025	NA	19.4916	18.1722	18.6804	17.6739	17.9783	NA	18.5243	17.4561	18.0885	NA	17.3806	19.009	17.3774	17.4953	16.7029	19.3226	17.9879	19.2425	18.8918	19.0709	18.7991	17.418	17.0001
[Gln->pyro-Glu]QLGAGSIEEC[Carbamidomethyl (C)]AAK	2	sp|P00747|PLMN_HUMAN	NA	NA	NA	NA	NA	NA	NA	NA	NA	NA	NA	NA	NA	NA	12.5653	NA	NA	NA	NA	NA	NA	14.2807	NA	12.7966	NA	NA	NA	15.0318	NA	14.6656	15.4256	14.0283	NA
[Gln->pyro-Glu]QLGLPGPPDVPDHAAYHPFR	2	sp|Q14624|ITIH4_HUMAN;tr|B2RMS9|B2RMS9_HUMAN	14.5999	16.1967	15.729	16.8138	14.6501	15.3105	16.3929	16.5671	14.9665	14.3961	14.3363	14.5467	15.2751	14.4871	15.7073	15.1687	14.6222	14.8825	14.9809	15.5833	14.3364	17.0115	14.2005	15.3321	15.6879	15.6919	14.4336	14.8744	15.3195	15.6735	15.6772	15.5094	15.2042
[Gln->pyro-Glu]QLGLPGPPDVPDHAAYHPFR	3	sp|Q14624|ITIH4_HUMAN;tr|B2RMS9|B2RMS9_HUMAN	16.0539	17.5735	17.1001	18.2229	15.5766	16.4584	17.5165	17.6104	15.9851	15.6896	15.797	16.0987	16.9478	15.8661	15.493	NA	16.1337	16.4666	16.3812	14.1611	14.6581	18.6864	15.5672	15.2783	16.9444	16.9531	15.7095	16.2927	16.6718	16.8596	17.0494	16.7658	16.6073
[Gln->pyro-Glu]QLHGLLQAR	2	sp|Q9UNW1|MINP1_HUMAN;tr|B2R7D2|B2R7D2_HUMAN	15.7421	14.2637	14.2504	15.4542	15.5367	14.7464	NA	NA	NA	16.7102	14.6249	NA	NA	14.5649	NA	NA	15.0244	14.5648	14.1429	NA	NA	15.6738	15.7581	NA	NA	14.8396	NA	NA	14.3373	NA	15.8445	13.9106	13.9191
[Gln->pyro-Glu]QLIVSN[Deamidation (NQ)]EK	1	tr|Q3MNE1|Q3MNE1_HUMAN	12.9492	13.0999	15.3643	NA	NA	15.922	15.6456	15.5322	13.069	14.8389	14.6541	14.5728	14.6432	13.2557	NA	NA	14.8297	14.7739	13.991	NA	NA	14.4599	15.4507	NA	14.3868	14.6865	14.3552	13.98	16.0217	15.7552	15.862	14.2465	14.6536
[Gln->pyro-Glu]QLLQENEVQFLDK	2	sp|Q08830|FGL1_HUMAN	NA	NA	NA	NA	NA	NA	NA	NA	NA	NA	NA	NA	NA	NA	NA	NA	NA	NA	10.4826	NA	NA	NA	11.9076	NA	NA	NA	NA	NA	NA	NA	NA	NA	NA
[Gln->pyro-Glu]QLN[Deamidation (NQ)]EINYEDHK	2	tr|B4E1Z4|B4E1Z4_HUMAN	14.5561	14.6528	15.5351	14.2189	15.0567	15.225	14.9686	15.0434	14.6275	14.5784	15.3068	15.0321	15.1643	14.8693	14.842	15.3321	15.2793	15.1832	15.6487	14.2246	14.4424	14.7739	15.4468	15.2981	14.335	15.7144	15.58	16.4982	15.4781	15.5541	15.5516	15.3184	15.1126
[Gln->pyro-Glu]QLNEINYEDHK	2	tr|B4E1Z4|B4E1Z4_HUMAN	NA	NA	NA	NA	NA	NA	NA	NA	NA	NA	NA	NA	NA	NA	NA	11.6006	NA	NA	NA	NA	NA	NA	NA	NA	NA	NA	NA	12.6331	NA	NA	NA	NA	NA
[Gln->pyro-Glu]QLNEINYEDHK	3	tr|B4E1Z4|B4E1Z4_HUMAN	15.5772	15.7282	17.5313	15.6301	15.7395	NA	15.9187	NA	15.8321	15.342	NA	16.2952	16.5023	15.9223	16.0628	16.659	16.2955	16.6239	16.483	15.4671	NA	NA	16.4576	16.3978	15.3917	17.514	16.9217	17.4894	NA	NA	NA	16.5609	16.4257
[Gln->pyro-Glu]QLQ[Deamidation (NQ)]LQESGPGLVK	2	tr|A0A068LKQ4|A0A068LKQ4_HUMAN	18.2365	18.5267	17.4618	19.3917	19.0774	NA	18.1438	16.3751	18.0888	NA	16.7362	17.4621	18.1841	18.4512	16.9777	16.9697	18.8473	NA	NA	17.7544	16.7912	16.6835	19.2515	18.0984	NA	18.7007	19.2166	14.8656	15.7023	NA	NA	17.964	NA
[Gln->pyro-Glu]QLQLQ[Deamidation (NQ)]ESGPGLVK	2	tr|A0A068LKQ4|A0A068LKQ4_HUMAN	NA	NA	NA	12.4769	NA	NA	NA	13.1004	14.3401	NA	NA	NA	14.1756	NA	16.5293	16.8081	13.185	NA	NA	17.5544	16.6089	NA	NA	NA	NA	NA	13.5098	13.1851	NA	11.3876	NA	NA	NA
[Gln->pyro-Glu]QLQLQESGPGLVK	2	tr|A0A068LKQ4|A0A068LKQ4_HUMAN	19.9406	20.2742	19.1944	21.113	20.8566	18.9008	19.9271	18.1319	19.916	20.4883	18.5117	19.1718	19.8982	20.3399	18.749	18.7561	20.5735	20.2474	20.221	19.4573	18.5356	18.4086	20.9597	19.9188	20.9525	20.5098	20.9216	19.8878	17.9691	18.2924	18.5391	19.7059	19.8269
[Gln->pyro-Glu]QLSGN[Deamidation (NQ)]NIR	1	sp|Q9NZM1|MYOF_HUMAN	12.9311	14.002	NA	12.7892	12.3796	12.7517	13.5982	NA	12.2357	14.9841	12.433	NA	11.0486	11.6809	NA	12.7456	12.751	13.0821	12.0525	13.1271	11.4923	12.6773	13.1116	12.2536	14.2195	12.763	11.3708	12.1965	11.684	12.8595	12.7989	13.3007	13.1274
[Gln->pyro-Glu]QLTPYAQR	2	sp|P06727|APOA4_HUMAN	NA	NA	NA	NA	NA	NA	NA	13.1568	NA	14.4673	14.3835	NA	NA	NA	NA	NA	NA	NA	NA	NA	NA	14.0009	NA	NA	NA	NA	NA	NA	NA	NA	11.6824	NA	15.6852
[Gln->pyro-Glu]QLTSGPNQEQVSPLTLLK	2	sp|P08697|A2AP_HUMAN	NA	NA	NA	NA	NA	NA	11.2479	11.5774	NA	NA	12.3214	NA	NA	NA	NA	NA	12.3834	12.3614	13.1818	NA	NA	12.3807	13.4823	NA	13.5997	13.3209	NA	12.7534	13.9575	11.883	13.4163	12.7772	NA
[Gln->pyro-Glu]QLVEIEK	2	sp|P00738|HPT_HUMAN	15.3077	15.3532	16.6157	14.9566	NA	15.6496	14.7131	16.0341	16.1033	NA	15.5513	16.3015	16.1431	14.961	15.0909	14.419	16.3424	16.5635	16.8084	14.1252	15.0373	15.4677	15.8965	16.0744	15.8587	16.6212	15.9408	16.2194	16.5156	16.648	16.553	16.5087	14.258
[Gln->pyro-Glu]QLVESGGGLVQPGGSLR	2	tr|A2J1N0|A2J1N0_HUMAN	16.0567	15.9056	15.4314	15.9145	16.0224	14.675	14.9984	14.7683	15.5783	17.3276	15.9445	16.1008	15.1478	15.5697	14.0684	14.8581	16.2355	15.5867	15.978	15.9304	15.4393	15.0953	15.293	15.5512	17.0421	16.7548	16.5756	16.4033	14.8805	14.8446	15.0815	NA	15.6437
[Gln->pyro-Glu]QLVHELDEAEYR	2	sp|Q06323|PSME1_HUMAN;tr|A0A0K0K1L8|A0A0K0K1L8_HUMAN;tr|A0A384NQ35|A0A384NQ35_HUMAN;tr|Q6FHU3|Q6FHU3_HUMAN;tr|Q86SZ9|Q86SZ9_HUMAN	NA	NA	NA	NA	NA	NA	NA	NA	NA	NA	NA	NA	NA	NA	NA	NA	NA	NA	12.7164	NA	NA	NA	NA	NA	NA	NA	NA	NA	NA	NA	NA	NA	NA
[Gln->pyro-Glu]QLVLTQSPSASASLGASVK	2	tr|Q5NV92|Q5NV92_HUMAN	19.3625	20.2986	19.797	18.8952	19.1031	19.0374	19.7866	19.282	19.6922	19.9745	19.2444	19.0125	18.629	19.3811	17.9826	16.9521	19.3474	18.8484	21.1245	18.3426	18.3151	18.9808	18.775	18.4753	19.0197	19.4068	19.6817	19.3109	19.1735	19.3177	19.1764	19.3328	19.7887
[Gln->pyro-Glu]QLVQSGAEVK	2	tr|A2J1M3|A2J1M3_HUMAN	13.6834	NA	13.0687	13.1725	14.1935	NA	NA	NA	12.608	13.9164	14.8361	NA	13.7442	NA	13.1467	NA	NA	13.8125	NA	11.9962	NA	NA	NA	NA	14.2639	14.2774	14.4291	14.1699	NA	NA	NA	NA	NA
[Gln->pyro-Glu]QLYDHMIDDSMIC[Carbamidomethyl (C)]AGNLQK	2	sp|Q14520|HABP2_HUMAN	15.0277	15.2653	15.4493	15.4432	15.478	14.9722	14.9588	14.1394	15.3992	13.9738	13.8816	14.3603	15.0366	15.0014	NA	13.9168	14.8505	15.2596	15.2862	14.0673	14.2171	15.3311	14.6477	14.703	14.9229	14.886	15.8767	15.1476	14.2031	14.8964	15.0292	14.7222	15.0542
[Gln->pyro-Glu]QLYDHMIDDSMIC[Carbamidomethyl (C)]AGNLQK	3	sp|Q14520|HABP2_HUMAN	11.5576	11.7043	NA	NA	12.1814	11.1649	NA	NA	12.6481	12.8631	NA	10.7655	NA	NA	NA	NA	NA	12.4662	12.0087	NA	NA	12.2013	11.3283	NA	NA	NA	12.9889	11.9064	NA	NA	NA	NA	NA
[Gln->pyro-Glu]QLYGDTGVLGR	1	sp|P07360|CO8G_HUMAN	18.4498	18.4226	18.0005	19.0135	18.4647	18.0991	18.3832	17.7787	18.4012	18.6181	17.9617	17.279	17.8943	18.0146	17.5197	18.326	17.5992	18.2747	18.8937	19.0108	17.1808	18.4104	18.572	18.127	18.4951	18.2241	18.5066	18.4623	17.3644	18.6932	18.824	17.8246	18.6516
[Gln->pyro-Glu]QLYGDTGVLGR	2	sp|P07360|CO8G_HUMAN	16.8021	16.8574	16.5827	17.8116	16.6038	16.608	16.7259	16.4726	16.942	17.1989	16.5471	16.052	16.96	17.1309	15.8604	16.4923	16.1591	17.0248	17.7025	17.4993	15.8774	17.3259	16.9586	16.4403	16.8726	16.7131	17.07	16.836	NA	17.3165	17.1273	NA	17.2452
[Gln->pyro-Glu]QMEQISQFLQAAER	2	sp|P37802|TAGL2_HUMAN;tr|A0A384MTL2|A0A384MTL2_HUMAN	NA	NA	NA	NA	15.8152	NA	NA	NA	NA	12.5392	NA	12.8453	NA	14.0364	NA	NA	NA	13.0981	NA	NA	NA	NA	NA	NA	NA	12.5697	11.8786	NA	NA	NA	14.7266	15.4827	15.588
[Gln->pyro-Glu]QNC[Carbamidomethyl (C)]ELFEQLGEYK	2	sp|P02768|ALBU_HUMAN	21.7456	21.5345	20.9386	20.8202	20.9007	20.8177	20.6309	20.5266	21.5004	20.4448	21.1096	21.1315	20.4327	20.902	20.435	20.4098	21.3164	20.9334	21.4296	20.0245	21.0108	20.5836	20.9194	20.8061	20.5163	20.9021	21.1365	21.3146	20.478	20.5518	20.3369	21.1938	21.036
[Gln->pyro-Glu]QNLEPLFEQYINNLR	2	sp|P02538|K2C6A_HUMAN;tr|A0A0S2Z428|A0A0S2Z428_HUMAN;tr|A8K2I0|A8K2I0_HUMAN;tr|B4DRR0|B4DRR0_HUMAN	NA	16.5384	NA	NA	NA	14.6819	11.9758	NA	NA	NA	NA	NA	NA	15.4894	14.0459	NA	17.2133	NA	NA	NA	NA	NA	NA	NA	NA	NA	NA	NA	NA	NA	NA	14.4095	14.2965
[Gln->pyro-Glu]QPAGEGLEWIGR	2	tr|A0A2U8J8Q1|A0A2U8J8Q1_HUMAN	13.7089	14.417	NA	14.9616	NA	NA	13.1982	12.3949	15.5886	15.3572	13.4782	14.308	14.0511	13.6651	NA	NA	13.796	13.9771	NA	NA	NA	12.6933	NA	NA	15.141	15.6033	15.0951	13.3863	13.1683	NA	12.9029	NA	13.8083
[Gln->pyro-Glu]QPFVQGLALYTPVVLPR	2	tr|Q53YY1|Q53YY1_HUMAN;tr|Q59EP2|Q59EP2_HUMAN;tr|Q86U78|Q86U78_HUMAN	16.4987	15.4077	16.1144	14.3936	16.0459	18.027	17.7395	15.2757	15.3231	17.3165	16.4949	12.4854	13.4439	14.2875	14.533	15.3958	17.0169	16.0372	14.8776	16.0897	15.9019	15.5436	16.0728	15.112	17.9664	17.1671	16.5245	16.3595	15.8404	15.8394	17.0331	16.4826	15.3735
[Gln->pyro-Glu]QPQFISR	1	sp|P04004|VTNC_HUMAN;tr|D9ZGG2|D9ZGG2_HUMAN	17.3367	NA	16.9383	16.0044	NA	16.2724	17.6071	17.1769	16.4907	15.6588	16.3455	16.7523	16.0999	NA	16.3259	16.8	16.4758	15.9515	15.7056	15.93	16.37	16.3799	16.4262	15.9709	16.1956	16.6807	15.7213	16.6737	16.5025	16.4031	17.0047	16.5092	16.4577
[Gln->pyro-Glu]QPQFISR	2	sp|P04004|VTNC_HUMAN;tr|D9ZGG2|D9ZGG2_HUMAN	21.5732	21.2016	21.3067	20.4354	20.2374	20.5043	22.1775	21.4127	20.7242	19.8035	21.1027	21.1568	20.9996	20.4893	21.0555	20.7257	20.7214	20.5207	20.2808	20.0387	20.7144	21.015	20.817	20.8045	20.8932	21.4053	20.6842	21.3668	21.0911	20.9438	21.082	20.4266	20.7002
[Gln->pyro-Glu]QPSSAFAAFVK	2	sp|P01024|CO3_HUMAN;tr|V9HWA9|V9HWA9_HUMAN	13.9828	13.8843	15.0709	12.0702	14.689	15.2743	14.799	15.3887	14.5958	17.0528	15.5638	14.1984	14.2048	NA	NA	NA	14.2518	14.9838	12.0906	NA	NA	15.1163	15.1429	NA	14.906	15.0794	14.9426	15.02	15.5572	15.3807	15.6041	14.4121	14.1304
[Gln->pyro-Glu]QPVLTQPPSSSASPGESAR	2	tr|Q5NV68|Q5NV68_HUMAN	NA	NA	NA	NA	NA	NA	NA	15.1476	16.5818	18.9765	14.0931	NA	NA	13.7109	NA	14.7461	NA	NA	NA	NA	NA	NA	16.5555	NA	15.6986	14.5975	14.0425	NA	NA	NA	NA	16.3196	NA
[Gln->pyro-Glu]QPVLTQPSSHSASSGASVR	2	tr|A2MYD1|A2MYD1_HUMAN	13.6088	13.0028	15.0697	15.3591	15.6124	14.5346	15.3853	15.2327	16.176	15.2645	NA	14.6185	14.8803	14.0103	NA	13.4307	NA	NA	14.7179	NA	11.7994	NA	15.4161	14.2994	14.9152	15.2063	15.0324	16.3985	15.393	NA	NA	14.8701	14.5178
[Gln->pyro-Glu]QPVLTQPTSLSASPGASAR	2	tr|A2MYC9|A2MYC9_HUMAN	14.7083	15.2378	15.2948	15.5707	14.1307	NA	NA	15.201	15.9161	14.7501	15.0389	15.0242	15.172	NA	NA	NA	15.4385	15.5658	13.6989	15.6665	14.0296	NA	14.648	13.2374	15.9267	15.8584	14.6925	16.8422	15.5243	NA	NA	NA	13.1526
[Gln->pyro-Glu]QPVLTQSSSASASLGSSVK	2	tr|Q5NV79|Q5NV79_HUMAN	16.4547	15.8277	15.6605	14.0249	13.3652	14.1793	16.2217	15.1942	15.7558	15.9421	15.129	14.1223	14.809	15.0129	12.4814	NA	NA	14.5129	16.9181	16.0492	13.2191	14.935	15.87	15.2886	14.6734	14.8893	15.8807	16.1245	13.7812	14.8161	NA	NA	15.2282
[Gln->pyro-Glu]QPVPGQQMTLK	2	sp|P01024|CO3_HUMAN;tr|V9HWA9|V9HWA9_HUMAN	14.4171	NA	14.9113	NA	NA	14.5789	15.3627	NA	NA	NA	13.6532	NA	NA	NA	NA	NA	NA	NA	NA	NA	NA	NA	NA	NA	NA	13.478	NA	NA	14.0133	NA	14.5429	15.1608	NA
[Gln->pyro-Glu]QQDHFFQAAFLEER	2	sp|P08567|PLEK_HUMAN	NA	NA	NA	NA	13.9088	9.80816	NA	NA	NA	NA	NA	NA	NA	NA	NA	NA	NA	NA	NA	NA	NA	NA	NA	NA	NA	NA	NA	NA	NA	11.6537	11.4003	13.6866	14.0377
[Gln->pyro-Glu]QQGSGVPSR	2	tr|Q5NV82|Q5NV82_HUMAN	15.8102	16.0112	15.2535	17.0194	16.0228	15.9058	16.2652	14.7976	16.7726	16.4866	15.7113	15.7481	14.9153	15.3095	NA	15.224	16.7999	15.5651	16.5479	15.0199	15.3048	15.5742	16.6302	14.8692	16.4017	16.0917	16.3318	17.1285	15.5529	15.9505	15.7886	15.0454	16.0792
[Gln->pyro-Glu]QQILDGLHLTSR	2	sp|P58166|INHBE_HUMAN	12.4902	13.3304	12.7474	13.1999	12.5363	11.5809	13.0672	NA	NA	13.9741	NA	NA	NA	NA	NA	NA	13.5763	13.3898	13.8117	NA	NA	13.0694	14.3352	NA	NA	12.7012	13.9431	13.4467	11.5821	12.0806	12.6605	12.5179	NA
[Gln->pyro-Glu]QQNAQGGFSSTQDTVVALHALSK	2	sp|P01023|A2MG_HUMAN	15.0896	15.065	15.316	14.3998	15.6456	16.1979	15.8497	15.8044	15.4932	15.9172	14.9358	15.0732	14.8026	14.1891	14.8576	14.3652	15.5855	15.7125	15.149	14.4857	14.7928	15.3005	15.7728	14.6619	15.6226	14.894	14.9199	15.5938	15.4992	14.8691	14.6836	14.6726	15.1544
[Gln->pyro-Glu]QQNAQGGFSSTQDTVVALHALSK	3	sp|P01023|A2MG_HUMAN	13.1858	13.0931	13.7824	12.7229	13.5762	14.1237	NA	14.299	13.4073	13.9844	13.0731	13.4509	NA	NA	12.2901	NA	13.8378	13.9316	NA	12.7199	12.8156	13.6	14.1061	NA	NA	12.7391	NA	13.6731	13.255	NA	12.6542	NA	13.3406
[Gln->pyro-Glu]QQTEWQSGQR	2	sp|P02649|APOE_HUMAN;tr|A0A0S2Z3D5|A0A0S2Z3D5_HUMAN	18.1684	18.1923	16.9416	16.3266	17.6613	17.0498	17.182	16.9508	17.8018	18.7244	16.7935	15.1054	17.1203	17.1549	16.3025	17.2204	16.3092	18.196	16.1186	18.2416	16.403	17.9304	17.0211	15.1159	17.1961	16.7941	17.0116	16.7172	17.348	16.4294	16.9008	16.8542	17.2685
[Gln->pyro-Glu]QQTHM[Oxidation (M)]LDVMQDHFSR	3	sp|P10909|CLUS_HUMAN;tr|A0A384NKS6|A0A384NKS6_HUMAN	NA	NA	12.413	NA	NA	NA	NA	12.1178	15.6373	NA	16.9654	14.6633	15.6934	15.5388	15.9271	14.2951	16.4397	NA	14.5592	15.6003	14.8926	NA	NA	14.5129	15.5659	15.7352	14.7922	16.4894	15.932	16.265	16.1883	15.358	16.4798
[Gln->pyro-Glu]QQTHMLDVMQDHFSR	2	sp|P10909|CLUS_HUMAN;tr|A0A384NKS6|A0A384NKS6_HUMAN	NA	NA	NA	NA	NA	NA	NA	NA	12.9522	13.2231	NA	NA	13.0596	NA	13.4086	12.3758	12.8612	NA	NA	13.7176	NA	NA	NA	NA	NA	NA	NA	NA	13.1993	NA	12.7522	NA	12.9806
[Gln->pyro-Glu]QQTHMLDVMQDHFSR	3	sp|P10909|CLUS_HUMAN;tr|A0A384NKS6|A0A384NKS6_HUMAN	15.9976	15.8651	17.4994	NA	16.0948	17.7525	16.4588	17.2569	16.1455	16.8318	17.4258	17.1047	16.8362	15.9087	16.3926	14.7818	17.0249	17.2042	15.2167	16.241	15.366	17.5713	NA	14.9409	16.1606	16.295	15.543	17.0332	17.178	17.2706	17.1759	16.067	16.9048
[Gln->pyro-Glu]QQTIPLK	2	sp|Q96CS2|HAUS1_HUMAN	NA	15.5977	NA	18.0323	16.5205	NA	NA	NA	NA	NA	NA	NA	16.0713	NA	NA	NA	14.0353	NA	17.1022	15.6044	NA	NA	NA	NA	NA	NA	15.3844	15.7064	NA	NA	NA	NA	NA
[Gln->pyro-Glu]QRAHVIVM[Oxidation (M)]AATN[Deamidation (NQ)]R	2	sp|P55072|TERA_HUMAN;tr|Q0IIN5|Q0IIN5_HUMAN;tr|Q96IF9|Q96IF9_HUMAN;tr|V9HW80|V9HW80_HUMAN	15.3774	14.1426	14.5324	14.0589	NA	14.9339	14.3707	15.1712	13.6166	14.2689	13.9565	14.5102	14.9968	NA	14.1033	12.776	14.5639	13.692	13.6189	14.1812	12.8636	14.8287	14.0452	13.3113	15.6261	15.2622	14.5633	14.7226	14.3245	14.5495	15.0228	NA	14.6675
[Gln->pyro-Glu]QRPSEIKDYSPYFK	3	sp|P08779|K1C16_HUMAN	NA	NA	NA	NA	NA	NA	NA	NA	NA	NA	NA	NA	NA	16.0764	NA	NA	NA	NA	NA	NA	NA	NA	NA	NA	NA	NA	NA	NA	NA	NA	NA	NA	NA
[Gln->pyro-Glu]QRQEELC[Carbamidomethyl (C)]LAR	2	sp|P02753|RET4_HUMAN;tr|Q5VY30|Q5VY30_HUMAN	15.6594	15.4818	15.8171	14.4153	14.6386	15.6421	15.8994	15.1405	15.1573	13.4552	15.6146	15.9038	15.208	13.9369	15.0532	13.6219	15.0204	14.8896	14.3989	14.9138	13.8779	16.0699	13.9647	13.874	15.0632	14.5931	14.0462	14.9875	14.6644	15.2748	15.3186	14.8651	15.5416
[Gln->pyro-Glu]QSALTQPASVSGSPGQSITISC[Carbamidomethyl (C)]TGTSSDVGGYNYVSWYQQHPGK	4	tr|Q5NV63|Q5NV63_HUMAN	15.4885	14.372	15.5433	13.9825	14.8429	15.1323	15.1874	14.7772	14.7304	15.0621	15.7136	15.1605	14.9225	14.4423	14.8024	14.4484	15.3166	14.889	14.1679	14.6284	15.3931	14.7248	14.9915	14.4911	15.621	15.4482	15.493	14.9482	15.0726	14.7598	14.367	15.1532	15.4854
[Gln->pyro-Glu]QSALTQPPSASGSPGQSVTISC[Carbamidomethyl (C)]TGTSSDVGGYNYVSWYQQHPGK	4	tr|A2MYD6|A2MYD6_HUMAN	14.2661	14.448	14.6196	14.3583	15.266	14.8347	15.0548	15.1486	15.0147	14.7979	15.3406	14.2499	14.4349	NA	14.8024	14.4698	15.3207	14.4397	14.3362	14.8052	14.5952	14.7762	14.7622	13.9969	14.6906	14.6021	15.0586	14.3401	14.5021	14.3507	14.338	14.2791	13.6243
[Gln->pyro-Glu]QSALTQPPSVSAAPGQK	2	tr|Q8TE63|Q8TE63_HUMAN	NA	NA	NA	NA	NA	NA	NA	14.4314	12.0078	14.4859	NA	NA	11.7804	NA	NA	11.1994	NA	14.0828	NA	NA	NA	NA	NA	NA	NA	NA	NA	NA	NA	NA	NA	NA	10.1052
[Gln->pyro-Glu]QSALTQPR	2	tr|Q5NV84|Q5NV84_HUMAN	21.3797	19.9624	20.7575	21.5243	21.4923	21.0129	21.3756	20.8243	20.7827	21.9802	20.4455	20.6951	20.8929	20.3866	20.2562	19.9457	20.587	21.1243	21.407	19.9625	20.3642	20.6077	21.1569	20.879	21.791	21.5351	21.5291	21.2441	20.4368	20.6987	20.8143	20.018	20.575
[Gln->pyro-Glu]QSEDSTFYLGER	2	sp|P00450|CERU_HUMAN;tr|A5PL27|A5PL27_HUMAN	15.9599	15.5934	16.1498	16.628	15.5003	15.6556	16.0867	14.8481	16.0334	15.3415	15.139	15.6038	15.0277	15.3456	15.4351	16.0203	16.6466	15.6365	16.61	14.5534	15.8446	15.4707	15.5645	16.2523	15.3608	15.2491	16.0873	15.8706	15.772	16.1461	16.2482	16.1303	15.9893
[Gln->pyro-Glu]QSELSAK	1	sp|P02654|APOC1_HUMAN;tr|A0A024R0T8|A0A024R0T8_HUMAN;tr|K7ERI9|K7ERI9_HUMAN	24.927	24.091	24.8665	25.6666	24.3422	24.9947	25.3495	23.1749	24.603	23.3006	22.3981	23.8969	24.0778	24.895	22.512	22.6624	22.9235	24.9172	24.7674	23.7674	23.5399	23.2936	25.2602	22.6274	24.3967	23.8156	24.8088	23.8086	23.0101	23.719	23.7966	24.2924	25.3489
[Gln->pyro-Glu]QSLEASLAETEGR	2	sp|P13645|K1C10_HUMAN	NA	NA	NA	NA	NA	NA	NA	NA	NA	NA	NA	NA	NA	16.8144	NA	NA	NA	13.8743	NA	NA	NA	NA	NA	NA	NA	NA	NA	NA	NA	NA	NA	NA	NA
[Gln->pyro-Glu]QSPSGGLEWLGR	2	tr|A2N0U0|A2N0U0_HUMAN	14.4622	15.0373	15.032	13.92	12.3932	11.9808	13.5546	13.4063	14.9451	15.2771	15.5411	13.8162	13.1962	13.5948	NA	NA	10.8409	12.8468	14.8104	NA	NA	12.6717	13.5041	NA	15.7636	16.2194	15.8741	13.0038	11.695	12.2724	11.6671	NA	13.1959
[Gln->pyro-Glu]QSSSYGQHESASR	2	sp|Q86YZ3|HORN_HUMAN	NA	NA	NA	NA	NA	NA	NA	NA	NA	NA	NA	NA	NA	13.408	NA	NA	NA	NA	NA	NA	NA	NA	NA	NA	NA	NA	NA	NA	NA	NA	NA	NA	NA
[Gln->pyro-Glu]QSTNAYPDLR	2	sp|P07225|PROS_HUMAN;tr|A0A0S2Z4K3|A0A0S2Z4K3_HUMAN;tr|A0A0S2Z4L3|A0A0S2Z4L3_HUMAN;tr|A0A3B3ISJ1|A0A3B3ISJ1_HUMAN;tr|Q16519|Q16519_HUMAN;tr|Q9NSD0|Q9NSD0_HUMAN	NA	12.9659	NA	NA	12.7166	11.6634	NA	NA	12.857	12.5726	13.3799	NA	12.8473	13.379	NA	12.8727	NA	NA	NA	12.6044	12.127	12.8902	NA	NA	NA	NA	NA	12.6559	NA	NA	NA	12.9964	13.8367
[Gln->pyro-Glu]QSVEADINGLR	2	sp|P13645|K1C10_HUMAN	NA	NA	NA	NA	NA	NA	NA	NA	NA	NA	NA	NA	NA	16.4607	NA	NA	NA	NA	NA	NA	NA	NA	NA	NA	NA	NA	NA	NA	NA	NA	NA	NA	NA
[Gln->pyro-Glu]QSVLTQPPSASGTPGQR	2	tr|A2MYD0|A2MYD0_HUMAN	23.2442	22.4801	22.3105	22.7628	23.3674	23.3091	23.1467	22.6216	23.5143	24.4557	22.664	22.8832	22.7032	22.8098	21.9576	22.3032	23.5096	22.9828	23.343	21.6937	22.038	22.5224	23.7205	22.4713	23.4024	23.5796	23.5087	23.3206	22.7633	22.4135	22.6273	22.6387	23.0285
[Gln->pyro-Glu]QSVLTQPPSASGTPGQR	3	tr|A2MYD0|A2MYD0_HUMAN	15.726	15.1659	15.1083	15.6252	15.8638	15.287	14.7579	14.6386	15.9953	17.0675	15.534	15.371	NA	15.8555	14.3314	14.5376	16.1193	14.6369	16.1141	13.9674	14.3276	15.0181	16.1878	14.6806	15.592	15.7563	15.9361	15.3398	15.3118	14.9656	15.0209	15.1732	15.1969
[Gln->pyro-Glu]QSVLTQPPSVSAAPGQK	2	tr|A2MYD2|A2MYD2_HUMAN	22.1033	20.6235	21.5325	21.8755	22.698	21.0525	22.4134	21.4256	21.6534	22.8261	22.2751	22.0069	22.1341	22.4325	21.1613	20.0949	21.9178	21.6908	22.4243	20.7767	21.3166	21.6623	21.9543	21.1485	21.5492	21.6524	22.252	21.5263	21.6267	20.6295	21.0551	20.0182	22.4736
[Gln->pyro-Glu]QSVLTQPPSVSAAPGQK	3	tr|A2MYD2|A2MYD2_HUMAN	NA	NA	NA	NA	15.3578	NA	NA	NA	NA	NA	16.4076	NA	16.1342	17.0079	15.1196	NA	15.8352	15.5135	16.1597	15.0481	14.9795	15.7695	14.3589	14.1114	NA	15.3144	15.5943	14.8383	15.3638	NA	13.3491	NA	16.8169
[Gln->pyro-Glu]QSVLTQPPSVSEAPR	2	tr|Q5NV67|Q5NV67_HUMAN;tr|Q5NV70|Q5NV70_HUMAN	17.6053	18.6629	18.2358	18.9423	17.6	16.2872	17.9341	17.0697	17.7437	18.4008	17.0188	17.6455	17.629	18.1804	16.3655	16.0818	17.925	17.6579	17.6783	16.3055	15.3976	16.2132	17.1058	17.3523	16.7527	16.5907	17.6067	15.3481	18.4186	16.5802	16.2951	16.6265	18.4457
[Gln->pyro-Glu]QSVLTQPPSVSGAPGQ[Deamidation (NQ)]R	2	tr|Q5NV69|Q5NV69_HUMAN	21.0365	20.9521	20.7857	21.397	22.3211	21.2263	21.5385	NA	21.4535	22.6736	22.3827	21.9287	20.67	21.0473	20.5587	NA	21.4942	21.2489	22.3144	20.3394	20.6135	20.8308	22.3089	21.6345	20.9236	21.1938	21.6363	21.5034	NA	20.7317	NA	20.4942	21.0053
[Gln->pyro-Glu]QSVLTQPPSVSGAPGQR	2	tr|Q5NV69|Q5NV69_HUMAN	22.3042	22.2277	22.2117	22.6183	23.5477	22.4581	22.7559	21.9824	22.6935	23.9131	23.4765	23.1551	21.8967	22.2776	21.8986	20.0737	22.7684	22.8165	23.5334	21.7603	21.9241	22.3683	23.567	22.9328	22.2223	22.4905	22.924	22.746	22.4486	21.9666	21.8445	21.7603	22.3143
[Gln->pyro-Glu]QSVLTQPPSVSGAPGQR	3	tr|Q5NV69|Q5NV69_HUMAN	15.1499	15.4499	15.1975	15.9279	16.0627	14.7793	13.9003	15.1401	15.4291	17.4224	16.9122	16.7067	14.9636	15.2235	14.0528	NA	16.3413	15.5819	16.8962	14.1707	14.2226	NA	16.9009	14.8456	16.3313	16.2186	16.5161	16.1723	14.4482	15.1489	13.249	14.7433	15.1043
[Gln->pyro-Glu]QTALVELVK	1	sp|P02768|ALBU_HUMAN	25.0875	24.6686	24.4626	24.2858	24.4707	24.7622	24.584	24.7072	24.7559	23.8664	24.6208	24.4422	24.2492	24.2201	24.4537	24.5771	24.0796	24.4544	24.2546	23.8117	24.471	24.0142	23.8732	24.7292	24.452	23.8606	24.1528	24.78	23.9297	24.2353	24.5355	24.8129	24.633
[Gln->pyro-Glu]QTALVELVK	2	sp|P02768|ALBU_HUMAN	20.6783	20.3907	20.0958	19.8352	20.01	20.2472	19.8062	20.3374	20.6456	19.4296	20.2503	20.1317	19.9832	19.7245	19.8292	20.0076	19.6369	20.1025	19.7397	19.1322	19.7767	19.4977	19.4116	20.137	20.1714	19.4381	19.5852	20.3147	19.3107	19.6973	20.4256	20.5258	20.6167
[Gln->pyro-Glu]QTATLTC[Carbamidomethyl (C)]TGNSN[Deamidation (NQ)]IVGN[Deamidation (NQ)]Q[Deamidation (NQ)]GAAWLQQHQGHPPK	3	tr|Q5NV86|Q5NV86_HUMAN	15.2259	14.896	15.5243	12.8153	13.7441	14.381	14.2762	14.2922	14.9069	14.5107	14.8116	14.4955	14.3201	14.4388	14.0636	14.1134	14.0846	14.0838	14.5088	14.2073	13.3562	12.6332	14.0976	13.3698	13.6167	10.3896	13.8876	14.5958	14.8332	14.4795	12.8925	14.7447	14.3114
[Gln->pyro-Glu]QTHQPPAPN[Deamidation (NQ)]SLIR	2	sp|P02747|C1QC_HUMAN;tr|A0A024RAA7|A0A024RAA7_HUMAN	NA	NA	NA	NA	NA	NA	NA	12.7049	NA	14.2735	12.7099	NA	NA	NA	NA	NA	NA	NA	NA	NA	NA	NA	13.8208	NA	13.5783	NA	NA	13.775	NA	12.8745	NA	NA	NA
[Gln->pyro-Glu]QTHQPPAPNSLIR	2	sp|P02747|C1QC_HUMAN;tr|A0A024RAA7|A0A024RAA7_HUMAN	18.4301	18.0439	19.3302	16.4029	18.1875	19.6873	19.1075	19.4532	18.2943	20.3123	19.5939	18.8367	18.4089	16.7494	18.1803	16.9534	17.9383	19.2096	17.2374	18.8273	17.6063	19.6465	18.6976	17.2677	19.3358	19.2997	18.4763	19.445	19.0219	19.9047	20.1554	17.5276	18.3454
[Gln->pyro-Glu]QTHQPPAPNSLIR	3	sp|P02747|C1QC_HUMAN;tr|A0A024RAA7|A0A024RAA7_HUMAN	NA	NA	NA	NA	NA	13.3677	NA	NA	NA	14.9978	NA	NA	NA	NA	NA	NA	NA	NA	NA	NA	NA	NA	NA	NA	NA	NA	NA	NA	NA	NA	NA	NA	NA
[Gln->pyro-Glu]QTIIVVLENVQR	2	tr|C0JYY2|C0JYY2_HUMAN	14.5868	15.575	14.5918	14.6704	14.2546	13.9659	15.2802	13.7015	14.3648	16.8304	14.4617	12.8841	13.3108	12.8294	11.7217	14.2902	13.7824	14.4064	13.0116	14.6869	13.4509	14.7655	NA	13.5501	16.1111	14.0976	13.0106	13.8023	13.5504	14.7582	14.4891	14.6274	14.9349
[Gln->pyro-Glu]QTQVSVLPEGGETPLFK	2	sp|P06396|GELS_HUMAN;tr|A0A384MEF1|A0A384MEF1_HUMAN	17.0075	16.0768	16.3019	16.9147	16.3746	16.2942	16.9628	16.5001	16.0686	16.3918	16.6256	16.4691	15.7399	16.2622	15.2148	NA	16.3889	16.1089	16.8091	NA	15.466	15.7878	15.8396	15.3576	16.624	15.8274	16.2522	16.696	15.8859	16.1168	16.3118	14.7714	16.4651
[Gln->pyro-Glu]QTVSWAVTPK	2	sp|P01023|A2MG_HUMAN	13.8848	13.7994	13.8313	13.7029	14.0107	14.8175	13.9303	14.282	13.3293	13.8924	13.334	13.6511	NA	NA	13.0045	12.4356	13.9996	14.4716	13.8118	NA	12.7637	12.7431	14.5383	12.5174	13.1438	12.6946	NA	13.7179	13.8787	NA	NA	13.0918	13.7853
[Gln->pyro-Glu]QVEGMEDWK	2	sp|P25311|ZA2G_HUMAN;tr|A0A140VK00|A0A140VK00_HUMAN	NA	NA	NA	NA	NA	NA	NA	NA	NA	NA	NA	NA	NA	NA	NA	NA	NA	NA	NA	NA	NA	NA	NA	NA	10.9282	NA	NA	NA	NA	NA	NA	NA	NA
[Gln->pyro-Glu]QVEGMEDWKQDSQLQK	2	sp|P25311|ZA2G_HUMAN;tr|A0A140VK00|A0A140VK00_HUMAN	NA	NA	NA	NA	NA	NA	NA	13.6138	NA	NA	14.2218	NA	NA	NA	NA	NA	NA	NA	NA	NA	NA	13.091	NA	NA	NA	NA	NA	NA	NA	NA	NA	NA	NA
[Gln->pyro-Glu]QVFLYPEKDEPTYILNIK	2	tr|C0JYY2|C0JYY2_HUMAN	12.6053	13.3057	12.2793	NA	NA	13.1548	13.4029	12.0408	NA	14.6205	13.2131	NA	12.6524	11.2687	NA	NA	12.9411	13.4513	NA	NA	NA	13.5785	12.5421	NA	14.1093	12.9866	NA	13.082	12.9353	13.2955	13.0004	12.0584	12.2944
[Gln->pyro-Glu]QVGSGVTTDQVQAEAK	2	sp|P01871|IGHM_HUMAN;tr|A0A1B0GUU9|A0A1B0GUU9_HUMAN	16.1505	15.9337	15.6439	15.7984	16.0113	15.9855	15.762	16.3418	15.9168	16.3633	15.2915	15.1608	15.5691	15.07	14.7991	15.0323	15.344	14.9896	15.4464	15.308	15.5723	15.298	15.9299	NA	15.2275	15.5635	NA	16.0344	14.6817	14.9733	NA	NA	15.7625
[Gln->pyro-Glu]QVHLVESGGGVVQ[Deamidation (NQ)]PGKSLR	3	tr|Q9Y509|Q9Y509_HUMAN	15.8478	14.5654	12.8727	15.2646	13.8741	14.3111	NA	15.0132	15.0052	16.4764	16.0248	14.2843	14.9444	15.0664	NA	15.396	14.7645	15.8361	15.9429	NA	NA	NA	13.1675	14.6552	14.8539	14.6966	16.4798	17.0615	14.5227	13.9975	15.4555	NA	16.0508
[Gln->pyro-Glu]QVHLVESGGGVVQPGK	2	tr|Q9Y509|Q9Y509_HUMAN	18.2502	16.5375	16.0865	17.7162	17.0845	17.0796	16.4345	17.1055	16.2542	18.3866	17.4912	17.577	17.3778	17.3365	16.9342	16.1746	17.2954	18.2366	18.0705	16.6907	16.7649	16.8163	18.1331	17.3854	18.7466	18.6884	19.0273	17.5517	16.3774	17.6556	17.4535	14.7795	17.701
[Gln->pyro-Glu]QVHLVQSGAEVK	2	tr|A2N011|A2N011_HUMAN	21.8245	20.8706	20.8046	21.5917	21.8755	20.7341	21.9312	21.4262	20.6799	22.4534	21.8358	21.9205	21.6124	21.4778	20.9058	20.5927	21.2148	21.7452	21.1026	21.2579	19.9746	20.1115	21.9021	20.9173	22.3568	22.5361	22.4808	21.8955	20.4886	21.116	21.3099	20.5413	21.723
[Gln->pyro-Glu]QVHLVQSGAEVK	3	tr|A2N011|A2N011_HUMAN	14.9968	14.9237	14.4547	15.2064	16.094	13.8717	NA	14.8641	15.9416	NA	NA	14.517	NA	14.8826	13.7532	14.7581	NA	13.9802	NA	13.5593	NA	NA	15.5737	14.8266	14.2368	14.8585	NA	15.1357	12.7026	NA	NA	NA	NA
[Gln->pyro-Glu]QVQ[Deamidation (NQ)]LQQSGPGLVK	2	tr|A0A120HG39|A0A120HG39_HUMAN	19.2866	NA	18.3469	20.1219	12.8574	17.7971	18.7103	16.9067	14.9214	20.0832	17.5709	15.9427	18.4062	15.0028	15.4023	18.7211	19.2374	18.4141	17.0672	15.7349	18.2836	17.0593	19.2608	14.8327	19.7874	18.9195	14.0966	19.3647	16.0872	NA	14.692	18.5049	15.0523
[Gln->pyro-Glu]QVQ[Deamidation (NQ)]LVESGGGLVKPGGSLR	2	tr|A0A068LKR7|A0A068LKR7_HUMAN;tr|A2J1N2|A2J1N2_HUMAN	21.4195	17.2565	16.716	19.9563	21.1847	21.0484	16.4932	17.0065	20.8826	22.0808	20.8804	20.689	20.582	20.4656	20.1085	19.7871	17.2556	21.8396	20.8202	21.1926	20.6081	19.7489	22.096	20.0292	18.1237	18.014	17.9193	21.6242	16.6739	16.6204	16.0985	20.1538	15.6094
[Gln->pyro-Glu]QVQ[Deamidation (NQ)]LVQ[Deamidation (NQ)]SGGGLVQPGGSLR	2	tr|Q65ZC9|Q65ZC9_HUMAN	19.2361	19.1061	18.241	13.7687	18.079	18.8377	18.5732	14.7138	19.2315	14.1116	17.083	19.6022	19.228	19.4603	18.6187	18.5604	19.3241	19.3976	14.8728	19.6558	18.351	17.7253	18.4878	18.4375	20.3355	19.9726	20.1304	19.1827	18.0387	18.3334	18.3026	17.1155	13.737
[Gln->pyro-Glu]QVQ[Deamidation (NQ)]LVQSGAEVK	2	tr|A0A125QYY4|A0A125QYY4_HUMAN	22.5567	21.608	21.4839	21.6661	15.3596	21.3268	21.8894	14.0703	21.999	22.6819	22.5832	22.1322	22.1884	22.506	20.6209	20.584	21.6751	22.2512	21.7593	21.6244	20.7393	20.9306	21.5217	21.6774	22.5339	22.7365	14.5846	22.5455	21.8806	21.2286	21.1751	22.1965	14.8762
[Gln->pyro-Glu]QVQ[Deamidation (NQ)]LVQSGAEVR	2	sp|P0DOX4|IGE_HUMAN	17.5695	18.7107	17.1633	17.7425	18.6574	17.3136	17.6218	16.7444	17.6223	18.0029	17.827	17.4629	17.4224	18.1309	16.5806	15.8362	18.0585	17.9547	17.205	17.1252	17.0613	17.0899	18.5564	16.4981	19.4742	19.1824	14.1383	17.8147	17.4521	17.5	17.3964	17.7728	18.9666
[Gln->pyro-Glu]QVQ[Deamidation (NQ)]VVESGGGVVQPGR	2	tr|A0A068LN11|A0A068LN11_HUMAN	16.7346	16.5516	15.5049	16.202	15.1905	16.6481	16.7065	15.7497	17.3787	17.9348	16.9752	17.7152	18.2133	17.2282	14.3068	15.4783	16.5926	17.1731	16.3323	17.492	16.464	16.8197	19.1016	15.9273	16.5477	16.8922	17.342	17.6034	16.2602	16.2836	15.6229	14.9732	17.3655
[Gln->pyro-Glu]QVQLLESGGGLVK	2	tr|A2N2G5|A2N2G5_HUMAN	17.3656	15.6002	14.6377	16.8142	17.8137	16.4802	17.1526	13.92	15.7445	15.8395	16.7195	17.1393	14.512	16.8151	NA	NA	17.0977	15.9239	15.5403	NA	NA	16.0688	15.7361	NA	18.4316	15.5252	14.5197	17.8271	16.8507	14.1985	12.6318	16.5638	17.916
[Gln->pyro-Glu]QVQLLESGGGLVKPGGSLR	2	tr|A2N2G5|A2N2G5_HUMAN	17.7707	17.1345	19.8161	20.2587	16.9953	16.8352	16.6691	18.4943	20.8613	17.8569	17.1766	17.6142	17.9217	17.3892	16.1803	19.9754	17.2232	18.0409	19.9857	21.1197	16.2602	19.2403	17.2505	15.6927	18.7104	18.6673	17.7778	17.6173	18.0891	17.054	17.1332	15.4528	18.2246
[Gln->pyro-Glu]QVQLLESGGGLVKPGGSLR	3	tr|A2N2G5|A2N2G5_HUMAN	18.1963	16.1176	15.0581	15.6827	15.1551	15.4512	14.9421	14.7879	18.0401	16.3503	16.9343	13.6637	16.5586	16.6943	NA	NA	16.0482	14.4908	13.71	NA	NA	14.6926	15.1463	NA	NA	14.9423	15.648	17.7826	14.5675	14.6502	13.8613	18.0933	15.0701
[Gln->pyro-Glu]QVQLQ[Deamidation (NQ)]ESGGGLVQPGGSLR	2	tr|A2NZ55|A2NZ55_HUMAN	21.3277	22.0943	21.0932	21.6604	21.4424	20.7178	22.1173	17.5666	18.267	21.7183	22.2281	21.6727	17.6382	17.5142	19.3027	19.7433	17.875	18.2865	21.0949	20.1428	20.3652	16.7096	21.9955	21.282	23.0111	22.6586	19.1216	18.1909	16.028	21.0527	21.0849	20.9093	17.8009
[Gln->pyro-Glu]QVQLQ[Deamidation (NQ)]ESGPGLVR	2	tr|A0A068LRV5|A0A068LRV5_HUMAN	NA	NA	14.6323	NA	15.8863	NA	NA	NA	NA	NA	15.109	NA	NA	NA	18.0007	17.9443	NA	NA	19.8909	NA	NA	NA	20.9373	NA	14.6717	NA	13.2755	NA	NA	NA	NA	17.8294	NA
[Gln->pyro-Glu]QVQLQESGPGLVK	1	tr|A0A125U0V2|A0A125U0V2_HUMAN	21.0161	20.8167	20.254	21.8665	21.6557	20.236	20.9781	19.5017	20.6277	22.0151	19.4972	21.2394	19.9992	20.6098	19.9501	20.6116	21.263	20.604	21.3436	20.4156	20.0038	19.4392	21.6831	21.172	22.4281	21.6111	22.3478	20.8992	18.8697	19.7722	19.8639	20.3338	20.7781
[Gln->pyro-Glu]QVQLQESGPGLVR	2	tr|A0A068LRV5|A0A068LRV5_HUMAN	19.3089	19.0246	17.9109	19.5395	19.2734	17.9637	17.9957	17.1884	18.7774	20.5401	17.2057	19.5092	18.8526	18.8431	17.7049	17.7898	18.82	19.3124	19.7619	18.407	17.4747	NA	21.1111	19.1672	19.9409	19.4519	20.4298	19.0311	17.0601	17.4362	17.2663	17.5827	19.5204
[Gln->pyro-Glu]QVQLQQSGPGLVK	1	tr|A0A120HG39|A0A120HG39_HUMAN	20.3541	20.5857	18.8153	20.0824	19.627	17.499	20.0286	18.7581	21.0336	20.608	18.7263	19.545	19.1613	21.1104	18.6897	18.8776	18.3389	18.9372	19.307	20.1965	18.9892	17.5273	19.9991	19.8289	21.4129	20.6605	21.1311	19.5653	17.556	17.7954	18.4528	18.617	21.3292
[Gln->pyro-Glu]QVQLQQSGPGLVK	2	tr|A0A120HG39|A0A120HG39_HUMAN	19.8726	20.4856	18.6393	19.705	19.3801	17.0492	18.8722	18.2025	20.6601	20.1053	18.2579	18.953	18.7517	20.7561	18.0682	18.0343	17.4923	18.4832	18.5782	19.9777	18.7224	17.237	19.973	18.9174	20.8733	20.2039	20.5365	18.9172	17.0169	16.9416	17.2835	17.8201	22.0103
[Gln->pyro-Glu]QVQLQQWGAGLLK	2	tr|Q7Z3Y6|Q7Z3Y6_HUMAN	16.8865	16.5213	16.5412	16.8454	17.8738	15.2408	17.3246	16.222	16.2437	16.7521	15.1821	16.3836	16.2609	17.2167	15.3098	16.5671	16.6144	15.9244	17.0249	16.1281	14.7854	13.946	16.7745	16.9046	17.1217	17.132	17.5881	16.067	14.6328	17.1468	17.1585	16.6229	17.7315
[Gln->pyro-Glu]QVQLVESGGGLVK	1	tr|A0A068LKR7|A0A068LKR7_HUMAN;tr|A2J1N2|A2J1N2_HUMAN	20.2915	19.7073	19.1453	19.9462	20.3375	18.7917	19.3971	17.7747	19.6915	19.8276	17.5146	18.6682	18.5306	19.6433	18.4454	19.4096	20.0783	19.4855	20.1021	19.5314	18.9843	16.6311	20.7391	19.3306	20.6369	20.2138	20.7685	20.0205	17.6036	18.1764	18.1927	18.9174	19.6772
[Gln->pyro-Glu]QVQLVESGGGLVK	2	tr|A0A068LKR7|A0A068LKR7_HUMAN;tr|A2J1N2|A2J1N2_HUMAN	20.5283	19.9215	19.4355	20.2276	20.3622	18.7344	19.3864	18.0579	20.1814	20.0051	18.029	18.8493	19.4245	20.0685	18.3306	19.4268	20.1341	19.8724	20.4708	19.6912	19.1678	17.2567	21.2425	19.1123	20.5694	20.3459	21.2823	20.2108	18.2088	18.5653	18.3832	19.2063	19.9046
[Gln->pyro-Glu]QVQLVESGGGLVKPGGSLR	2	tr|A0A068LKR7|A0A068LKR7_HUMAN;tr|A2J1N2|A2J1N2_HUMAN	23.3932	22.7372	23.3458	21.9353	23.3082	23.1195	23.0291	22.8877	22.9792	24.1423	22.8538	22.6422	22.5606	22.445	22.113	21.883	23.5712	23.7884	22.7792	23.206	22.6145	21.6791	24.0233	22.1696	24.4676	24.3274	24.1853	23.641	23.0504	22.924	22.8164	22.1555	23.2648
[Gln->pyro-Glu]QVQLVESGGGLVKPGGSLR	3	tr|A0A068LKR7|A0A068LKR7_HUMAN;tr|A2J1N2|A2J1N2_HUMAN	18.4559	17.9484	18.2952	17.0456	18.337	18.2001	17.609	17.7187	18.0452	19.1499	18.0835	17.8062	17.7259	17.5974	17.1902	17.2036	18.7625	18.8739	17.8415	18.2338	17.6036	16.6994	18.9682	17.0834	19.4823	19.3826	19.003	18.5419	17.945	17.7908	17.7526	16.9551	18.1582
[Gln->pyro-Glu]QVQLVESGGGLVQPGR	2	tr|A2NYQ9|A2NYQ9_HUMAN	20.4245	20.1986	20.4548	20.142	19.7998	19.7667	19.4007	20.6528	19.1243	20.2435	20.9268	19.8759	20.2946	21.2744	18.8892	18.5297	20.254	20.741	19.9101	20.4227	19.6453	19.1272	19.9754	19.7708	21.0089	21.4743	21.0701	19.7367	17.3892	20.1674	20.2693	19.1325	21.6841
[Gln->pyro-Glu]QVQLVESGGSVVQ[Deamidation (NQ)]PGKSLR	2	tr|A0A068LN03|A0A068LN03_HUMAN	14.8812	12.4803	12.4232	14.6248	15.3371	12.3142	14.2786	13.7089	12.5167	15.4245	11.6501	14.4755	14.8312	12.5296	10.6899	14.072	13.2194	14.6271	NA	12.2939	12.3724	13.574	13.2334	12.9293	13.6723	14.1865	14.1683	12.6345	12.5582	10.0587	13.0946	12.0481	13.4217
[Gln->pyro-Glu]QVQLVESGGSVVQPGK	2	tr|A0A068LN03|A0A068LN03_HUMAN	NA	12.231	NA	12.5602	NA	14.2002	13.1927	14.0524	14.2337	13.3432	11.839	11.5157	12.8825	13.9633	NA	13.8916	12.0028	14.3194	15.3549	NA	11.7218	12.531	15.2823	NA	NA	13.3844	12.7601	NA	NA	NA	NA	NA	14.3105
[Gln->pyro-Glu]QVQLVQ[Deamidation (NQ)]SGAEVK	2	tr|A0A125QYY4|A0A125QYY4_HUMAN	17.7207	16.8192	19.665	17.663	18.5087	16.3322	20.0142	19.8121	16.6862	NA	19.1188	17.0714	16.0945	16.9454	19.2598	NA	16.8997	NA	19.6915	17.15	15.8514	15.957	19.8117	16.9188	17.7464	20.2624	20.8609	17.9147	19.7113	NA	17.4566	17.2211	16.7307
[Gln->pyro-Glu]QVQLVQ[Deamidation (NQ)]SGGGLVQ[Deamidation (NQ)]PGGSLR	2	tr|Q65ZC9|Q65ZC9_HUMAN	18.3095	19.0361	17.2895	17.665	17.0324	17.9252	17.4518	17.8003	18.3893	17.8068	18.202	18.0734	17.8179	18.0908	17.6822	20.9078	18.0163	18.7311	17.4628	22.011	17.5342	16.5465	17.3985	20.9473	18.9172	18.5751	19.0977	17.9636	17.5208	18.0493	18.1457	16.5902	18.6663
[Gln->pyro-Glu]QVQLVQ[Deamidation (NQ)]SGGGLVQPGGSLR	2	tr|Q65ZC9|Q65ZC9_HUMAN	22.0916	21.9684	21.1147	21.5122	21.086	21.6929	21.5092	22.0406	22.2009	22.4397	22.6728	22.3347	22.0883	22.2862	21.3935	21.2921	22.0635	22.2111	21.2628	22.4154	21.1518	20.4743	21.2947	21.3165	23.1069	22.7693	22.9829	22.0472	20.8822	21.1734	21.231	20.001	22.2799
[Gln->pyro-Glu]QVQLVQ[Deamidation (NQ)]SGGGLVQPGGSLR	3	tr|Q65ZC9|Q65ZC9_HUMAN	15.473	15.509	14.5295	15.092	14.559	15.1571	14.7576	15.3369	15.5436	16.1426	16.2396	15.89	15.4287	15.8043	NA	NA	15.574	15.7695	14.775	15.1597	14.0031	14.1266	15.0335	14.7452	16.7145	16.0578	16.3268	15.4715	NA	14.153	14.161	NA	15.3622
[Gln->pyro-Glu]QVQLVQ[Deamidation (NQ)]SGGGLVR	2	tr|A2J423|A2J423_HUMAN	17.2127	17.5317	17.0132	17.5672	17.7068	17.0433	16.8103	15.7919	17.4382	17.7935	15.4418	16.9999	17.0658	17.6768	16.1431	15.9097	17.3121	17.8897	17.694	16.4427	15.7819	15.6591	19.064	16.2779	18.4823	17.856	18.4456	18.0256	15.12	16.5308	16.4826	15.8883	18.0512
[Gln->pyro-Glu]QVQLVQ[Deamidation (NQ)]SGGGVVPPGR	2	tr|G1FM91|G1FM91_HUMAN	22.2413	21.7558	21.6865	16.56	22.0351	17.4353	21.8656	21.3345	22.3063	17.853	17.5139	15.1672	21.7553	16.5577	17.0506	20.9343	22.7936	22.2523	21.9829	17.5134	17.1126	21.8225	16.1421	16.8167	18.3875	18.1351	18.5928	17.6742	22.0906	21.8281	21.5455	20.9647	22.7252
[Gln->pyro-Glu]QVQLVQSGAEVK	1	tr|A0A125QYY4|A0A125QYY4_HUMAN	23.7163	22.7514	22.7035	22.896	23.7666	22.2742	23.2253	22.596	22.7766	23.9796	22.956	23.1535	22.6061	22.9861	22.1582	22.1915	23.2594	22.9489	22.6508	22.8448	21.9018	21.7567	23.6482	22.7733	24.3806	24.4246	24.2288	23.5181	22.7936	22.4418	22.7857	23.0638	23.2679
[Gln->pyro-Glu]QVQLVQSGAEVK	2	tr|A0A125QYY4|A0A125QYY4_HUMAN	24.0154	23.0512	22.9182	23.1318	24.533	22.6895	23.3499	22.9709	23.4407	24.1629	23.9605	23.5264	23.5915	23.8779	22.0969	22.0611	23.1175	23.6751	23.1527	23.125	22.2252	22.3784	23.0535	23.1031	24.0702	24.2396	24.3817	23.9904	23.3239	22.7243	22.7427	23.646	24.0657
[Gln->pyro-Glu]QVQLVQSGAEVKK	2	tr|A0A125QYY4|A0A125QYY4_HUMAN	NA	NA	NA	NA	14.2983	NA	NA	14.4831	15.1977	14.0459	NA	14.2706	NA	15.2497	14.8736	NA	NA	NA	NA	NA	NA	NA	NA	NA	14.4444	14.2722	NA	NA	NA	NA	NA	NA	NA
[Gln->pyro-Glu]QVQLVQSGAEVQ[Deamidation (NQ)]KPGASVK	2	tr|A0A068LN17|A0A068LN17_HUMAN	16.8274	16.3599	17.4389	17.0257	15.6921	NA	18.3213	14.8646	17.3899	16.7385	17.0219	15.5387	15.4174	16.2343	16.0962	15.5506	15.8735	17.1226	NA	15.9108	15.1635	15.8101	16.5653	15.8886	16.7524	17.2799	17.7645	18.015	16.1678	15.9354	15.8383	15.3528	16.5385
[Gln->pyro-Glu]QVQLVQSGAEVQKPGASVK	2	tr|A0A068LN17|A0A068LN17_HUMAN	19.2237	18.4468	19.5395	16.6711	18.3872	18.4417	18.1835	18.1922	18.3064	17.0793	18.2489	17.6288	18.1011	17.1421	18.3426	17.4561	18.5622	20.4568	18.5964	18.3517	17.9602	17.0467	18.5935	17.3152	19.9319	19.4861	19.6718	18.3933	17.9464	17.9368	17.6752	16.1296	18.5345
[Gln->pyro-Glu]QVQLVQSGAEVR	1	sp|P0DOX4|IGE_HUMAN	17.5049	18.1867	16.722	17.419	18.0547	16.7693	18.1474	16.9264	17.8004	18.1671	17.6445	17.1839	17.1973	17.8748	16.921	17.1849	17.8396	17.7014	17.0467	17.3863	16.8737	16.6759	17.8445	17.4761	19.3446	19.0703	18.337	17.7881	17.1592	17.2631	17.6893	17.6223	18.2041
[Gln->pyro-Glu]QVQLVQSGAEVR	2	sp|P0DOX4|IGE_HUMAN	19.0095	20.1251	18.5675	19.1906	20.0504	18.7109	19.0845	18.1907	19.0683	19.4474	19.2477	18.8783	18.7906	19.5355	17.9984	17.3229	19.4669	19.364	18.6067	18.5789	18.4595	18.5192	19.9488	17.9317	20.9211	20.6226	19.6876	19.2549	18.8581	18.9059	18.8673	19.1822	20.3863
[Gln->pyro-Glu]QVQLVQSGGGLVQPGGSLR	2	tr|Q65ZC9|Q65ZC9_HUMAN	18.0603	17.0106	16.7209	17.0272	18.9384	16.1222	17.2312	17.0783	16.562	16.6576	17.0978	18.3483	16.9249	17.0974	16.0159	20.8828	16.6057	17.3546	19.181	16.8413	20.736	16.1381	15.8628	16.4089	17.6126	17.8081	17.9489	16.738	16.6473	17.239	19.2088	14.4022	17.3087
[Gln->pyro-Glu]QVQLVQSGGGVVQPGR	2	sp|P0DOX5|IGG1_HUMAN	16.2551	16.0032	15.8526	16.4606	16.6045	16.3602	16.3011	16.2478	17.15	18.0187	16.4571	16.4043	17.1879	17.5907	15.4303	14.4071	17.4702	17.2159	16.6873	16.492	15.5337	16.0328	17.0896	16.4602	17.5347	17.4364	17.2143	15.8895	16.5057	16.465	16.0195	15.3796	18.0698
[Gln->pyro-Glu]QVQLVQSGN[Deamidation (NQ)]EVVKPGSSVK	2	tr|A0A125QYY7|A0A125QYY7_HUMAN	13.3257	14.5541	15.8275	15.7389	NA	14.7108	15.2809	17.0708	14.5129	15.7135	17.7785	14.0287	14.4138	15.9541	15.646	14.7196	16.7875	15.4294	15.3032	14.3204	15.2066	NA	16.6603	15.3646	16.8025	16.7119	16.393	16.9213	15.7453	16.4021	16.5064	13.6516	15.8886
[Gln->pyro-Glu]QVQLVQSGNEVVKPGSSVK	2	tr|A0A125QYY7|A0A125QYY7_HUMAN	14.5617	14.1675	14.9442	16.227	16.1334	14.8638	14.0645	15.4571	14.6389	15.6314	15.2765	14.6031	15.5871	17.1099	13.9012	15.2274	15.5364	16.6716	15.848	15.0581	15.092	15.8339	16.6096	15.0572	16.7849	16.323	16.4733	16.0258	15.7388	16.4182	15.3117	15.665	17.3638
[Gln->pyro-Glu]QVQLVQSGPEVK	2	tr|A0A449C193|A0A449C193_HUMAN	19.0382	18.9919	17.9128	18.9301	18.9292	17.5831	17.9047	18.556	19.0126	19.8503	18.8312	18.4145	19.2607	18.8097	18.5857	17.6016	18.1847	18.9357	18.1847	18.5322	17.812	17.9555	17.4553	17.9725	17.8483	18.471	19.5487	18.3265	17.8073	17.6869	18.1804	17.5868	18.0354
[Gln->pyro-Glu]QVQVVESGGGVVQPGR	2	tr|A0A068LN11|A0A068LN11_HUMAN	17.5565	17.192	16.4457	16.9289	17.2167	17.1101	16.9991	16.6629	17.8693	18.3981	17.3801	18.4582	18.7192	18.0944	15.9751	15.8611	17.2088	17.7542	16.9217	18.1657	17.0829	17.6266	19.1451	16.8444	17.8396	17.8941	18.2672	17.7839	17.1198	17.1392	17.0537	16.1611	17.8133
[Gln->pyro-Glu]QVSLVESGGGVVQPGR	2	tr|A0A0X9TD23|A0A0X9TD23_HUMAN;tr|A0A125U0U4|A0A125U0U4_HUMAN	15.4305	21.029	20.9441	20.5882	21.231	20.5459	21.0634	20.5605	21.5274	16.6849	21.1666	16.1831	21.043	21.7545	19.9694	20.1959	22.0827	21.5124	21.2552	21.8406	14.6535	21.0963	22.563	20.5082	16.144	21.9366	22.3211	21.0624	21.3531	21.0519	20.7687	20.1259	21.9074
[Gln->pyro-Glu]QVVAGLNFR	2	sp|P01042|KNG1_HUMAN;tr|B4E1C2|B4E1C2_HUMAN	14.1272	15.4827	NA	13.189	13.7182	NA	NA	14.0656	14.2058	NA	12.0386	NA	14.3195	11.3877	14.2081	NA	NA	NA	NA	14.5254	14.4889	15.9656	NA	NA	NA	NA	NA	NA	NA	NA	NA	NA	NA
[Gln->pyro-Glu]QWAGLVEK	1	sp|P02649|APOE_HUMAN;tr|A0A0S2Z3D5|A0A0S2Z3D5_HUMAN	13.5655	14.0931	12.5323	14.3134	12.6082	12.5328	13.6653	NA	11.683	13.6579	NA	13.1973	12.8548	13.58	12.9115	13.1116	13.1972	13.2893	NA	13.6037	12.464	14.2266	13.7784	NA	12.9704	12.3899	NA	12.3846	13.6435	13.9505	13.234	NA	12.4771
[Gln->pyro-Glu]QWAGLVEK	2	sp|P02649|APOE_HUMAN;tr|A0A0S2Z3D5|A0A0S2Z3D5_HUMAN	21.4208	21.7198	20.2128	21.1682	20.8699	20.9883	21.5838	20.0708	20.7186	21.2301	20.0294	19.8499	19.9814	20.8799	19.913	20.5484	20.5205	20.911	20.0216	21.2687	20.1664	21.9778	21.0737	20.0555	20.9725	20.6797	20.2294	20.5143	20.6596	20.8901	20.8957	21.1022	20.8457
[Gln->pyro-Glu]QWLEIDLLK	2	sp|P12259|FA5_HUMAN;tr|A0A0A0MRJ7|A0A0A0MRJ7_HUMAN	13.0424	13.1001	13.0376	14.259	12.6153	12.6387	13.1307	12.1013	12.2249	11.7445	11.8234	12.2244	13.1294	12.7702	12.4804	13.3206	12.8753	13.2814	13.273	12.5804	12.2332	13.1758	14.1598	13.2715	14.3738	13.2636	13.264	12.8939	13.3725	13.7817	13.7789	12.4924	12.8602
[Gln->pyro-Glu]QYAYWYQQK	2	tr|Q5NV90|Q5NV90_HUMAN	NA	NA	NA	14.5013	NA	NA	NA	NA	NA	NA	NA	NA	NA	14.0387	NA	NA	NA	NA	NA	NA	NA	NA	NA	NA	NA	NA	15.0036	NA	NA	NA	NA	NA	NA
[Gln->pyro-Glu]QYTDSTFR	2	sp|P00450|CERU_HUMAN;tr|A5PL27|A5PL27_HUMAN	20.6187	20.6537	21.3443	21.2932	20.5272	21.1332	21.304	19.9191	20.5923	20.6719	20.1908	21.0142	20.1979	20.2174	20.3419	20.902	21.7549	20.9184	21.5543	19.2966	20.6831	20.8574	21.5319	21.4264	21.0685	20.9327	21.4056	21.102	20.7132	21.0984	21.2153	21.1837	20.8978
AAAATGTIFTFR	2	sp|P05154|IPSP_HUMAN;tr|A0A024R6N9|A0A024R6N9_HUMAN	15.4435	NA	13.2637	NA	11.25	14.3281	13.9488	NA	14.4272	13.5093	15.4296	14.291	14.1468	14.2531	NA	NA	15.7092	13.4167	14.919	NA	NA	13.5527	14.231	NA	13.5307	14.0719	12.5358	13.1765	NA	13.6715	14.4685	NA	15.2168
AAAERSKM[Oxidation (M)]IDK	1	sp|P04899|GNAI2_HUMAN;tr|Q93020|Q93020_HUMAN	NA	12.4034	12.9765	12.8433	NA	NA	13.1105	NA	12.6498	13.4633	12.3057	NA	13.0458	13.6435	NA	NA	13.6035	13.8573	14.5241	NA	NA	13.2975	13.7638	NA	13.929	13.3722	13.6537	12.984	13.4967	14.2445	13.8313	13.9443	13.6607
AAC[Carbamidomethyl (C)]AQLN[Deamidation (NQ)]DFLQEYGTQGC[Carbamidomethyl (C)]QV	2	sp|P0C0L4|CO4A_HUMAN	NA	11.0541	NA	NA	NA	NA	NA	NA	NA	NA	NA	NA	11.0164	NA	NA	NA	NA	NA	NA	NA	NA	NA	NA	NA	NA	NA	NA	11.38	NA	NA	11.1178	NA	NA
AAC[Carbamidomethyl (C)]AQLNDFLQEYGTQGC[Carbamidomethyl (C)]QV	2	sp|P0C0L4|CO4A_HUMAN	16.2147	16.8465	16.8046	17.4095	16.2975	16.2483	16.4169	15.726	16.6422	15.5732	16.4807	16.8842	16.6568	17.0254	16.9752	16.8973	17.3301	17.3641	17.0347	16.6239	16.9911	17.2665	16.461	17.1697	16.2069	16.7558	16.1847	17.2522	16.941	17.0398	17.2001	16.3335	17.055
AAC[Carbamidomethyl (C)]AQLNDFLQEYGTQGC[Carbamidomethyl (C)]QV	3	sp|P0C0L4|CO4A_HUMAN	12.9735	13.8569	13.699	14.5575	12.4222	12.8132	13.1897	11.9679	13.397	NA	13.2	13.9955	13.589	14.1393	NA	13.471	14.3577	14.1589	14.262	NA	NA	14.1652	13.3661	14.0808	13.0478	13.518	13.1676	14.0634	13.6938	13.6441	13.8415	13.5139	14.0584
AADDTWEPFASGK	1	sp|P02766|TTHY_HUMAN;tr|A6XGL1|A6XGL1_HUMAN;tr|E9KL36|E9KL36_HUMAN	21.6815	21.2461	20.7674	22.2249	21.4373	21.0338	21.7329	20.4234	20.9125	18.8032	20.85	21.1302	21.2016	21.3074	21.7013	21.333	20.6032	19.7983	20.9554	21.2424	20.1	20.8591	19.3684	20.8275	20.7706	19.6288	19.6397	20.3966	19.1761	20.1955	20.3892	20.6084	21.3092
AADDTWEPFASGK	2	sp|P02766|TTHY_HUMAN;tr|A6XGL1|A6XGL1_HUMAN;tr|E9KL36|E9KL36_HUMAN	24.7207	24.3916	23.5394	25.0924	24.0818	23.5238	24.2744	22.9888	23.8268	21.8926	23.7092	24.1612	24.4191	24.6029	23.9511	22.8107	23.5045	22.908	24.0774	23.7633	22.7762	23.8831	22.3025	23.0867	23.4456	22.3118	22.5907	23.3664	22.0469	23.0131	23.0158	23.3868	24.4494
AADIEQQAVFAVFDENK	2	sp|P12259|FA5_HUMAN;tr|A0A0A0MRJ7|A0A0A0MRJ7_HUMAN	NA	NA	12.6265	12.8612	NA	NA	NA	NA	NA	NA	12.1513	NA	11.6735	NA	NA	NA	NA	NA	11.6242	NA	NA	10.8088	NA	NA	NA	12.1052	NA	NA	NA	NA	NA	NA	11.9201
AADIEQQAVFAVFDENK	3	sp|P12259|FA5_HUMAN;tr|A0A0A0MRJ7|A0A0A0MRJ7_HUMAN	NA	NA	NA	NA	NA	NA	NA	NA	NA	NA	12.2291	NA	NA	NA	NA	NA	NA	NA	NA	NA	NA	NA	NA	NA	NA	NA	NA	NA	NA	NA	NA	NA	NA
AAEKVADAR	1	sp|O95670|VATG2_HUMAN;tr|F2Z307|F2Z307_HUMAN;tr|Q6NVJ2|Q6NVJ2_HUMAN	NA	NA	NA	NA	8.82163	NA	NA	9.78551	NA	NA	NA	NA	12.9392	NA	NA	12.737	NA	10.4965	9.32476	NA	13.518	NA	10.7654	12.256	7.71654	NA	14.974	NA	10.9672	8.97089	10.7424	14.5909	NA
AAEKVADAR	2	sp|O95670|VATG2_HUMAN;tr|F2Z307|F2Z307_HUMAN;tr|Q6NVJ2|Q6NVJ2_HUMAN	15.325	NA	16.1067	15.9321	14.8609	15.5138	15.7724	16.5957	14.8196	11.8475	12.0665	13.0547	19.6627	14.9172	15.1814	19.1726	15.8539	17.4233	17.374	15.5145	19.3139	16.0733	16.543	18.7744	15.2491	16.2313	21.0138	14.2035	18.0733	17.5603	18.0678	20.7783	16.4084
AAFC[Carbamidomethyl (C)]YQIR	2	sp|P26927|HGFL_HUMAN;tr|G3XAK1|G3XAK1_HUMAN;tr|Q53GN8|Q53GN8_HUMAN	14.5806	14.3264	NA	NA	NA	14.3071	14.2323	NA	NA	14.0893	14.1793	14.1557	15.3464	13.308	NA	NA	14.15	14.1024	NA	NA	NA	14.422	14.4728	NA	13.8885	14.9349	13.8891	15.2979	NA	14.8392	14.8981	13.6667	NA
AAFTEC[Carbamidomethyl (C)]C[Carbamidomethyl (C)]QAADK	1	sp|P02768|ALBU_HUMAN	20.3134	19.6434	19.535	19.5183	19.7497	19.5984	19.4773	19.2225	19.6431	18.8445	19.616	19.9888	18.6317	19.1849	19.203	18.9262	19.9376	19.3888	19.5255	18.2016	19.1929	19.1796	19.7535	19.6326	19.3481	19.8673	19.5134	19.6289	18.7914	18.7172	19.06	19.3427	19.3481
AAFTEC[Carbamidomethyl (C)]C[Carbamidomethyl (C)]QAADK	2	sp|P02768|ALBU_HUMAN	24.7983	24.385	24.0742	23.9315	24.2925	23.9946	23.5233	23.9295	24.5085	23.2522	24.4059	24.3488	23.892	23.8616	23.6362	23.7782	24.4151	24.1105	24.083	23.0869	23.8754	23.9725	23.6564	24.3577	23.7033	23.895	24.1638	24.5311	23.8102	23.6254	23.7038	24.0393	24.0923
AAGSAPMQLHLR	2	tr|A0A1U9X793|A0A1U9X793_HUMAN;tr|Q5SRP5|Q5SRP5_HUMAN	13.7977	14.0338	NA	13.7559	13.6933	NA	14.0832	NA	14.5827	14.057	NA	NA	NA	13.3996	13.7048	13.5779	14.5576	13.6975	13.5613	13.9348	13.7367	NA	14.2639	NA	14.5209	14.0205	NA	13.6653	NA	13.3192	13.7664	NA	13.6453
AAGSAPMQLHLR	3	tr|A0A1U9X793|A0A1U9X793_HUMAN;tr|Q5SRP5|Q5SRP5_HUMAN	14.4811	13.6568	NA	14.5228	14.3262	13.3398	14.2997	NA	14.2965	14.2411	NA	13.7793	13.3106	13.804	13.8372	12.7511	15.1404	13.3748	14.2814	13.8274	14.0041	11.9373	14.7508	13.7034	15.0708	14.3743	14.2841	14.4765	NA	14.4967	13.8033	13.0261	13.5689
AAISGENAGLVR	2	sp|P19827|ITIH1_HUMAN	18.9901	19.3313	19.1604	19.3703	17.9228	19.0798	19.1073	18.6183	18.2068	16.9269	18.162	18.7831	18.2731	18.2142	18.2118	17.4661	18.231	18.3836	18.1558	18.0741	17.5391	19.2023	17.8102	18.1878	18.9366	18.6895	17.7403	18.415	17.9061	18.6013	18.7223	16.6875	18.558
AALLDQIR	2	sp|O00401|WASL_HUMAN;tr|A4D0Y1|A4D0Y1_HUMAN;tr|A8K180|A8K180_HUMAN	12.4221	12.4625	14.0567	13.4888	13.7388	13.7525	NA	NA	13.1042	13.2981	13.1816	13.7059	13.5892	14.0645	12.9678	14.1433	13.801	14.9994	14.6767	13.2885	13.2626	14.1421	14.7062	13.3692	16.1321	13.5265	13.9552	12.5801	NA	14.2221	13.4846	14.3984	14.4347
AALTLSGAR	2	tr|S6B286|S6B286_HUMAN	NA	NA	16.8279	NA	17.6191	NA	17.77	NA	14.2218	18.1842	15.7921	NA	16.1079	18.0606	NA	13.6294	17.3899	15.9336	18.5225	NA	NA	NA	18.2816	NA	14.7633	14.9271	18.9388	NA	NA	NA	NA	17.8933	NA
AAMEPIVISAK	2	sp|Q9Y490|TLN1_HUMAN;tr|A0A1S5UZ07|A0A1S5UZ07_HUMAN	12.9029	NA	NA	NA	17.275	13.1038	NA	NA	NA	NA	NA	9.9716	NA	NA	NA	NA	10.6838	NA	NA	NA	NA	11.408	NA	NA	12.4618	11.9336	NA	NA	NA	13.8284	13.9858	17.3913	17.3069
AAPEASGTPSSDAVSR	2	sp|P31146|COR1A_HUMAN;tr|A0A024R611|A0A024R611_HUMAN;tr|Q59G88|Q59G88_HUMAN	12.8737	13.1093	NA	14.1689	17.6434	14.1952	12.8218	11.3339	NA	14.1361	14.2455	13.5886	12.107	15.1997	12.6152	13.4806	11.0964	12.5616	13.0247	12.8057	NA	13.8741	13.013	13.5589	14.6818	13.1037	13.4778	13.1765	12.2739	15.6246	15.7981	17.903	17.8957
AAPGQEPPEHMAELQR	2	sp|O00391|QSOX1_HUMAN	13.9709	15.7109	14.871	17.621	16.4513	14.6794	16.1407	15.023	14.3921	16.2949	13.1331	14.2639	13.543	13.1157	13.6123	NA	13.5129	NA	12.4897	13.976	13.4052	16.7416	15.6925	13.8077	15.9755	15.7934	14.9218	14.5072	NA	NA	14.1871	NA	14.3263
AAPSVTLFPPSSEELQ[Deamidation (NQ)]ANK	2	tr|Q8N355|Q8N355_HUMAN	23.6453	22.2481	23.1554	24.1652	23.7354	23.7042	23.059	20.8693	22.7662	24.025	24.1872	22.9582	22.6539	23.2501	21.0786	20.3404	23.5636	23.3909	24.8465	22.9468	23.2602	23.514	23.4226	23.3313	23.0275	23.3239	23.634	23.7217	21.4523	22.585	23.9878	23.2534	23.5681
AAPSVTLFPPSSEELQAN[Deamidation (NQ)]K	2	tr|Q8N355|Q8N355_HUMAN	24.4469	23.8864	23.2581	24.8506	22.7687	23.9716	24.1626	24.0053	24.7074	22.9611	24.8689	22.9576	22.6969	23.03	21.4786	20.0499	24.9028	23.3223	24.9609	22.9759	23.2663	24.2026	23.2857	23.2309	23.4243	23.2427	23.3384	24.0571	23.7284	23.889	21.8624	23.2534	24.3191
AAPSVTLFPPSSEELQANK	2	tr|Q8N355|Q8N355_HUMAN	24.7329	24.2718	23.8486	24.0819	24.8983	22.4042	24.0331	24.5093	22.0148	23.5565	21.7298	24.8027	24.4844	24.3806	22.1728	23.6659	25.215	24.0647	25.3724	23.5223	21.0414	24.1446	22.6529	24.5381	24.7408	24.8559	24.3078	24.6899	23.4936	22.8687	22.5472	23.6992	23.6394
AAPSVTLFPPSSEELQANK	3	tr|Q8N355|Q8N355_HUMAN	20.2394	18.806	20.0008	20.3297	20.0161	18.4339	17.5031	18.5122	19.0907	21.2506	21.2211	20.6392	18.3382	20.3686	17.6413	19.0278	21.021	18.5617	21.1197	18.9023	17.8812	18.8897	19.2512	20.2992	17.915	18.0194	19.8728	20.6014	17.7756	18.5275	19.1815	16.3535	20.4806
AAQVTIQSSGTFSSK	2	sp|P01023|A2MG_HUMAN	14.8053	15.4836	14.9936	14.654	15.9302	15.8603	15.3122	15.1677	15.5754	15.1573	14.7714	15.2607	14.8969	14.8328	15.2386	14.5976	15.8862	15.5011	15.0167	14.5312	14.6378	15.1233	15.5189	14.3748	15.288	14.299	14.0011	14.7213	13.2373	13.5998	13.7518	13.5292	14.9407
AASGFTFDDYAM[Oxidation (M)]HWVR	3	tr|A0A2Y9CYF7|A0A2Y9CYF7_HUMAN	NA	NA	NA	NA	NA	NA	NA	NA	NA	NA	NA	11.4444	NA	NA	NA	NA	13.9762	NA	NA	NA	NA	NA	NA	NA	NA	NA	NA	NA	NA	NA	NA	NA	11.7365
AASGFTFDDYAMHWVR	2	tr|A0A2Y9CYF7|A0A2Y9CYF7_HUMAN	11.4012	NA	11.4325	NA	11.4386	NA	10.7991	NA	NA	NA	NA	NA	NA	NA	NA	NA	12.4078	NA	13.1014	NA	NA	NA	13.4504	13.4662	12.9357	NA	NA	NA	NA	NA	NA	NA	11.5328
AASGFTFDDYAMHWVR	3	tr|A0A2Y9CYF7|A0A2Y9CYF7_HUMAN	12.9685	NA	NA	12.0999	15.3586	NA	NA	NA	NA	NA	NA	12.1587	NA	13.2267	NA	NA	13.4901	11.9003	14.5435	NA	NA	NA	13.8096	12.9035	13.1361	11.9397	13.6804	NA	NA	11.0134	11.5199	13.2267	12.9781
AASGTQNNVLR	2	sp|P10643|CO7_HUMAN	15.3987	NA	15.813	13.1256	15.3331	15.3689	15.7234	NA	15.9282	17.0082	NA	15.6663	NA	15.5513	NA	15.7584	15.9693	NA	NA	NA	15.2204	15.4384	16.6026	15.7336	15.4806	15.7833	15.6835	NA	15.5907	15.4692	14.2623	15.6987	NA
AASGTTGTYQEWK	2	tr|C0JYY2|C0JYY2_HUMAN	13.2895	14.6107	NA	13.4916	13.481	13.4102	14.0456	NA	12.7448	15.1569	12.8151	10.9978	12.1206	12.5543	11.8862	13.3069	13.0391	13.2976	NA	13.5493	NA	13.3629	NA	12.5325	14.8976	13.4399	NA	13.4998	NA	12.8552	13.3259	12.4252	13.6288
AATGEC[Carbamidomethyl (C)]TATVGK	2	sp|P01042|KNG1_HUMAN;tr|B4E1C2|B4E1C2_HUMAN	15.744	16.8929	15.6623	17.8022	15.9879	15.1149	15.4334	15.8972	15.4626	14.5116	15.715	15.4737	15.5556	14.9573	15.416	15.1532	15.9123	15.2315	15.6301	15.0051	15.7458	17.863	14.7762	15.5339	14.3889	15.2735	15.2915	15.2854	15.4913	14.8616	15.7399	15.3419	15.2828
AATVGSLAGQPLQER	2	sp|P02649|APOE_HUMAN;tr|A0A0S2Z3D5|A0A0S2Z3D5_HUMAN	23.0855	23.1249	21.629	22.2549	22.4612	22.4136	23.2993	21.4767	22.0327	22.7696	21.2391	21.1437	21.3468	21.9884	20.861	22.0067	22.0813	22.629	21.604	22.7004	21.1536	23.0169	22.3068	21.2435	23.0823	22.446	21.8423	22.072	21.7757	22.2385	22.4568	22.4613	21.5926
AATVGSLAGQPLQER	3	sp|P02649|APOE_HUMAN;tr|A0A0S2Z3D5|A0A0S2Z3D5_HUMAN	16.4714	16.4311	14.8469	15.5914	15.751	15.8333	16.3263	14.4035	15.0793	16.2174	14.2518	14.5105	14.5277	15.338	14.0756	15.2464	15.3029	15.9447	14.8502	15.9982	14.5554	16.5424	15.8651	14.2449	15.9815	15.4046	14.8717	14.8671	15.0693	15.738	15.5665	15.7216	14.5676
AAVAASGLNTMLEGN[Deamidation (NQ)]GQYTLLAPTNEAFEK	3	sp|Q15582|BGH3_HUMAN;tr|A0A0S2Z4Q2|A0A0S2Z4Q2_HUMAN	NA	12.1516	NA	NA	NA	NA	14.0083	NA	NA	NA	NA	NA	13.9104	14.3806	NA	NA	12.4171	NA	NA	NA	NA	NA	15.2491	NA	NA	13.0347	NA	NA	NA	NA	NA	NA	NA
AAVPIVNLK	2	sp|P39060|COIA1_HUMAN;tr|D3DSM4|D3DSM4_HUMAN;tr|D3DSM5|D3DSM5_HUMAN	13.5157	12.9527	12.3472	14.5667	13.3851	12.51	13.4517	NA	13.8943	NA	12.102	13.1	NA	13.0538	11.1289	10.9112	13.0849	NA	13.7295	11.2971	11.2214	NA	13.3389	11.8469	14.174	12.9046	12.6313	13.5626	NA	12.1443	12.1763	13.2495	14.3655
AAVPIVNLKDELLFPSWEALFSGSEGPLKPGAR	4	sp|P39060|COIA1_HUMAN;tr|D3DSM4|D3DSM4_HUMAN;tr|D3DSM5|D3DSM5_HUMAN	NA	NA	NA	NA	12.0064	11.9185	NA	12.6623	NA	NA	13.129	12.1207	12.2823	NA	11.9404	NA	NA	11.3942	12.4024	NA	NA	11.8056	NA	NA	12.1482	11.4645	NA	NA	12.6346	NA	13.0761	NA	11.9963
AAVPSGASTGIYEALELR	2	sp|P06733|ENOA_HUMAN;tr|A0A024R4F1|A0A024R4F1_HUMAN;tr|A0A2R8Y6G6|A0A2R8Y6G6_HUMAN	12.0951	11.0317	NA	12.3815	11.9563	12.1533	11.8968	NA	11.4075	13.6251	12.5457	12.3363	NA	17.5327	NA	NA	11.3715	11.5017	10.3709	NA	NA	13.0238	13.0422	12.3649	14.4065	12.9609	11.4154	11.3807	13.2586	12.8646	13.6545	13.9023	12.3207
AAVYHHFISDGVR	2	sp|P01024|CO3_HUMAN;tr|V9HWA9|V9HWA9_HUMAN	18.0598	17.3828	18.8336	16.4705	19.7872	18.5711	18.3893	18.4119	18.2975	19.6648	19.1278	19.429	17.2253	17.4694	19.3494	19.083	18.298	17.4873	17.175	19.6866	19.9783	19.1351	17.767	19.738	18.2516	18.1389	17.6858	18.9364	16.303	19.3326	19.616	18.5829	18.6402
AAVYHHFISDGVR	3	sp|P01024|CO3_HUMAN;tr|V9HWA9|V9HWA9_HUMAN	20.1989	19.5973	20.9293	18.3443	21.6423	20.3242	19.8573	20.2384	20.5132	21.5632	21.3157	21.2732	19.8587	19.6551	20.0102	19.1282	20.2213	20.2088	19.2206	19.4202	19.794	21.2606	19.4686	21.6992	20.2305	20.0062	19.7783	21.2043	18.8063	21.3482	21.5623	20.7415	21.0255
AAVYHHFISDGVRK	3	sp|P01024|CO3_HUMAN;tr|V9HWA9|V9HWA9_HUMAN	NA	NA	NA	NA	13.3398	NA	NA	13.1872	NA	NA	14.0338	13.1684	NA	14.6513	NA	NA	NA	NA	NA	NA	11.9681	NA	NA	13.6165	NA	NA	NA	13.272	13.8633	13.2921	13.6645	NA	NA
AC[Carbamidomethyl (C)]EPGVDYVYK	1	sp|P01024|CO3_HUMAN;tr|V9HWA9|V9HWA9_HUMAN	12.5211	13.4765	13.1629	13.2809	12.7927	12.9392	12.7889	12.4552	12.4871	NA	12.8819	12.6706	11.8414	12.063	12.5117	12.9253	13.0909	12.6142	13.2416	11.6315	12.141	12.23	13.2513	13.6598	12.4773	NA	12.9462	12.9901	12.2753	12.4585	12.8224	13.05	12.7135
AC[Carbamidomethyl (C)]EPGVDYVYK	2	sp|P01024|CO3_HUMAN;tr|V9HWA9|V9HWA9_HUMAN	15.7694	15.6464	17.0949	NA	15.0933	16.3504	15.1208	16.108	16.1298	NA	15.6722	16.365	NA	15.0838	15.1466	15.5669	16.2829	15.9381	15.6457	14.8298	16.4267	16.5078	16.674	16.1814	16.8327	16.6896	15.8217	15.9632	16.8314	16.3684	16.3911	15.9436	15.5459
AC[Carbamidomethyl (C)]GAC[Carbamidomethyl (C)]PLWGK	2	sp|P10643|CO7_HUMAN	NA	NA	NA	NA	NA	NA	NA	NA	NA	13.8586	NA	NA	NA	NA	NA	NA	NA	NA	NA	NA	NA	NA	NA	NA	NA	NA	NA	NA	NA	NA	NA	NA	NA
AC[Carbamidomethyl (C)]IPTGPYPC[Carbamidomethyl (C)]GK	2	sp|P00742|FA10_HUMAN;tr|Q5JVE7|Q5JVE7_HUMAN	15.6796	15.5523	14.9957	16.4617	15.989	16.0363	16.3897	15.1202	15.7665	NA	15.7061	15.9908	15.9734	15.5309	15.9817	15.5758	16.2282	15.885	16.4567	15.3027	15.552	16.4121	16.2394	NA	15.8527	15.7947	15.3561	15.5046	NA	15.8038	NA	15.6795	15.9695
AC[Carbamidomethyl (C)]IRPEISR	2	sp|P26572|MGAT1_HUMAN;tr|Q59G70|Q59G70_HUMAN	NA	NA	NA	13.9349	NA	NA	NA	NA	NA	NA	NA	NA	NA	NA	NA	NA	NA	NA	NA	NA	NA	NA	NA	13.6722	NA	NA	13.8688	NA	NA	NA	NA	NA	NA
ADDKETC[Carbamidomethyl (C)]FAEEGK	2	sp|P02768|ALBU_HUMAN	20.7596	20.2428	19.42	20.5805	19.9039	19.2198	19.9511	18.0981	19.9553	18.8572	18.234	19.8534	18.5215	19.8859	19.3136	19.9844	20.4572	18.7051	19.7597	17.8586	19.437	18.7656	20.1088	20.1381	19.6068	19.5395	19.6476	20.2199	18.1492	18.949	19.1331	20.108	20.0755
ADDKETC[Carbamidomethyl (C)]FAEEGK	3	sp|P02768|ALBU_HUMAN	21.3029	20.9257	20.0144	21.0361	20.1712	19.6744	20.4405	18.6503	20.506	19.422	18.8618	20.4315	19.0113	20.3645	19.7438	20.5031	21.1341	19.2495	20.2463	18.3141	19.979	19.4262	20.4548	20.7249	20.238	20.1728	20.1716	20.9981	18.8416	19.7358	19.4379	20.7207	20.7415
ADDKETC[Carbamidomethyl (C)]FAEEGKK	2	sp|P02768|ALBU_HUMAN	20.8444	20.1418	19.978	20.1359	20.7821	20.6639	20.6833	20.5777	20.2908	19.4358	21.0151	20.5922	20.4777	18.508	20.2841	19.6803	20.7247	20.2501	19.9766	19.0565	20.3184	20.6472	19.8047	19.798	19.7111	20.3855	20.1905	21.0435	20.1932	20.3121	21.0337	20.7788	20.144
ADDKETC[Carbamidomethyl (C)]FAEEGKK	3	sp|P02768|ALBU_HUMAN	24.1225	23.801	23.4203	23.5072	23.6452	23.7149	23.8538	23.8637	23.5628	22.6625	24.5425	24.0104	23.6533	21.852	23.1646	22.7947	24.1126	23.6603	23.3168	22.5846	23.5927	24.0531	23.0195	23.1008	23.1393	23.6595	23.607	24.5313	23.7947	23.8523	24.094	23.989	23.6053
ADDKETC[Carbamidomethyl (C)]FAEEGKK	4	sp|P02768|ALBU_HUMAN	20.6743	20.6737	20.2248	20.2685	20.6049	20.6884	20.6232	20.7353	20.392	19.7493	21.7088	21.2496	20.9793	19.038	20.217	19.9867	21.4165	20.7267	20.3027	19.8747	20.7922	21.4834	20.2228	19.9104	20.4525	20.8316	20.8344	21.8376	20.4742	20.7678	20.5597	20.9183	20.5287
ADDKVYPGEQYTYMLLATEEQSPGEGDGNC[Carbamidomethyl (C)]VTR	3	sp|P00450|CERU_HUMAN;tr|A5PL27|A5PL27_HUMAN	NA	NA	13.5067	NA	NA	14.3579	NA	15.2866	NA	NA	14.8877	13.2201	NA	13.4866	NA	NA	NA	13.4324	NA	NA	NA	14.7557	NA	NA	NA	11.3873	NA	NA	15.5631	13.4694	15.2949	NA	NA
ADDTAVYYC[Carbamidomethyl (C)]AR	2	tr|Q6MZQ6|Q6MZQ6_HUMAN	17.2837	17.6416	20.3074	16.8275	17.439	20.0498	16.6045	16.816	17.1983	17.3512	17.1163	20.5067	16.6196	16.7537	15.7867	15.9091	17.4349	17.1667	17.6045	16.4541	16.4122	20.0102	18.6088	16.6687	17.6806	14.2092	17.8395	17.2063	19.6461	19.6604	19.8527	16.0074	17.2725
ADEFLNWHALFESIK	2	sp|P60985|KTDAP_HUMAN	14.6685	14.7837	13.8819	15.8331	14.6258	15.4845	15.2121	15.4008	15.599	14.432	14.3077	15.0778	15.2012	14.8616	NA	NA	13.9614	15.2989	14.1418	NA	NA	13.9034	14.2317	NA	13.3428	14.7532	14.7508	13.9987	13.4698	14.4661	13.1334	14.1843	14.4889
ADEFLNWHALFESIK	3	sp|P60985|KTDAP_HUMAN	14.9173	NA	14.6493	NA	NA	14.8642	15.5554	15.7793	NA	NA	NA	14.8865	NA	NA	NA	NA	NA	15.2106	NA	14.873	NA	13.6597	NA	NA	14.4718	14.2549	NA	NA	NA	NA	NA	NA	13.8111
ADEFLNWHALFESIKR	3	sp|P60985|KTDAP_HUMAN	NA	NA	NA	NA	NA	12.2847	NA	16.7458	NA	NA	16.1535	NA	13.32	11.6656	NA	NA	NA	NA	NA	NA	NA	13.971	NA	NA	NA	NA	NA	NA	14.3609	12.0356	13.3005	NA	NA
ADGESC[Carbamidomethyl (C)]SASMMYQEGK	2	sp|P01008|ANT3_HUMAN;tr|A0A024R944|A0A024R944_HUMAN;tr|A0A2S0BDD1|A0A2S0BDD1_HUMAN	14.9099	14.9317	14.9551	14.8952	15.3082	14.1033	14.7151	14.8131	14.7633	13.1007	15.0874	15.5129	14.9333	14.0585	14.4106	13.2715	15.2784	14.5868	15.4948	13.492	14.4684	15.2106	13.3003	14.2341	14.9159	14.7706	14.7461	15.057	15.002	14.5853	14.7039	13.9313	14.1249
ADGGTTDYAAPVK	2	tr|A2J1N6|A2J1N6_HUMAN	17.553	15.2355	15.7849	14.4316	17.2555	15.8891	16.6175	15.8344	16.2291	16.4815	15.761	16.1588	15.3672	15.4746	14.539	14.7195	16.3781	15.9671	14.9344	15.7743	15.7477	15.3993	14.9662	16.3323	16.9084	17.0903	17.8245	16.8706	17.0487	15.1233	15.3386	13.572	16.2431
ADGLAVIGVLMK	2	sp|P00915|CAH1_HUMAN;tr|V9HWE3|V9HWE3_HUMAN	15.4378	14.5758	14.975	15.1126	15.3842	14.6884	14.9132	13.5407	14.6778	16.1932	16.7019	16.5527	15.9382	16.4368	15.576	16.5759	16.4943	14.6105	16.6073	16.1012	15.653	13.4217	NA	16.389	16.0871	15.3586	15.0836	16.4754	15.2	16.0158	16.4139	17	15.3465
ADGSYAAWLSR	2	sp|P0C0L4|CO4A_HUMAN	17.8717	18.3665	18.0243	18.6948	19.3877	17.2008	18.1868	16.5589	17.9893	18.3827	17.4537	18.4336	17.9177	18.6756	17.7262	19.0654	18.8369	18.3317	19.0439	17.7797	18.0287	18.0935	17.9711	19.2234	16.5519	18.2287	18.3133	18.7012	18.0342	18.6303	18.5206	18.9774	18.5529
ADGTVNQIEGEATPVNLTEPAK	2	sp|P05090|APOD_HUMAN;tr|C9JF17|C9JF17_HUMAN	13.5286	NA	NA	13.4155	13.5406	NA	NA	NA	14.4772	14.19	NA	NA	NA	NA	NA	13.3876	NA	13.4728	NA	13.5167	NA	NA	NA	13.0908	13.8484	NA	13.2771	13.0644	NA	NA	NA	NA	13.711
ADHHATN[Deamidation (NQ)]GVVHLIDK	3	sp|Q15582|BGH3_HUMAN;tr|A0A0S2Z4Q2|A0A0S2Z4Q2_HUMAN	NA	NA	NA	NA	NA	NA	NA	NA	NA	13.1307	NA	NA	NA	NA	NA	NA	NA	NA	11.4569	NA	NA	NA	NA	NA	NA	NA	NA	NA	NA	NA	NA	12.9496	NA
ADIGC[Carbamidomethyl (C)]TPGSGK	1	sp|P01024|CO3_HUMAN;tr|V9HWA9|V9HWA9_HUMAN	16.5565	16.859	16.7795	17.2305	16.1443	16.5179	16.5025	16.0636	15.6214	15.1689	16.2677	16.269	16.3786	15.5469	16.192	16.288	16.6926	16.5444	16.5776	15.1482	15.9718	16.1516	16.6684	16.6748	16.4358	16.5683	16.9795	17.2011	16.1932	16.1548	16.4609	16.8831	16.1348
ADIGC[Carbamidomethyl (C)]TPGSGK	2	sp|P01024|CO3_HUMAN;tr|V9HWA9|V9HWA9_HUMAN	19.0422	19.4172	19.26	19.3556	18.3194	18.722	18.8908	18.1446	18.348	17.2479	19.0317	18.2454	18.3432	18.0334	18.4727	18.5852	18.922	18.7119	18.9697	17.7324	18.0467	18.7846	18.482	18.9199	18.2995	18.6918	18.8728	19.2735	18.5491	18.5647	18.9177	19.1235	18.9797
ADLFYDVEALDLESPK	2	sp|P04196|HRG_HUMAN	13.2361	13.5788	13.8479	14.2159	13.9428	14.0258	13.6423	13.8216	13.7043	NA	13.3333	14.356	14.2497	14.2115	NA	NA	14.6279	13.5211	13.7296	NA	NA	14.3713	14.1718	NA	12.8147	13.7801	13.0691	14.5475	13.1919	12.8783	12.766	12.4381	13.4989
ADLSGITGAR	2	sp|P01011|AACT_HUMAN;tr|A0A024R6P0|A0A024R6P0_HUMAN;tr|B3KS79|B3KS79_HUMAN	21.807	21.6469	22.6747	21.7998	21.884	21.6928	21.3871	22.0131	21.5366	20.9114	21.9345	21.9217	22.4206	21.3691	21.5174	22.9837	22.3735	22.7042	22.384	21.2361	22.2516	21.8791	22.7072	22.464	23.4507	22.8993	23.1242	22.6088	22.5351	22.7401	22.8769	22.9039	21.7941
ADLSGMSGAR	2	sp|P30740|ILEU_HUMAN;tr|B4E3A8|B4E3A8_HUMAN;tr|V9HWH1|V9HWH1_HUMAN	NA	NA	NA	NA	NA	NA	NA	NA	NA	NA	NA	NA	NA	NA	NA	14.5109	NA	NA	NA	NA	NA	NA	NA	NA	15.3621	NA	14.0127	NA	13.8581	NA	NA	15.9294	NA
ADPSLWC[Carbamidomethyl (C)]VSAWNDN[Deamidation (NQ)]GK	2	sp|P26572|MGAT1_HUMAN;tr|Q59G70|Q59G70_HUMAN	NA	NA	NA	NA	NA	NA	NA	NA	NA	NA	NA	NA	NA	11.6417	NA	NA	NA	NA	NA	NA	NA	NA	NA	NA	NA	NA	NA	NA	NA	NA	NA	NA	NA
ADRDQYELLC[Carbamidomethyl (C)]LDNTR	2	tr|Q53H26|Q53H26_HUMAN	15.1343	15.0654	14.6069	14.2866	15.45	15.5622	15.0263	14.8356	14.6375	14.7305	15.8287	14.654	15.2314	NA	15.4161	15.2981	15.4776	14.6748	NA	13.3693	14.8907	15.0611	14.2011	15.2435	NA	14.895	14.4518	15.4756	14.0287	14.389	14.502	13.232	14.1887
ADRDQYELLC[Carbamidomethyl (C)]LDNTR	3	tr|Q53H26|Q53H26_HUMAN	16.8759	17.4175	17.0661	16.5359	17.6389	17.4865	16.8824	17.366	17.225	16.4456	17.9297	17.5615	17.7293	14.1728	17.2615	16.5188	17.2756	16.8248	16.2502	15.9066	17.2654	17.5333	16.3844	16.9291	15.034	17.1011	16.608	17.1365	16.746	16.7275	16.8185	16.5532	16.6767
ADSQAQLLLSTVVGVFTAPGLHLK	2	tr|Q53YY1|Q53YY1_HUMAN;tr|Q59EP2|Q59EP2_HUMAN;tr|Q86U78|Q86U78_HUMAN	16.8992	15.6724	14.3084	17.2717	16.8335	17.6272	17.5958	15.9647	16.0951	16.8261	16.5113	14.4567	13.6578	16.281	16.0313	15.4723	16.6092	14.4155	15.8994	16.3578	16.3056	17.9482	18.7075	15.1809	18.7993	16.9822	16.0123	17.0229	14.4872	16.781	15.5633	16.1701	15.8712
ADSQAQLLLSTVVGVFTAPGLHLK	3	tr|Q53YY1|Q53YY1_HUMAN;tr|Q59EP2|Q59EP2_HUMAN;tr|Q86U78|Q86U78_HUMAN	18.9468	18.1101	19.0152	16.3906	18.7313	19.3845	19.9866	15.8685	17.183	19.4577	17.7311	15.1562	17.2501	17.1562	17.3889	18.0035	18.6493	16.3679	18.1394	17.1869	16.9929	16.2401	19.1199	17.8685	18.9318	19.1291	18.538	17.5706	16.9778	18.4275	18.8222	19.3059	18.4097
ADSQAQLLLSTVVGVFTAPGLHLK	4	tr|Q53YY1|Q53YY1_HUMAN;tr|Q59EP2|Q59EP2_HUMAN;tr|Q86U78|Q86U78_HUMAN	14.2116	12.818	13.9821	11.5789	13.8558	14.0117	15.4106	NA	11.6979	14.247	12.5907	NA	13.0765	12.7239	13.0659	13.0168	14.2113	NA	13.3348	12.4488	12.7256	11.7244	13.8412	13.1153	13.9706	13.3293	13.4813	12.1241	13.2154	NA	14.4197	14.3682	12.5112
ADSSPVKAGVETTTPSK	3	tr|Q8N355|Q8N355_HUMAN	NA	NA	NA	NA	15.6352	14.8154	NA	NA	NA	NA	NA	NA	NA	NA	NA	NA	NA	NA	15.7663	NA	NA	NA	NA	NA	NA	NA	NA	NA	NA	NA	NA	NA	NA
ADSVVDLLSYNVQGSGETTYDHK	2	tr|C0JYY2|C0JYY2_HUMAN	12.7614	13.5145	12.3642	12.5199	12.3957	12.6162	13.4346	11.8687	12.1393	14.0553	12.3201	NA	11.8677	11.7268	11.1133	13.0356	12.9686	12.774	11.5923	13.2471	11.5925	13.0505	12.327	12.3463	13.9011	12.9215	11.8388	12.2305	12.0899	12.3884	12.6804	12.7449	12.8609
ADSVVDLLSYNVQGSGETTYDHK	3	tr|C0JYY2|C0JYY2_HUMAN	13.5849	14.8188	13.1664	13.9844	12.7608	13.214	NA	13.1197	13.3351	15.3265	14.059	NA	13.4908	12.9211	NA	12.746	14.0318	13.8213	NA	13.5502	NA	14.4397	13.0382	NA	14.9307	13.6896	12.9156	13.705	13.272	14.1028	13.8973	13.9369	14.1286
ADTLTDEINFLR	2	sp|P02538|K2C6A_HUMAN;tr|A0A0S2Z428|A0A0S2Z428_HUMAN;tr|A8K2I0|A8K2I0_HUMAN;tr|B4DRR0|B4DRR0_HUMAN	NA	NA	NA	NA	NA	NA	16.7764	NA	NA	NA	NA	NA	NA	20.2097	NA	NA	NA	NA	NA	NA	NA	NA	NA	NA	NA	NA	NA	NA	NA	NA	NA	NA	NA
ADTLTDEINFLR	3	sp|P02538|K2C6A_HUMAN;tr|A0A0S2Z428|A0A0S2Z428_HUMAN;tr|A8K2I0|A8K2I0_HUMAN;tr|B4DRR0|B4DRR0_HUMAN	NA	12.7708	NA	NA	NA	NA	11.042	NA	NA	NA	NA	NA	NA	14.476	NA	NA	NA	NA	NA	NA	NA	NA	NA	NA	NA	NA	NA	NA	NA	NA	NA	NA	NA
ADVQAHGEGQEFSITC[Carbamidomethyl (C)]LVDEEEMKK	3	sp|P19827|ITIH1_HUMAN	14.3747	11.6722	12.4317	16.6875	15.7055	NA	11.5372	11.7848	NA	NA	12.2153	11.5663	12.6336	14.7246	NA	NA	NA	12.4605	13.763	14.9368	NA	11.6851	NA	NA	10.8719	NA	NA	11.8571	NA	11.1803	NA	NA	11.3118
ADVQAHGEGQEFSITC[Carbamidomethyl (C)]LVDEEEMKK	4	sp|P19827|ITIH1_HUMAN	NA	12.6023	12.9859	NA	NA	NA	NA	12.4478	NA	NA	11.8033	12.3113	NA	NA	NA	NA	NA	12.2794	NA	NA	NA	12.6345	NA	NA	NA	NA	NA	12.348	NA	NA	NA	NA	12.1416
ADYEKHKVYAC[Carbamidomethyl (C)]EVTHQGLSSPVTK	4	tr|Q6GMX0|Q6GMX0_HUMAN	13.5688	13.6228	NA	14.0522	12.9777	NA	NA	NA	13.6913	13.6395	NA	NA	13.1659	13.6465	NA	12.6293	NA	NA	NA	NA	NA	NA	NA	NA	NA	NA	14.412	NA	NA	NA	NA	NA	NA
ADYEKHKVYAC[Carbamidomethyl (C)]EVTHQGLSSPVTK	5	tr|Q6GMX0|Q6GMX0_HUMAN	NA	NA	NA	NA	13.788	13.8246	NA	NA	NA	NA	NA	NA	13.6446	NA	NA	NA	NA	NA	NA	13.5957	NA	NA	NA	NA	NA	14.578	14.4626	NA	NA	NA	NA	NA	NA
AEAEEDGDLQC[Carbamidomethyl (C)]LC[Carbamidomethyl (C)]VK	2	sp|P10720|PF4V_HUMAN	15.8319	15.9372	15.8301	15.3384	15.1	15.1489	16.9623	15.1109	15.9717	14.6417	16.1059	14.8809	14.821	14.9076	15.3153	14.7963	15.172	15.5247	16.5506	14.5005	13.7278	14.8356	15.2763	14.6956	14.3952	15.2057	16.0426	14.3215	12.5761	15.023	14.2294	16.8664	15.9632
AEAESLYQSK	2	sp|P04264|K2C1_HUMAN;tr|H6VRF8|H6VRF8_HUMAN;tr|H6VRG0|H6VRG0_HUMAN;tr|H6VRG1|H6VRG1_HUMAN;tr|H6VRG3|H6VRG3_HUMAN	NA	14.4843	NA	13.7416	13.6704	NA	17.538	14.4866	12.256	15.7653	14.8064	NA	15.1478	23.1359	13.6847	NA	13.0412	15.9007	NA	13.7347	12.0914	NA	13.8245	13.1505	NA	NA	NA	NA	13.832	NA	13.128	NA	NA
AEAESWYQTK	2	sp|P02538|K2C6A_HUMAN;tr|A0A0S2Z428|A0A0S2Z428_HUMAN;tr|A8K2I0|A8K2I0_HUMAN;tr|B4DRR0|B4DRR0_HUMAN	NA	NA	NA	NA	NA	NA	14.1935	NA	NA	NA	NA	NA	NA	20.8246	NA	NA	NA	NA	NA	NA	NA	NA	NA	NA	NA	NA	NA	NA	NA	NA	NA	NA	NA
AEAQAQYSAAVAK	2	sp|Q14624|ITIH4_HUMAN;tr|B2RMS9|B2RMS9_HUMAN	15.9513	17.1943	17.4985	17.5002	16.9555	16.9627	16.0527	16.7626	16.813	16.0406	17.0653	16.7589	17.1207	16.4293	16.4512	17.3675	16.7797	17.088	16.5048	16.7289	16.9609	17.4465	15.4852	17.2401	16.2673	16.6446	16.8754	17.5449	17.5081	17.3662	17.4867	17.3004	17.1737
AEATTLHVAPQ[Deamidation (NQ)]GTAMAVSTFR	3	sp|P07360|CO8G_HUMAN	20.0187	20.6303	20.1793	19.4952	18.7317	19.1195	18.3787	19.9295	20.3822	19.8725	20.1404	18.8758	20.2819	19.3348	19.6197	19.9716	18.1136	19.3146	18.6763	21.4188	19.4609	20.7152	20.0795	19.3393	20.078	19.6634	18.5255	19.0841	19.4818	20.1343	20.1973	18.7595	20.5272
AEATTLHVAPQGTAM[Oxidation (M)]AVSTFR	2	sp|P07360|CO8G_HUMAN	NA	NA	NA	NA	NA	NA	NA	NA	NA	NA	NA	NA	NA	NA	NA	NA	NA	NA	NA	12.6287	NA	NA	NA	NA	NA	NA	NA	11.1443	NA	NA	12.8168	NA	11.8055
AEATTLHVAPQGTAM[Oxidation (M)]AVSTFR	3	sp|P07360|CO8G_HUMAN	15.9854	16.507	NA	NA	17.1409	NA	NA	12.2363	15.6268	16.9142	NA	NA	16.6284	17.7626	16.0253	17.1642	NA	NA	18.0892	14.2508	15.2425	12.2289	15.2798	18.3453	NA	NA	16.5227	NA	16.4598	NA	14.1672	18.2102	16.4772
AEATTLHVAPQGTAMAVSTFR	2	sp|P07360|CO8G_HUMAN	20.1153	19.9026	19.9566	19.8506	19.1327	19.6371	19.3815	20.1622	19.6949	19.988	19.9855	19.0369	19.5877	19.4514	19.5469	19.7036	18.8909	19.5387	19.2604	20.3979	19.2233	20.6411	20.1115	19.7897	19.8416	20.0651	19.3356	19.6309	19.7	20.56	20.9655	19.3916	19.5882
AEATTLHVAPQGTAMAVSTFR	3	sp|P07360|CO8G_HUMAN	20.0201	20.6303	20.179	19.4952	18.7321	19.1211	18.3883	19.9275	20.3831	19.8725	20.1404	18.8745	20.2819	19.3346	19.6272	19.9716	18.1133	19.3145	18.6767	21.4188	19.4609	20.7187	20.0795	19.3379	20.0773	19.6649	18.5255	19.0846	19.4816	20.1343	20.1934	18.7595	20.5272
AEATTLHVAPQGTAMAVSTFR	4	sp|P07360|CO8G_HUMAN	12.1372	12.3818	NA	NA	NA	NA	NA	12.404	NA	NA	12.4648	NA	12.7329	NA	NA	12.4816	NA	NA	NA	13.5816	NA	13.1341	11.5451	NA	12.5523	NA	NA	11.1585	NA	NA	12.866	NA	12.6348
AEDAAVYYC[Carbamidomethyl (C)]AR	2	tr|Q0ZCJ1|Q0ZCJ1_HUMAN	15.0645	15.5673	13.4205	15.9411	14.8413	13.9458	14.1525	15.1894	14.6373	14.5969	15.2716	14.349	14.8228	14.1178	NA	13.8217	15.0493	14.6022	15.7998	12.7561	13.0321	13.4039	14.0595	14.8467	14.835	14.5961	14.5748	14.5692	12.6179	13.2705	13.5691	12.9731	14.0838
AEDGSVIDYELIDQDAR	2	sp|P07355|ANXA2_HUMAN;tr|A0A024R5Z7|A0A024R5Z7_HUMAN;tr|H0YMD0|H0YMD0_HUMAN;tr|H0YMU9|H0YMU9_HUMAN;tr|H0YN42|H0YN42_HUMAN;tr|V9HW65|V9HW65_HUMAN	NA	NA	NA	NA	NA	NA	NA	NA	NA	NA	NA	NA	NA	16.5272	NA	NA	NA	NA	NA	NA	NA	NA	NA	NA	NA	NA	NA	NA	NA	NA	NA	NA	NA
AEDHFSVIDFN[Deamidation (NQ)]QNIR	3	sp|P19823|ITIH2_HUMAN;tr|A2RTY6|A2RTY6_HUMAN;tr|D3DRR6|D3DRR6_HUMAN;tr|Q5T985|Q5T985_HUMAN	16.0127	16.7914	16.3982	16.6501	15.811	16.1252	16.5038	14.9547	16.3353	14.3183	14.2132	16.0145	15.7538	15.4436	15.2127	14.421	15.6009	15.368	15.6239	14.8315	14.6355	16.1323	15.0614	15.4107	15.6765	15.3495	15.0372	15.2589	14.5637	15.7119	15.802	14.6884	16.348
AEDHFSVIDFNQNIR	2	sp|P19823|ITIH2_HUMAN;tr|A2RTY6|A2RTY6_HUMAN;tr|D3DRR6|D3DRR6_HUMAN;tr|Q5T985|Q5T985_HUMAN	17.2405	17.4922	17.4225	17.3793	16.8576	17.0157	17.4287	15.9592	16.6627	15.3549	15.3359	17.0469	16.1479	16.2505	16.6942	16.0599	16.6363	16.3127	16.2868	15.9917	16.2357	16.7363	16.5424	16.4088	16.9866	16.2692	16.3048	16.2681	15.4199	16.7168	16.4028	15.7577	16.9322
AEDHFSVIDFNQNIR	3	sp|P19823|ITIH2_HUMAN;tr|A2RTY6|A2RTY6_HUMAN;tr|D3DRR6|D3DRR6_HUMAN;tr|Q5T985|Q5T985_HUMAN	16.4175	17.1632	16.7786	17.0744	16.265	16.4693	16.8198	15.5252	16.7261	15.0078	15.0425	16.4213	16.2312	15.864	15.9025	15.161	16.0467	15.7671	16.1583	15.4961	15.3862	16.4581	15.492	15.9676	16.0004	15.8175	15.559	15.7336	14.9394	16.1029	16.1004	15.1929	16.7341
AEDMAVYYC[Carbamidomethyl (C)]AR	2	sp|A0A075B6Q5|HV364_HUMAN;tr|A0A2U8J904|A0A2U8J904_HUMAN;tr|A0A2U8J911|A0A2U8J911_HUMAN	12.8844	13.5012	13.7054	11.9948	13.9323	14.0162	13.7395	14.7578	14.5056	16.1911	13.6836	14.765	14.5085	15.7177	11.6139	13.7899	14.6582	14.5518	14.8047	13.7713	12.3553	13.8524	13.7592	13.8863	13.4593	14.372	15.3485	13.9954	NA	NA	14.1555	15.9075	16.4328
AEDTAFYYC[Carbamidomethyl (C)]AR	2	tr|Q9UL72|Q9UL72_HUMAN	15.2919	15.286	14.054	NA	NA	NA	13.4565	14.4056	15.2118	14.6828	15.0284	NA	14.4569	NA	16.4224	12.674	15.3676	13.5832	NA	14.592	NA	NA	NA	14.4859	15.2258	15.444	15.1059	14.2099	NA	NA	NA	NA	14.7795
AEDTALYHC[Carbamidomethyl (C)]AR	2	sp|A0A0C4DH32|HV320_HUMAN	13.3204	NA	NA	12.1823	NA	NA	NA	NA	NA	15.0463	NA	NA	NA	NA	11.8525	11.6775	13.8806	12.575	NA	NA	NA	NA	14.2484	NA	NA	14.6734	NA	NA	NA	NA	NA	14.6637	12.9334
AEDTALYHC[Carbamidomethyl (C)]AR	3	sp|A0A0C4DH32|HV320_HUMAN	NA	NA	NA	NA	NA	NA	NA	NA	NA	14.317	NA	NA	NA	NA	NA	NA	NA	12.2317	NA	NA	NA	NA	NA	NA	13.253	14.5137	NA	11.6845	NA	NA	NA	13.0562	NA
AEDTALYYC[Carbamidomethyl (C)]AK	2	sp|P0DP04|HV43D_HUMAN;tr|A0A2Y9CYD1|A0A2Y9CYD1_HUMAN	15.8399	16.9352	16.5269	16.7144	16.3821	15.8739	15.8175	15.6709	16.2408	16.0189	16.9118	16.539	16.0997	16.8324	14.6894	15.2961	16.899	16.0081	15.9874	16.0812	15.5369	16.1732	15.6255	16.3043	17.1976	17.0605	16.7431	16.0058	14.9869	15.7732	16.3087	17.1862	17.7084
AEDTALYYC[Carbamidomethyl (C)]AR	2	tr|A0A449C1A8|A0A449C1A8_HUMAN	17.8615	17.9396	17.8719	17.2925	18.0805	17.1566	17.5527	17.125	17.576	17.3229	17.8155	17.9076	17.106	17.1116	16.0204	16.5896	18.2689	17.2392	17.8749	16.9985	16.975	17.3264	16.7646	17.8243	18.4934	18.818	18.3936	17.5251	17.0173	16.8245	17.1033	17.0221	17.4641
AEDTALYYC[Carbamidomethyl (C)]VR	2	tr|A0A2U8J954|A0A2U8J954_HUMAN	15.4781	14.5144	NA	14.5689	14.1857	14.0239	14.1948	13.805	14.5272	16.1448	14.2294	14.2267	14.2455	14.1174	14.1496	NA	14.6341	15.0617	15.3135	12.9448	13.6324	14.418	13.9523	14.0675	15.3369	15.1309	15.6016	15.227	NA	NA	13.8661	NA	14.6428
AEDTAMYYC[Carbamidomethyl (C)]AR	2	tr|A2J1M8|A2J1M8_HUMAN	14.8041	14.9134	15.0904	13.6511	14.508	NA	13.6713	13.2801	15.2073	13.9907	12.2702	15.1426	12.8358	14.2564	12.4445	13.5769	15.3606	13.7352	14.6836	14.2224	14.5242	12.9323	13.3379	14.3103	15.3804	15.493	15.4952	14.0416	14.3997	13.7601	13.1434	14.003	14.4832
AEDTAVYFC[Carbamidomethyl (C)]AK	2	tr|A0A2Y9CYF1|A0A2Y9CYF1_HUMAN;tr|A2NWW1|A2NWW1_HUMAN	13.2599	15.1488	14.1635	14.8056	13.925	NA	NA	NA	16.1391	15.5683	14.0012	14.4181	13.6382	14.3839	12.5711	NA	15.1611	14.7306	14.005	13.9174	15.9509	14.4893	14.5914	14.6458	16.249	15.8024	15.9924	15.5257	NA	14.5782	14.5299	13.2999	14.413
AEDTAVYFC[Carbamidomethyl (C)]AR	2	tr|A0A2U8J8S6|A0A2U8J8S6_HUMAN	14.7749	14.5462	15.1412	17.1267	15.0811	13.8709	15.1383	13.7797	15.8853	13.8081	14.782	13.7596	13.7617	NA	11.8763	14.1619	15.6153	14.9358	13.7324	13.7693	14.5572	16.4926	15.8904	13.7175	16.5367	15.0985	15.0924	15.2123	NA	14.29	14.282	15.9755	14.2841
AEDTAVYYC[Carbamidomethyl (C)]AK	2	tr|A2KBC4|A2KBC4_HUMAN	18.3309	18.1807	18.4692	18.1201	17.8491	17.8016	18.1017	17.7702	18.832	18.2639	19.1833	18.1079	17.3936	17.4892	16.0316	16.84	18.9473	17.4854	16.9811	17.0682	18.263	17.797	17.9697	18.0592	19.3349	18.6712	19.5345	18.5023	18.5259	17.4625	18.1762	18.0451	18.5982
AEDTAVYYC[Carbamidomethyl (C)]AR	2	tr|V9HW68|V9HW68_HUMAN	21.2552	21.0565	21.1727	20.8885	21.7498	20.9038	20.9726	20.6047	20.9011	21.4067	21.4993	21.3538	20.7256	20.1345	20.0176	19.5986	21.8674	21.0355	20.9914	20.7018	20.3933	20.859	20.6318	20.8921	21.6276	22.0329	21.8988	21.2705	20.4804	20.3987	20.7049	21.0546	21.0117
AEDTAVYYC[Carbamidomethyl (C)]VR	2	tr|A0A2U8J964|A0A2U8J964_HUMAN	17.7666	17.8905	17.5204	17.275	17.546	16.9162	17.1173	16.9955	18.0505	17.589	17.8528	17.2359	16.8486	16.878	16.1274	18.0802	17.6268	17.2486	17.0032	16.9815	17.1148	16.712	17.2862	17.1125	18.3978	18.089	18.3206	17.819	16.7261	16.7401	17.2291	16.0693	17.1915
AEEEHLGILGPQLHADVGDK	2	sp|P00450|CERU_HUMAN;tr|A5PL27|A5PL27_HUMAN	15.4131	15.0442	15.5767	16.2123	15.4999	15.7924	16.0704	13.7994	15.2344	15.6254	13.752	15.4766	14.15	15.4941	15.8368	16.741	16.6263	14.8986	15.9472	13.6306	15.6154	14.4472	15.6739	16.2886	15.9229	15.7954	16.4556	15.5197	15.0822	15.5547	15.6269	15.3935	15.4947
AEEEHLGILGPQLHADVGDK	3	sp|P00450|CERU_HUMAN;tr|A5PL27|A5PL27_HUMAN	17.3336	16.7161	17.5132	17.9867	16.9842	17.4026	17.7203	15.2728	16.3046	17.1684	15.8001	17.03	16.2891	17.5049	15.1433	15.9748	18.4391	16.943	17.8223	NA	16.8382	16.3849	17.3966	17.4102	17.4143	17.2731	18.3854	17.6241	17.0368	17.5235	17.5915	17.4903	16.8791
AEEEHLGILGPQLHADVGDK	4	sp|P00450|CERU_HUMAN;tr|A5PL27|A5PL27_HUMAN	16.065	15.5739	16.2529	17.0454	15.88	16.2414	16.5612	NA	NA	16.0721	14.3695	15.8145	15.2203	16.6006	NA	NA	17.2203	15.916	16.9416	NA	15.6537	15.0894	16.0462	15.9916	NA	NA	17.2846	16.4172	15.9796	16.3821	16.2454	16.3799	15.9774
AEEEHLGILGPQLHADVGDKVK	4	sp|P00450|CERU_HUMAN;tr|A5PL27|A5PL27_HUMAN	NA	NA	NA	NA	NA	NA	NA	NA	NA	NA	NA	NA	NA	NA	NA	15.0224	NA	NA	NA	NA	NA	NA	NA	NA	NA	NA	NA	NA	NA	NA	NA	NA	NA
AEEHTVVLTVTGEPC[Carbamidomethyl (C)]HFPFQYHR	5	sp|P00748|FA12_HUMAN;tr|A0A0R7FJH5|A0A0R7FJH5_HUMAN;tr|A0A346D5N4|A0A346D5N4_HUMAN;tr|Q8IZZ5|Q8IZZ5_HUMAN	NA	NA	NA	NA	NA	13.2789	NA	NA	NA	NA	NA	NA	NA	NA	NA	NA	NA	NA	NA	NA	NA	NA	NA	NA	NA	NA	NA	NA	NA	NA	NA	NA	NA
AEFAEVSK	2	sp|P02768|ALBU_HUMAN	26.188	25.9939	25.5845	25.6905	25.6965	25.7148	25.908	25.6957	25.8316	25.2432	26.0289	26.0688	25.6409	25.5149	25.306	25.3901	25.8259	25.6819	25.5135	24.8485	25.1514	25.6337	25.5497	25.7613	25.4634	25.5826	25.7471	26.2922	25.3221	25.1012	25.338	25.2346	25.7121
AEFAEVSKLVTDLTK	2	sp|P02768|ALBU_HUMAN	NA	NA	NA	NA	12.2716	NA	NA	NA	NA	NA	NA	NA	NA	12.5407	NA	NA	11.2956	NA	NA	NA	NA	12.9092	11.7706	NA	NA	12.2745	NA	11.7211	12.3558	NA	NA	NA	NA
AEFAEVSKLVTDLTK	3	sp|P02768|ALBU_HUMAN	12.3571	12.342	NA	11.1148	12.6504	12.0698	11.7224	11.7922	NA	NA	12.1083	11.6362	NA	11.2296	NA	11.931	11.0764	NA	NA	NA	NA	12.0999	11.2048	12.2749	11.5048	12.3601	10.1521	11.9588	12.0127	10.8194	11.2665	11.9304	NA
AEFQDALEK	2	sp|P0C0L4|CO4A_HUMAN	17.9331	18.7656	18.6747	18.2003	17.8295	18.2523	18.2764	17.8893	17.4988	16.6409	18.5961	18.9161	19.2331	18.5081	18.4562	19.2643	18.9394	18.6726	18.5826	18.5972	18.1444	18.8227	16.7916	17.1111	17.3878	18.4179	NA	19.5787	18.8492	18.1473	18.65	17.786	18.6676
AEGTAVYYC[Carbamidomethyl (C)]AR	2	tr|A0A0C4DH36|A0A0C4DH36_HUMAN	15.2765	15.9358	15.2774	15.3841	15.3817	15.1733	14.2075	14.9129	15.0216	15.1212	14.8472	15.3918	14.2904	14.2704	13.4895	13.6949	15.5332	15.1123	14.9133	14.0762	14.6932	14.1555	15.2408	14.8187	15.9944	15.73	15.764	15.4359	14.7854	14.7149	15.1954	13.8411	14.4645
AEIEYLEK	2	sp|P14151|LYAM1_HUMAN;tr|A0A0H5AY34|A0A0H5AY34_HUMAN;tr|B4DQA0|B4DQA0_HUMAN;tr|Q8WW79|Q8WW79_HUMAN	12.5618	12.8305	NA	13.5725	14.2357	11.6018	13.4849	NA	12.9779	12.6765	13.5872	12.9051	13.8374	12.9047	13.488	NA	12.9717	11.8246	NA	11.5477	12.3274	NA	11.4812	NA	NA	NA	12.7751	13.0777	13.0905	13.9232	NA	15.0139	11.8178
AELIVQPELK	2	sp|P15924|DESP_HUMAN	NA	NA	NA	NA	NA	NA	NA	NA	NA	NA	NA	NA	NA	19.1609	NA	NA	NA	NA	NA	NA	NA	NA	NA	NA	NA	NA	NA	NA	NA	NA	NA	NA	NA
AELQEGAR	2	sp|P02647|APOA1_HUMAN;tr|A0A024R3E3|A0A024R3E3_HUMAN	25.2267	24.8255	24.5601	25.2004	24.8049	24.911	24.5392	24.6889	25.7909	25.4307	25.0086	24.8165	25.081	25.2446	24.5384	23.2569	24.5563	25.0016	25.3771	24.9376	24.6775	24.185	24.4403	24.6056	24.5039	24.2538	25.1081	24.0149	24.505	24.7054	24.0388	22.8341	24.9294
AEMADQ[Deamidation (NQ)]AAAWLTR	2	tr|A0A3B3ISA6|A0A3B3ISA6_HUMAN	NA	NA	NA	12.6219	11.6802	NA	NA	NA	NA	NA	NA	NA	NA	NA	NA	NA	NA	NA	NA	NA	NA	NA	NA	NA	NA	NA	NA	NA	NA	NA	NA	NA	NA
AEMADQAAAWLTR	2	tr|A0A3B3ISA6|A0A3B3ISA6_HUMAN	19.5992	20.3118	20.2916	20.5666	21.3513	19.3675	19.9008	19.0815	20.1691	19.9362	20.2915	20.6488	20.0792	19.9712	19.2738	21.0343	20.6663	20.3927	20.7561	19.9881	19.8943	20.2685	20.3233	20.9985	20.3518	20.6131	19.8881	21.0124	20.2453	20.5082	20.7692	20.4892	20.3642
AEMADQAAAWLTR	3	tr|A0A3B3ISA6|A0A3B3ISA6_HUMAN	14.0191	14.4859	14.6967	15.2253	15.9231	14.045	13.9678	13.5664	14.9113	14.4743	14.9736	14.8728	14.758	14.7135	13.9401	15.0322	14.978	14.7181	15.2615	13.8002	14.159	14.7209	14.653	15.1882	14.2724	14.942	13.4728	15.2178	14.3811	14.8958	15.0786	14.914	14.8815
AEMADQASAWLTR	2	sp|P0C0L4|CO4A_HUMAN	NA	NA	NA	NA	NA	NA	NA	NA	NA	15.499	NA	NA	NA	NA	15.8703	NA	NA	NA	NA	NA	NA	NA	NA	NA	NA	NA	NA	NA	NA	NA	NA	NA	NA
AEPLAFTFSHDYK	2	tr|C0JYY2|C0JYY2_HUMAN	14.1431	15.0936	13.1219	13.52	14.0988	14.0606	14.9599	NA	13.299	16.1875	14.1613	NA	13.6398	NA	NA	14.5845	14.28	13.945	NA	14.6287	NA	14.4529	12.7686	12.8455	14.6281	13.1316	12.0262	13.3196	NA	13.8006	13.5678	14.0227	14.4851
AEPLAFTFSHDYK	3	tr|C0JYY2|C0JYY2_HUMAN	13.4407	14.4704	12.8977	12.5318	13.203	13.6374	14.2212	12.1487	12.803	15.135	13.7489	10.8864	12.99	12.2266	11.9209	13.7111	13.8408	13.6326	13.9363	13.9369	10.7367	13.9477	13.0182	12.3902	14.9876	13.4183	11.724	13.2869	12.9908	13.7134	13.5184	13.4847	13.6389
AEQC[Carbamidomethyl (C)]C[Carbamidomethyl (C)]EETASSISLHGK	2	sp|P02748|CO9_HUMAN;tr|A0A024R035|A0A024R035_HUMAN	NA	NA	11.7719	NA	NA	NA	NA	NA	NA	NA	NA	NA	NA	NA	10.5662	11.9353	11.9793	12.3993	NA	NA	11.6562	NA	NA	11.6807	NA	NA	NA	11.7042	NA	NA	NA	11.6879	NA
AEQC[Carbamidomethyl (C)]C[Carbamidomethyl (C)]EETASSISLHGK	3	sp|P02748|CO9_HUMAN;tr|A0A024R035|A0A024R035_HUMAN	NA	13.7725	14.4046	13.3647	13.1414	13.6475	NA	NA	NA	NA	13.673	13.5068	13.5065	NA	14.1059	14.2028	14.8524	14.5798	13.3555	13.0884	13.6053	14.494	14.2808	13.9306	NA	14.3265	14.125	14.2109	13.3437	13.7561	13.8723	13.7026	NA
AESPEVC[Carbamidomethyl (C)]FNEESPK	2	sp|P43652|AFAM_HUMAN	15.6097	16.2789	14.7399	15.7102	16.7064	15.2675	15.9713	14.493	15.9426	14.8122	15.642	14.2546	14.3138	15.0631	14.2746	14.2579	16.5431	14.3594	15.3581	14.2303	14.5908	16.2883	15.2316	14.899	15.4504	15.1804	14.7883	15.3815	14.2097	14.7155	14.8808	15.5178	15.3076
AETGDKVYVHLK	3	sp|P00450|CERU_HUMAN;tr|A5PL27|A5PL27_HUMAN	NA	NA	NA	NA	NA	NA	NA	NA	NA	NA	13.0676	NA	NA	NA	NA	NA	NA	NA	NA	NA	NA	NA	NA	NA	NA	NA	NA	NA	NA	NA	NA	NA	NA
AEVAESQVN[Deamidation (NQ)]KLK	3	sp|Q9Y2K3|MYH15_HUMAN;tr|B3KP05|B3KP05_HUMAN	13.8775	13.4201	14.1905	14.109	13.1711	14.7068	13.5353	13.3524	14.0166	13.2458	12.9016	12.9875	13.9002	13.1253	11.6502	NA	11.6315	13.6101	NA	13.6086	NA	14.1829	13.2543	NA	13.3262	12.7385	12.6258	12.3932	13.0604	13.3842	13.8527	13.7936	14.5973
AEVDDVIQVR	2	sp|P12259|FA5_HUMAN;tr|A0A0A0MRJ7|A0A0A0MRJ7_HUMAN	18.6238	18.2171	18.2881	19.3715	17.8971	17.4498	18.3	17.6977	17.978	16.3017	18.0055	17.5961	18.4508	17.8878	17.9978	18.2845	18.3758	18.8957	19.1469	17.7653	17.9545	18.2943	18.9408	18.5265	18.8553	18.4887	18.6465	18.6274	18.5223	18.6968	18.6301	18.0292	18.0561
AFDQDGDGHITVDELR	2	sp|Q9NZT1|CALL5_HUMAN;tr|Q53H37|Q53H37_HUMAN	NA	NA	NA	NA	NA	NA	NA	NA	NA	NA	NA	NA	NA	16.2345	NA	NA	NA	NA	NA	NA	NA	NA	NA	NA	NA	NA	NA	NA	NA	NA	NA	NA	NA
AFIQLWAFDAVK	2	sp|P02760|AMBP_HUMAN	17.3409	18.3474	17.6338	17.433	17.2994	17.738	17.6345	17.5554	17.2715	17.4639	17.0892	17.0246	16.8053	17.2599	16.9726	15.4204	15.0292	16.6193	15.7787	17.2815	16.2847	18.4871	17.4068	17.482	18.5658	16.7931	16.5222	17.0987	17.3783	17.8924	17.9001	17.2962	17.7028
AFKAWAVAR	2	sp|P02768|ALBU_HUMAN	13.4889	14.0927	NA	NA	14.001	NA	13.266	NA	13.6158	13.2643	12.5718	NA	NA	15.1659	NA	12.1399	NA	NA	NA	NA	11.9523	NA	NA	13.5608	NA	14.8427	NA	13.3398	NA	NA	NA	NA	NA
AFLEVNEEGSEAAASTAVVIAGR	2	sp|P01008|ANT3_HUMAN;tr|A0A024R944|A0A024R944_HUMAN;tr|A0A2S0BDD1|A0A2S0BDD1_HUMAN	16.9181	17.3116	17.057	17.325	17.1769	16.5764	16.6196	17.0622	17.4185	16.6456	16.3904	17.1421	17.3302	16.945	17.012	15.8978	16.6482	16.8638	17.1245	17.1707	16.8278	17.2595	16.6417	16.0259	17.415	17.2918	16.7792	17.1246	16.5781	16.5986	16.0326	15.9281	16.646
AFLLTPR	2	tr|A0A1U9X793|A0A1U9X793_HUMAN;tr|Q5SRP5|Q5SRP5_HUMAN	21.201	21.1356	20.4927	21.2587	20.7454	20.8944	20.95	20.5711	21.3211	21.2965	20.8497	20.7906	20.6	21.2418	20.0577	19.7788	21.6529	20.7681	21.0135	20.16	20.4091	21.0259	21.1831	20.3688	21.4209	21.4257	20.9508	21.2847	19.7047	21.3237	21.5343	19.8839	20.7402
AFLSSHLQDLSTIVR	2	sp|P39059|COFA1_HUMAN;tr|A0A087X0K0|A0A087X0K0_HUMAN	12.801	NA	NA	NA	13.593	NA	NA	NA	NA	NA	13.214	NA	NA	NA	NA	NA	NA	NA	NA	NA	NA	NA	NA	NA	NA	NA	NA	NA	NA	NA	NA	NA	NA
AFPALTSLDLSDNPGLGER	2	sp|P08571|CD14_HUMAN;tr|B2R888|B2R888_HUMAN;tr|F1C4A7|F1C4A7_HUMAN	15.1804	14.6628	15.1373	15.4071	15.0457	14.3346	14.5649	14.9458	14.7963	15.9519	15.9659	15.2993	15.1923	15.466	14.5029	13.5163	16.4067	15.9929	15.3699	NA	14.9525	14.8114	15.4978	14.9935	14.8225	15.7894	15.4191	16.0837	15.1523	15.581	15.6714	14.9576	14.9582
AFPALTSLDLSDNPGLGER	3	sp|P08571|CD14_HUMAN;tr|B2R888|B2R888_HUMAN;tr|F1C4A7|F1C4A7_HUMAN	NA	NA	NA	NA	NA	NA	NA	NA	NA	NA	13.0485	NA	NA	NA	NA	NA	NA	11.7819	NA	NA	NA	NA	NA	NA	11.7373	NA	NA	12.6895	NA	NA	12.209	NA	12.0028
AFQEASELPVSGQLDDATR	2	sp|Q99542|MMP19_HUMAN;tr|F8W1C3|F8W1C3_HUMAN	NA	NA	NA	NA	NA	NA	NA	NA	NA	13.4714	NA	NA	11.5969	NA	NA	NA	NA	NA	NA	NA	NA	NA	NA	NA	13.7898	NA	NA	NA	NA	NA	NA	12.9244	NA
AFQVIETQDPPR	2	sp|Q14623|IHH_HUMAN;tr|Q4ZFW8|Q4ZFW8_HUMAN	17.0547	16.76	13.9136	17.3065	16.5386	14.9588	16.0494	NA	16.4612	16.9432	15.2272	NA	15.2627	16.9872	15.2973	NA	15.9754	NA	16.1853	17.381	16.4822	16.1946	16.0288	15.9384	NA	NA	16.3019	16.0135	13.9712	NA	14.6743	14.6919	16.6927
AFQVIETQDPPRR	2	sp|Q14623|IHH_HUMAN;tr|Q4ZFW8|Q4ZFW8_HUMAN	13.5942	12.9763	NA	NA	13.767	NA	14.006	NA	NA	15.5374	15.1577	12.4547	13.4748	12.2911	12.943	10.8219	13.7365	13.1243	11.9282	13.5965	12.8261	15.3322	13.293	12.5539	11.9569	13.6263	13.1053	13.9115	NA	13.3166	13.7548	NA	14.0362
AFQVIETQDPPRR	3	sp|Q14623|IHH_HUMAN;tr|Q4ZFW8|Q4ZFW8_HUMAN	14.8719	15.0345	NA	NA	14.8621	NA	14.7317	NA	14.763	16.3652	15.9907	NA	14.4531	NA	NA	12.724	14.2699	NA	NA	14.5983	NA	NA	NA	NA	NA	NA	14.5282	NA	NA	NA	NA	NA	NA
AFQVWSDVTPLR	2	sp|P08253|MMP2_HUMAN;tr|A0A024R6R4|A0A024R6R4_HUMAN;tr|H3BR66|H3BR66_HUMAN;tr|H3BV48|H3BV48_HUMAN	NA	NA	NA	NA	NA	NA	NA	NA	NA	14.8788	NA	NA	NA	NA	NA	NA	NA	NA	NA	NA	NA	NA	13.7016	NA	NA	NA	NA	NA	NA	NA	NA	NA	NA
AFRPLPR	2	sp|P09466|PAEP_HUMAN;tr|A0A024R8D8|A0A024R8D8_HUMAN;tr|A6XNE0|A6XNE0_HUMAN;tr|B2R4F9|B2R4F9_HUMAN;tr|B4E3C0|B4E3C0_HUMAN;tr|H0Y4U4|H0Y4U4_HUMAN;tr|H0Y530|H0Y530_HUMAN;tr|H0Y6A4|H0Y6A4_HUMAN;tr|Q5T6T6|Q5T6T6_HUMAN	NA	NA	NA	NA	NA	16.4653	16.1357	13.6128	NA	13.168	NA	NA	NA	NA	NA	NA	NA	NA	NA	NA	NA	NA	NA	NA	NA	NA	NA	NA	NA	NA	NA	NA	NA
AFTEC[Carbamidomethyl (C)]C[Carbamidomethyl (C)]VVASQLR	2	sp|P01031|CO5_HUMAN	18.8142	19.5261	19.7115	19.1461	19.465	19.3944	19.2277	18.6525	19.1221	18.414	18.5632	19.2135	19.24	19.2834	19.3488	18.9103	18.8091	19.401	17.9111	18.3404	18.9875	19.6723	19.9666	20.1192	19.4214	19.1294	18.6432	18.9242	19.5975	19.2549	19.67	19.3948	19.818
AFTEC[Carbamidomethyl (C)]C[Carbamidomethyl (C)]VVASQLR	3	sp|P01031|CO5_HUMAN	NA	NA	NA	NA	NA	NA	NA	NA	NA	14.7337	NA	NA	NA	NA	NA	NA	NA	NA	NA	NA	NA	NA	NA	16.0196	NA	NA	NA	NA	NA	NA	NA	NA	NA
AFTYINLDK	2	sp|P02786|TFR1_HUMAN;tr|G3V0E5|G3V0E5_HUMAN	12.0577	NA	NA	12.2574	NA	NA	11.6039	NA	NA	14.3604	NA	NA	NA	NA	NA	NA	NA	NA	NA	NA	NA	NA	13.3904	NA	NA	NA	11.6441	17.2675	NA	NA	NA	NA	NA
AFVLSSVDELEQQR	2	tr|L8E853|L8E853_HUMAN	NA	NA	NA	NA	12.0381	NA	NA	NA	NA	13.475	NA	NA	NA	NA	NA	12.2842	12.5176	NA	NA	NA	NA	NA	14.5652	NA	NA	NA	NA	NA	NA	NA	NA	12.4823	NA
AFWDDWMR	2	sp|P26572|MGAT1_HUMAN;tr|Q59G70|Q59G70_HUMAN	13.4146	12.9664	13.7395	15.0795	14.7419	12.5417	13.6375	12.8883	12.6022	14.9762	13.5311	13.3935	13.3402	13.7307	12.7855	12.9414	13.8073	14.3571	14.4147	13.5022	12.6127	13.1155	14.9975	14.8197	14.3199	14.5864	15.0618	14.4395	14.1282	14.7704	14.8293	13.9293	13.2195
AFWLDVSHNR	2	sp|P35858|ALS_HUMAN;tr|B0AZL7|B0AZL7_HUMAN;tr|Q8TAY0|Q8TAY0_HUMAN	19.7825	19.0769	18.171	18.9333	17.9831	18.5876	19.0796	18.3539	18.5092	16.9363	18.7626	18.1328	18.5211	18.6745	18.093	16.6357	18.359	17.9804	16.5213	18.196	17.936	19.4924	16.7832	17.2346	17.8344	18.4877	17.7167	18.5214	17.4924	18.576	18.5484	17.9845	18.5489
AFWLDVSHNR	3	sp|P35858|ALS_HUMAN;tr|B0AZL7|B0AZL7_HUMAN;tr|Q8TAY0|Q8TAY0_HUMAN	18.1481	17.0661	16.7369	17.1784	16.4124	17.1631	17.2234	16.8484	16.8784	15.2078	17.2624	16.2802	16.7713	17.0488	16.3963	14.9119	16.5202	16.2977	14.6191	16.34	16.2693	18.0524	15.098	15.1857	16.1097	16.6687	15.9159	16.7881	16.0002	16.4836	16.8788	16.0963	16.637
AFYVNVLNEEQR	2	sp|P04040|CATA_HUMAN;tr|A0A384P5Q0|A0A384P5Q0_HUMAN	NA	NA	NA	NA	NA	NA	NA	NA	NA	NA	12.9195	NA	NA	NA	NA	NA	NA	NA	NA	NA	NA	NA	NA	14.4009	13.5925	13.1307	NA	NA	14.0311	13.6592	NA	NA	NA
AGAFDDLTELTYLYLDHNK	3	sp|O15335|CHAD_HUMAN	12.1524	NA	NA	12.5996	NA	NA	NA	11.7866	NA	NA	12.818	11.764	11.5909	NA	NA	NA	11.0504	11.9704	NA	NA	NA	9.8863	NA	NA	NA	NA	NA	11.5126	NA	NA	NA	NA	NA
AGALN[Deamidation (NQ)]SNDAFVLK	2	sp|P06396|GELS_HUMAN;tr|A0A384MEF1|A0A384MEF1_HUMAN	14.3128	13.2547	13.6963	14.5581	13.7662	13.6039	14.1557	13.8861	12.8279	13.95	14.2245	14.426	13.5459	NA	13.2665	NA	13.884	14.0125	14.0771	NA	12.4886	13.4016	12.797	13.2115	14.0938	13.1894	NA	13.9633	12.9474	13.9118	14.1208	NA	13.6446
AGALNSN[Deamidation (NQ)]DAFVLK	2	sp|P06396|GELS_HUMAN;tr|A0A384MEF1|A0A384MEF1_HUMAN	12.9857	13.1623	15.5526	14.2801	16.9983	16.9677	17.1219	15.7713	15.5045	15.9562	16.8168	17.1539	15.7053	16.1475	14.7044	13.5523	16.7821	15.9503	16.7566	13.9374	14.767	16.0272	16.1592	15.3312	13.9383	15.9339	12.4771	16.8528	15.9679	16.6738	16.9096	14.1971	12.0564
AGALNSNDAFVLK	2	sp|P06396|GELS_HUMAN;tr|A0A384MEF1|A0A384MEF1_HUMAN	18.1482	16.9467	16.7791	18.443	18.2206	18.0623	18.3229	16.9874	16.7306	17.1945	18.0003	18.3208	16.8535	17.4679	15.9415	14.7818	18.0221	17.1263	18.0059	15.1879	15.8936	17.2697	17.3555	16.2963	17.2861	17.2273	17.5235	18.0578	17.094	17.8975	18.0346	15.4905	16.7727
AGDFLEAN[Deamidation (NQ)]YMNLQR	2	sp|P01024|CO3_HUMAN;tr|V9HWA9|V9HWA9_HUMAN	17.899	18.4606	18.4931	17.9129	19.4533	18.0646	18.1497	18.1013	19.0396	20.466	18.5834	17.6291	17.9195	17.5587	17.625	18.4098	18.2738	17.9534	17.8344	18.4159	17.8843	18.2263	19.5658	18.9676	18.6935	18.4933	18.9152	18.6918	17.8979	18.5062	18.5068	18.8649	18.0263
AGDFLEANYMN[Deamidation (NQ)]LQR	2	sp|P01024|CO3_HUMAN;tr|V9HWA9|V9HWA9_HUMAN	17.3128	17.8871	17.9119	17.3501	18.8929	17.4851	17.6008	17.5216	18.4606	19.8956	18.0138	17.0805	17.3672	17.012	17.0674	17.8821	17.7327	17.3795	17.3062	17.8911	17.3389	17.6804	19.0065	18.4213	18.1259	17.9275	18.3565	18.1096	17.317	17.9537	17.9043	18.3046	17.4444
AGDFLEANYMNLQR	2	sp|P01024|CO3_HUMAN;tr|V9HWA9|V9HWA9_HUMAN	19.0048	19.5943	19.6182	19.0442	20.5614	19.1694	19.2355	19.2252	20.1315	21.5746	19.7082	18.8568	19.0063	18.6717	18.7466	19.5894	19.4248	19.0807	18.9687	19.5456	18.9754	19.3274	20.6521	20.0918	19.7915	19.6034	20.0201	19.8215	19.0031	19.6202	19.5921	19.9732	19.1413
AGDFLEANYMNLQR	3	sp|P01024|CO3_HUMAN;tr|V9HWA9|V9HWA9_HUMAN	14.5753	15.1052	15.3253	14.6244	16.1305	14.724	14.3687	14.7222	NA	17.0861	15.3563	13.652	NA	13.531	NA	NA	14.9236	14.3259	NA	NA	NA	14.8602	16.2034	NA	15.4014	14.9434	15.0319	14.9541	NA	15.0742	15.445	15.2355	14.3446
AGDTAVYYC[Carbamidomethyl (C)]AR	2	sp|P01766|HV313_HUMAN	16.2197	15.6174	15.6311	15.1832	15.8586	15.1585	15.186	14.5353	15.8904	15.6194	15.6095	15.5088	15.7087	14.3398	14.1535	14.1671	16.4066	15.1962	15.325	14.9563	14.9954	14.7312	15.6906	15.7498	16.8107	16.6891	16.8748	15.6307	15.6257	15.1614	15.4668	14.9412	15.0853
AGEQVTYTC[Carbamidomethyl (C)]ATYYK	2	sp|P08603|CFAH_HUMAN	NA	NA	NA	NA	NA	NA	NA	NA	NA	NA	12.2018	NA	11.5629	NA	12.1552	NA	NA	NA	NA	NA	NA	12.6092	NA	NA	NA	12.5936	NA	NA	NA	NA	NA	NA	NA
AGEVQEPELR	2	sp|P25311|ZA2G_HUMAN;tr|A0A140VK00|A0A140VK00_HUMAN	19.2162	19.2051	19.506	19.5932	18.6103	19.4135	19.4645	18.6873	19.1765	18.4492	19.5641	19.2787	19.3584	19.3566	18.7329	18.834	19.8809	18.9934	19.0314	18.6622	18.1342	19.1505	18.8225	18.405	19.9341	18.7699	19.2546	18.8291	18.514	18.9483	19.2501	19.5807	19.7667
AGFAGDDAPR	2	sp|P60709|ACTB_HUMAN;sp|P63261|ACTG_HUMAN;tr|Q1KLZ0|Q1KLZ0_HUMAN;tr|Q53G76|Q53G76_HUMAN;tr|Q53G99|Q53G99_HUMAN;tr|Q53GK6|Q53GK6_HUMAN;tr|Q8WVW5|Q8WVW5_HUMAN	18.3007	17.3847	17.5133	18.3375	21.8999	18.5311	17.9739	17.2648	17.7308	19.3198	19.2688	18.21	17.3399	22.2304	17.6417	20.2505	18.179	19.0692	18.4991	18.093	17.2573	17.6452	19.0054	19.9049	20.7591	19.6029	19.7191	18.5668	19.5846	19.3256	19.6396	21.5937	21.3649
AGFGNQESEFWLGNENLHQLTLQGNWELR	3	sp|O75636|FCN3_HUMAN	14.5074	14.2481	14.5918	14.2937	14.8377	14.2168	14.5401	14.73	15.2553	13.9738	15.3835	14.1838	13.9532	14.1697	14.9311	14.3623	15.403	15.3294	16.1273	NA	14.2364	15.4486	15.9101	15.1089	14.816	13.3256	15.2536	15.5723	14.3446	14.6552	13.6707	13.7957	15.3606
AGFSWIEVTFK	2	sp|Q14624|ITIH4_HUMAN;tr|B2RMS9|B2RMS9_HUMAN	16.9415	17.6536	17.4258	17.5354	16.3151	16.5985	16.4585	17.9512	17.674	15.4136	16.0703	14.668	16.8684	14.7071	17.0299	17.1454	14.4035	15.8638	14.728	16.5496	17.4177	17.507	14.9841	17.257	16.2767	14.623	15.5232	16.1738	15.5021	15.4146	16.8323	17.0685	16.4455
AGGIETIANEYSDR	2	tr|B4DH02|B4DH02_HUMAN	NA	NA	NA	NA	NA	NA	NA	NA	NA	NA	NA	NA	NA	11.7961	NA	NA	NA	NA	NA	NA	NA	NA	NA	NA	12.2321	NA	NA	NA	NA	NA	NA	NA	NA
AGGQC[Carbamidomethyl (C)]PAC[Carbamidomethyl (C)]GGPTLELESQR	2	sp|P55103|INHBC_HUMAN;tr|B2RBW9|B2RBW9_HUMAN	13.8606	15.2846	14.6124	15.8965	14.6841	14.0359	14.9244	14.6808	15.0863	12.7462	13.5667	14.1268	15.3301	14.046	14.6809	14.5091	14.1388	14.7537	13.0342	14.8572	15.293	16.907	14.5759	15.3844	14.992	15.3088	14.1911	14.87	15.0856	15.2694	15.1804	13.5542	15.0329
AGGSASAMLQPLLDNQVGFK	2	sp|P20618|PSB1_HUMAN;tr|A0A140VK45|A0A140VK45_HUMAN;tr|Q53FT8|Q53FT8_HUMAN	NA	NA	NA	NA	NA	NA	NA	NA	NA	NA	12.6897	NA	NA	13.745	NA	NA	13.6181	13.2176	NA	NA	NA	NA	NA	NA	14.6735	13.4167	13.0224	NA	13.38	NA	13.2715	NA	NA
AGGSWDLAVQER	2	sp|P22792|CPN2_HUMAN	16.5328	17.2783	16.2242	17.0127	16.43	16.7621	16.4407	15.3683	15.4689	NA	16.068	15.9705	16.3662	16.5313	16.0622	17.3854	17.3103	16.9553	16.5533	16.3516	16.3347	17.1859	16.8779	16.7579	17.955	17.0581	17.2698	17.4013	16.8689	17.3459	17.6567	17.5399	16.5681
AGHIAWTSSGK	2	tr|C0JYY2|C0JYY2_HUMAN	17.2292	16.7687	NA	13.8069	15.2546	16.1149	14.9895	NA	NA	18.0442	18.9644	NA	NA	13.41	NA	NA	NA	NA	NA	16.5866	NA	16.6045	13.9034	NA	15.5687	15.6437	16.7795	NA	NA	NA	16.2272	14.8187	15.9298
AGKEPGLQIWR	2	sp|P06396|GELS_HUMAN;tr|A0A384MEF1|A0A384MEF1_HUMAN	NA	NA	NA	NA	NA	13.331	NA	14.5753	NA	NA	16.1523	NA	NA	14.5778	NA	NA	NA	NA	NA	NA	NA	13.7988	NA	NA	NA	NA	NA	NA	13.4997	NA	14.0502	NA	NA
AGKEPGLQIWR	3	sp|P06396|GELS_HUMAN;tr|A0A384MEF1|A0A384MEF1_HUMAN	NA	NA	NA	NA	NA	13.1247	11.542	15.1853	NA	NA	16.603	13.0131	12.5907	14.5735	NA	NA	NA	NA	NA	NA	NA	14.5839	NA	NA	NA	NA	NA	NA	14.6338	14.0903	14.1519	NA	NA
AGLAASLAGPHSIVGR	2	sp|P08294|SODE_HUMAN;tr|A0A140VJU8|A0A140VJU8_HUMAN;tr|B2R9V7|B2R9V7_HUMAN	10.6175	NA	NA	NA	11.8628	11.3127	11.9109	11.7342	NA	15.7953	11.9781	NA	NA	12.994	NA	NA	NA	10.7669	NA	NA	NA	10.7397	NA	NA	10.6358	NA	NA	NA	NA	NA	NA	NA	NA
AGLAASLAGPHSIVGR	3	sp|P08294|SODE_HUMAN;tr|A0A140VJU8|A0A140VJU8_HUMAN;tr|B2R9V7|B2R9V7_HUMAN	NA	NA	NA	NA	NA	NA	NA	NA	NA	15.0668	NA	NA	NA	NA	NA	NA	NA	NA	NA	NA	NA	NA	NA	NA	NA	NA	NA	NA	NA	NA	NA	NA	NA
AGLEDLQVAFR	2	sp|Q9NZT1|CALL5_HUMAN;tr|Q53H37|Q53H37_HUMAN	NA	NA	NA	NA	NA	NA	NA	NA	NA	NA	NA	NA	NA	18.433	NA	NA	NA	NA	NA	NA	NA	NA	NA	NA	NA	NA	NA	NA	NA	NA	NA	NA	NA
AGLLRPDYALLGHR	2	sp|Q96PD5|PGRP2_HUMAN	15.6296	16.2588	15.2726	14.2496	14.441	14.2244	14.4341	15.0075	15.657	14.1816	15.7465	15.1267	14.8345	13.9877	15.3374	15.6276	14.4407	13.6663	NA	15.0236	14.4975	15.3074	NA	14.1398	14.5643	14.0252	NA	14.637	NA	13.5951	NA	NA	14.6067
AGLLRPDYALLGHR	3	sp|Q96PD5|PGRP2_HUMAN	20.5008	20.9173	19.9638	19.6016	19.3294	19.5719	19.7257	19.8079	20.4487	18.8437	20.4163	20.0739	19.9005	19.0263	19.5093	19.0031	19.5349	19.016	18.4136	18.74	19.0993	20.1585	18.961	19.0828	19.2462	19.1517	18.4801	19.4855	18.9765	19.2096	19.4987	17.2401	19.4636
AGLQAFFQVQEC[Carbamidomethyl (C)]NK	2	sp|P00450|CERU_HUMAN;tr|A5PL27|A5PL27_HUMAN	14.2904	14.3518	15.437	13.8438	14.1767	15.2153	14.8364	14.6356	14.3887	14.7754	14.2624	14.6651	14.0517	13.5359	13.7594	13.5137	15.8476	15.0618	14.8573	NA	14.8491	15.3732	15.199	14.5181	13.7945	14.8572	14.8797	14.6677	15.4966	15.3541	15.3702	15.1125	14.2875
AGLQFPVGR	2	sp|P04908|H2A1B_HUMAN;sp|P0C0S8|H2A1_HUMAN;sp|P20671|H2A1D_HUMAN;sp|Q16777|H2A2C_HUMAN;sp|Q6FI13|H2A2A_HUMAN;sp|Q7L7L0|H2A3_HUMAN;sp|Q93077|H2A1C_HUMAN;sp|Q96KK5|H2A1H_HUMAN;sp|Q99878|H2A1J_HUMAN;sp|Q9BTM1|H2AJ_HUMAN;tr|A0A024R017|A0A024R017_HUMAN;tr|A0A024RAS2|A0A024RAS2_HUMAN;tr|A0A0U1RR32|A0A0U1RR32_HUMAN;tr|A0A0U1RRH7|A0A0U1RRH7_HUMAN;tr|A3KPC7|A3KPC7_HUMAN;tr|A4FTV9|A4FTV9_HUMAN;tr|B2R5B3|B2…	15.9816	14.0055	14.3198	15.279	15.4345	15.1907	15.0861	14.5737	14.3969	17.0036	17.4979	16.7876	15.4503	20.8511	15.6363	16.98	14.8351	15.5471	14.9941	13.9196	14.4658	14.627	15.9089	16.3785	18.4115	16.1988	17.459	17.1642	16.655	15.9098	16.2096	21.3188	18.7269
AGLQVYNK	2	sp|P13987|CD59_HUMAN;tr|A0A2U3TZL5|A0A2U3TZL5_HUMAN;tr|E9PNW4|E9PNW4_HUMAN;tr|Q6FHM9|Q6FHM9_HUMAN	NA	NA	13.1781	NA	14.1294	13.8434	14.1777	12.8067	NA	13.666	14.4288	14.2752	13.8357	14.0736	13.5571	NA	13.5706	13.8743	13.9822	13.3916	13.79	13.7955	NA	13.0349	14.286	14.092	NA	14.2138	13.4419	13.9866	13.994	13.4995	14.0679
AGN[Deamidation (NQ)]NMLLVGVHGPR	3	sp|P21333|FLNA_HUMAN	NA	NA	NA	NA	14.5741	NA	NA	NA	NA	NA	NA	NA	NA	11.7514	NA	NA	NA	NA	NA	NA	NA	NA	NA	NA	NA	NA	NA	NA	NA	NA	NA	15.7418	15.7079
AGNNMLLVGVHGPR	2	sp|P21333|FLNA_HUMAN	NA	NA	NA	12.898	18.0202	15.7055	NA	NA	NA	NA	14.6526	14.4529	NA	15.5242	NA	NA	NA	NA	NA	NA	NA	NA	NA	NA	NA	11.5409	13.7254	NA	NA	16.4038	16.697	19.4431	18.5528
AGNNMLLVGVHGPR	3	sp|P21333|FLNA_HUMAN	14.5778	NA	NA	15.3045	19.1789	16.7195	NA	NA	NA	14.905	15.2702	16.2053	NA	17.4793	NA	NA	NA	14.7386	NA	NA	NA	NA	16.3455	14.7223	14.0889	14.5369	15.3005	13.3997	NA	17.8424	17.8593	20.5046	20.155
AGPHC[Carbamidomethyl (C)]PTAQLIATLK	2	sp|P10720|PF4V_HUMAN	23.0164	23.076	23.6144	22.6738	21.4431	23.0765	23.1323	22.6795	23.0851	21.4221	23.0327	22.3465	22.0689	22.5699	21.8642	21.5405	21.1755	22.2197	22.7112	21.7406	21.4186	22.0924	21.7499	21.3322	21.8615	22.2713	22.6387	22.2586	20.9868	22.2498	22.77	22.7192	23.1828
AGPHC[Carbamidomethyl (C)]PTAQLIATLK	3	sp|P10720|PF4V_HUMAN	23.3063	23.3046	24.03	23.0328	21.604	23.1598	23.1478	23.0427	22.8864	21.3654	23.3877	22.7449	22.4753	22.8096	21.8177	21.4387	21.2694	22.5538	23.0885	21.8028	21.708	22.7832	21.9867	21.6003	22.3292	22.6755	23.0282	22.5508	21.5316	22.737	23.3697	22.8583	23.2545
AGQSAAGAAPGGGVDTR	2	sp|P21333|FLNA_HUMAN	NA	NA	NA	NA	14.7426	NA	NA	NA	NA	NA	NA	11.2828	NA	13.9891	NA	NA	NA	NA	NA	NA	NA	NA	NA	10.1392	NA	NA	10.7841	NA	NA	13.6412	13.8592	15.639	14.4349
AGTELVNFLSYFVELGTQPATQ	2	tr|V9GYM3|V9GYM3_HUMAN	NA	NA	NA	NA	NA	NA	NA	NA	15.2707	NA	NA	NA	NA	13.08	NA	19.2158	NA	NA	NA	20.0632	16.8834	NA	NA	19.8464	16.8397	NA	NA	NA	11.7968	NA	NA	16.4451	NA
AGTELVNFLSYFVELGTQPATQ	3	tr|V9GYM3|V9GYM3_HUMAN	NA	NA	13.2399	13.7959	NA	NA	15.4836	NA	18.1774	NA	NA	NA	NA	NA	15.9826	15.6666	15.7525	NA	NA	19.4125	18.4647	NA	NA	20.6903	14.8766	13.7671	NA	NA	NA	12.3536	NA	15.9872	NA
AGTYLPQSYLIHEHMVITDR	4	sp|Q9Y287|ITM2B_HUMAN;tr|A0A384MDP7|A0A384MDP7_HUMAN;tr|A0A3B3IUC0|A0A3B3IUC0_HUMAN;tr|Q7Z528|Q7Z528_HUMAN;tr|Q9NX12|Q9NX12_HUMAN	NA	NA	NA	NA	NA	NA	NA	NA	NA	11.7951	NA	NA	NA	NA	NA	NA	NA	NA	NA	NA	NA	NA	NA	NA	NA	NA	NA	NA	NA	NA	NA	NA	NA
AGVETTTPSK	2	tr|Q8N355|Q8N355_HUMAN	26.2167	25.5599	25.7439	26.8136	26.6728	25.7893	25.7254	25.9719	26.3537	26.902	26.3907	25.9008	25.6132	25.3156	24.9759	25.1818	26.273	25.8299	26.6665	24.9522	25.5548	25.6488	25.3919	26.063	26.1646	26.3072	26.3168	26.2416	25.8343	25.255	26.0295	25.5956	26.1789
AGVNFSEFTGVWK	2	sp|O75340|PDCD6_HUMAN	12.3211	NA	NA	12.7615	11.9543	NA	NA	NA	NA	NA	NA	NA	NA	NA	NA	NA	NA	NA	NA	NA	NA	11.8657	13.0103	NA	12.914	NA	10.997	NA	NA	11.2105	NA	12.9255	12.2256
AGYVLHR	2	sp|O00187|MASP2_HUMAN	15.8143	14.7628	NA	14.6856	14.9235	14.0936	14.2472	14.2429	15.224	NA	15.2687	14.3454	NA	14.5426	15.719	14.8522	14.0052	14.626	15.6715	14.8908	13.4726	15.1829	16.1251	15.5264	NA	15.1156	13.8061	NA	NA	NA	NA	14.1833	14.7346
AHFSISNSAEDPFIAIHAESK	2	sp|P04746|AMYP_HUMAN;tr|Q53F26|Q53F26_HUMAN	11.439	NA	NA	13.0623	12.7106	11.0607	11.938	NA	NA	NA	NA	NA	NA	NA	NA	NA	NA	NA	NA	NA	NA	NA	13.504	NA	NA	NA	NA	NA	NA	NA	NA	NA	NA
AHFSISNSAEDPFIAIHAESK	3	sp|P04746|AMYP_HUMAN;tr|Q53F26|Q53F26_HUMAN	NA	NA	NA	14.1335	NA	NA	NA	NA	12.8508	NA	NA	NA	NA	13.4666	NA	NA	NA	NA	12.7547	12.555	NA	NA	15.6805	NA	14.001	12.1396	12.54	NA	NA	NA	NA	13.5706	NA
AHFSISNSAEDPFIAIHAESK	4	sp|P04746|AMYP_HUMAN;tr|Q53F26|Q53F26_HUMAN	NA	NA	NA	NA	NA	NA	NA	NA	NA	NA	NA	NA	NA	12.3874	NA	NA	NA	NA	NA	NA	NA	NA	14.3385	NA	13.017	NA	NA	NA	NA	NA	NA	NA	NA
AHFSPSNIILDFPAAGSAAR	2	sp|O00391|QSOX1_HUMAN	NA	NA	NA	NA	12.9008	NA	NA	NA	NA	16.1858	NA	NA	NA	NA	NA	NA	NA	NA	NA	NA	NA	NA	NA	NA	13.4746	NA	NA	NA	NA	NA	NA	NA	NA
AHFSPSNIILDFPAAGSAAR	3	sp|O00391|QSOX1_HUMAN	NA	13.7468	NA	NA	14.1095	NA	NA	NA	13.7817	17.4366	NA	NA	NA	14.6513	NA	NA	12.9691	NA	NA	NA	NA	13.5298	15.1641	NA	15.3931	13.6159	NA	12.9347	NA	NA	13.4255	14.3423	NA
AHLDIAGSLEGHLR	2	tr|C0JYY2|C0JYY2_HUMAN	14.0977	15.1366	NA	14.3794	13.6103	14.4395	15.3515	NA	14.1314	16.2252	13.9523	NA	12.9946	13.0815	12.9348	14.0693	14.5426	14.1098	12.167	14.4762	12.7213	14.7954	14.087	13.1334	15.2812	NA	12.7912	14.1234	13.3583	14.5239	14.6873	14.2751	14.293
AHLDIAGSLEGHLR	3	tr|C0JYY2|C0JYY2_HUMAN	16.7592	17.5906	15.8983	16.0659	15.835	16.0965	16.7038	15.4455	16.1663	18.289	16.4569	NA	15.8086	15.8512	NA	NA	16.7843	16.4371	NA	16.1576	15.0791	16.7396	16.4007	15.46	17.436	16.7121	15.6809	16.0968	15.9041	16.54	16.4434	16.6881	16.65
AHSC[Carbamidomethyl (C)]PSVWK	2	sp|P07225|PROS_HUMAN;tr|A0A0S2Z4K3|A0A0S2Z4K3_HUMAN;tr|A0A0S2Z4L3|A0A0S2Z4L3_HUMAN;tr|A0A3B3ISJ1|A0A3B3ISJ1_HUMAN;tr|Q16519|Q16519_HUMAN;tr|Q9NSD0|Q9NSD0_HUMAN	NA	11.501	NA	NA	NA	NA	NA	NA	NA	NA	NA	NA	NA	NA	NA	NA	12.1427	NA	NA	NA	NA	NA	NA	NA	NA	12.4994	NA	NA	NA	NA	NA	12.8018	NA
AHSQVQLVQSGAEVK	2	tr|A2N7P4|A2N7P4_HUMAN	11.1632	NA	NA	NA	11.2248	NA	NA	NA	NA	11.6501	10.8332	NA	NA	NA	NA	NA	11.8162	NA	NA	NA	NA	NA	NA	NA	11.6397	11.8205	11.8852	NA	NA	NA	NA	NA	NA
AHSQVQLVQSGAEVK	3	tr|A2N7P4|A2N7P4_HUMAN	NA	NA	11.7307	NA	NA	NA	NA	NA	NA	13.95	13.4501	12.596	12.8723	NA	NA	NA	NA	NA	NA	NA	NA	NA	NA	NA	13.2653	13.2877	NA	NA	NA	NA	NA	NA	NA
AHVDALRTHLAPYSDELRQR	3	sp|P02647|APOA1_HUMAN;tr|A0A024R3E3|A0A024R3E3_HUMAN	NA	15.3543	13.5898	NA	15.4224	NA	14.4206	NA	NA	15.2419	14.3182	NA	13.5329	14.5485	14.6379	14.4977	14.6422	14.2437	NA	NA	15.1125	13.8867	NA	14.7682	15.1154	14.3568	14.9552	14.5484	13.7363	14.4606	NA	14.3597	15.0048
AHVDDMPNALSALSDLHAHK	3	tr|E9LUX2|E9LUX2_HUMAN	NA	NA	NA	11.6516	13.9241	NA	NA	NA	NA	13.9503	NA	NA	NA	16.0704	13.6104	15.0307	14.1927	12.9656	13.0877	12.5106	NA	NA	NA	14.5132	NA	NA	14.7144	15.0437	NA	13.2887	NA	15.2411	13.3745
AHVDDMPNALSALSDLHAHK	4	tr|E9LUX2|E9LUX2_HUMAN	NA	14.5966	NA	16.5252	16.2507	14.3925	15.463	NA	NA	14.8303	13.2897	14.4495	14.9387	17.2291	14.7923	16.0278	16.1698	NA	17.9432	14.8034	13.9128	NA	13.923	13.3647	13.9127	14.91	15.6417	15.8167	NA	15.1311	15.741	17.3954	14.9814
AHVSFKPTVAQQR	2	sp|P19823|ITIH2_HUMAN;tr|A2RTY6|A2RTY6_HUMAN;tr|D3DRR6|D3DRR6_HUMAN;tr|Q5T985|Q5T985_HUMAN	16.7233	17.1432	17.3053	15.7277	16.7344	17.3861	17.0037	17.6462	15.9737	14.6601	16.9766	16.8386	15.689	15.9972	16.3594	14.6808	16.1649	16.6677	15.2036	15.4009	16.1078	17.7875	15.7421	15.6783	16.5445	16.8938	16.1573	16.6435	16.8653	17.1844	17.2227	14.9455	16.3995
AHVSFKPTVAQQR	3	sp|P19823|ITIH2_HUMAN;tr|A2RTY6|A2RTY6_HUMAN;tr|D3DRR6|D3DRR6_HUMAN;tr|Q5T985|Q5T985_HUMAN	16.6637	17.4778	17.2952	17.1807	16.8434	17.3135	17.0954	17.7886	17.5941	16.5075	17.719	16.714	17.5565	16.2811	16.1181	15.6607	15.9683	16.5518	14.9932	16.7074	16.4724	18.1169	17.2847	15.505	18.2392	17.1572	16.4826	16.7667	17.3032	17.3554	17.9448	15.641	17.8354
AHYGGFTVQNEANK	3	sp|P02675|FIBB_HUMAN;tr|V9HVY1|V9HVY1_HUMAN	NA	NA	NA	NA	NA	NA	12.1735	NA	NA	11.4056	NA	NA	NA	15.3837	12.363	NA	NA	NA	NA	NA	NA	NA	NA	NA	15.7293	NA	NA	NA	12.0109	NA	NA	12.38	NA
AIAANEADAVTLDAGLVYDAYLAPNNLKPVVAEFYGSK	3	tr|B4E1B2|B4E1B2_HUMAN	15.6929	16.1794	15.8959	15.8884	15.6559	16.0473	16.1938	16.5476	16.488	16.3151	16.1367	16.3684	16.9913	16.5927	16.0948	15.101	15.3508	15.7101	15.644	15.199	15.2677	16.2367	15.9795	14.8007	15.0383	15.8303	15.5909	16.2331	16.4629	16.2902	15.481	15.565	16.0994
AIAANEADAVTLDAGLVYDAYLAPNNLKPVVAEFYGSK	4	tr|B4E1B2|B4E1B2_HUMAN	14.763	15.2402	15.1406	15.1985	14.7996	15.1037	15.4587	15.3526	15.5655	15.6171	15.1745	15.4323	15.4521	14.1507	14.6868	15.0951	14.5836	15.27	14.6871	15.0607	15.1222	15.5394	12.7757	NA	14.3233	14.5715	14.6483	14.9684	15.0396	14.368	14.7028	14.3849	14.8758
AIDEDC[Carbamidomethyl (C)]SQYEPIPGSQK	2	sp|P07357|CO8A_HUMAN	13.392	13.2817	12.6457	13.5574	12.5032	13.0138	12.6885	NA	13.0858	11.5321	12.8167	12.5292	NA	12.8859	12.7787	13.4094	13.6247	12.9307	12.5356	NA	13.2328	13.3952	12.8068	13.9089	NA	13.3021	12.9842	13.6046	NA	13.481	13.6877	12.3754	12.401
AIDGINQR	2	sp|P49913|CAMP_HUMAN;tr|A0A384NPR0|A0A384NPR0_HUMAN;tr|J3KNB4|J3KNB4_HUMAN	17.1906	16.8179	17.8482	16.8705	16.3754	18.26	17.9031	16.8824	17.0339	16.7698	17.8371	17.2295	17.4783	16.8751	16.1409	14.9685	16.498	17.6704	17.0138	17.115	16.3435	16.6925	16.6784	15.8539	16.5093	16.5656	17.3497	16.4728	17.0238	17.2342	16.6636	17.2734	17.0409
AIEDYIN[Deamidation (NQ)]EFSVR	2	sp|P02748|CO9_HUMAN;tr|A0A024R035|A0A024R035_HUMAN	NA	13.7233	14.0772	14.8789	NA	13.7068	14.2433	NA	NA	13.7604	13.684	13.7679	14.5777	13.7622	13.8591	NA	14.3422	NA	13.416	14.0736	13.8526	14.7957	14.8464	14.557	14.6452	15.2033	NA	NA	NA	NA	NA	NA	14.1113
AIEDYINEFSVR	2	sp|P02748|CO9_HUMAN;tr|A0A024R035|A0A024R035_HUMAN	18.4938	19.0982	19.5893	20.0489	19.0573	19.7646	19.8672	19.0744	18.786	19.2162	18.8036	19.4212	19.8723	20.0232	20.0236	19.1517	19.3383	19.9521	18.3616	19.6124	19.8186	20.164	19.8226	20.1626	19.9934	20.4117	19.4585	19.6475	20.4375	20.6251	20.8723	19.4364	19.1368
AIEDYINEFSVR	3	sp|P02748|CO9_HUMAN;tr|A0A024R035|A0A024R035_HUMAN	9.85762	NA	NA	NA	NA	NA	NA	NA	NA	NA	NA	10.8905	NA	10.828	NA	NA	10.5887	10.7916	NA	NA	NA	11.1401	11.4656	11.4312	11.0946	11.2487	10.8539	NA	12.13	11.6333	11.8042	NA	NA
AIFYMNNPSR	2	sp|Q9UGM5|FETUB_HUMAN	NA	NA	NA	NA	NA	NA	NA	NA	NA	NA	NA	NA	NA	NA	NA	NA	NA	NA	NA	NA	NA	NA	NA	13.1402	NA	NA	NA	NA	NA	NA	NA	12.1461	NA
AIGEMDNQVSQLTSELK	2	sp|Q9BWP8|COL11_HUMAN	NA	NA	NA	NA	NA	NA	NA	NA	NA	NA	NA	NA	NA	NA	NA	NA	NA	NA	NA	NA	NA	NA	13.4452	NA	NA	NA	NA	NA	NA	NA	NA	NA	NA
AIGGGLSSVGGGSSTIK	2	sp|P02538|K2C6A_HUMAN;tr|A0A0S2Z428|A0A0S2Z428_HUMAN;tr|A8K2I0|A8K2I0_HUMAN;tr|B4DRR0|B4DRR0_HUMAN	NA	NA	NA	NA	NA	NA	15.5457	NA	NA	NA	NA	NA	NA	20.9691	NA	NA	NA	NA	NA	NA	NA	NA	NA	NA	NA	NA	NA	NA	NA	NA	NA	NA	NA
AIGPSQTHTIR	2	sp|Q92954|PRG4_HUMAN;tr|A0A024R930|A0A024R930_HUMAN;tr|A0A0U1RR20|A0A0U1RR20_HUMAN;tr|B3KQ20|B3KQ20_HUMAN	15.7394	17.5323	17.7755	16.8836	14.5086	16.552	16.8126	16.6458	16.1063	NA	15.963	15.9781	17.5224	15.4693	17.2492	16.8291	14.6487	16.447	16.0731	16.8627	16.1792	18.3577	15.9074	16.5946	18.0133	16.8074	16.9186	15.6665	15.9326	16.5526	16.7668	17.4538	16.6877
AIGPSQTHTIRIQ[Deamidation (NQ)]YSPAR	3	sp|Q92954|PRG4_HUMAN;tr|A0A024R930|A0A024R930_HUMAN;tr|A0A0U1RR20|A0A0U1RR20_HUMAN;tr|B3KQ20|B3KQ20_HUMAN	NA	NA	NA	NA	NA	NA	NA	NA	NA	NA	NA	NA	NA	NA	NA	NA	14.1027	NA	NA	NA	NA	NA	NA	NA	NA	NA	NA	NA	NA	NA	NA	NA	NA
AIGYLNTGYQR	2	sp|P01023|A2MG_HUMAN	19.1924	19.2325	19.4372	18.5456	19.7554	20.0901	19.5076	19.7738	19.1174	19.3198	19.3184	19.6072	19.0222	18.7688	19.1046	18.8446	19.8932	19.7516	19.4776	18.6282	19.2232	19.1371	20.2212	18.8589	19.3393	19.0308	19.2306	19.9519	19.2491	18.7646	18.795	18.7334	19.6095
AIHC[Carbamidomethyl (C)]PRPHDFEN[Deamidation (NQ)]GEYWPR	4	tr|B4E1Z4|B4E1Z4_HUMAN	NA	NA	15.5761	NA	NA	NA	14.3707	14.5872	NA	NA	16.0702	14.4339	NA	NA	NA	14.2055	15.5966	NA	NA	NA	NA	16.2282	14.1301	NA	NA	14.9378	NA	NA	15.1988	16.0134	15.9668	NA	NA
AIHC[Carbamidomethyl (C)]PRPHDFENGEYWPR	3	tr|B4E1Z4|B4E1Z4_HUMAN	NA	NA	NA	NA	NA	NA	NA	NA	NA	NA	13.2037	NA	NA	NA	NA	NA	NA	NA	NA	NA	NA	NA	NA	NA	NA	NA	NA	NA	NA	NA	NA	NA	NA
AILQSGSFNAPWAVTSLYEAR	2	sp|P06276|CHLE_HUMAN;tr|A0A024CIM4|A0A024CIM4_HUMAN;tr|D3DNN4|D3DNN4_HUMAN	14.0131	13.7717	13.6477	13.3907	12.688	12.7111	12.3134	12.6001	12.7769	NA	12.9765	13.0263	13.0451	13.0421	NA	NA	13.852	12.6216	13.1963	NA	NA	13.7193	10.7355	NA	12.4588	12.9021	12.8405	13.0738	13.1745	13.322	13.7614	11.7947	13.3116
AIPVAQDLNAPSDWDSR	2	sp|P10451|OSTP_HUMAN;tr|A0A024RDE2|A0A024RDE2_HUMAN;tr|A0A024RDE6|A0A024RDE6_HUMAN;tr|A0A024RDJ0|A0A024RDJ0_HUMAN;tr|B7Z351|B7Z351_HUMAN;tr|F2YQ21|F2YQ21_HUMAN;tr|Q3LGB0|Q3LGB0_HUMAN	NA	NA	NA	14.1877	NA	NA	NA	NA	NA	14.8611	NA	NA	NA	NA	12.5527	12.3277	NA	NA	NA	NA	NA	12.8468	14.8683	NA	14.7546	NA	12.1405	NA	12.9163	NA	NA	13.7791	NA
AIPVTQYLK	2	sp|P43652|AFAM_HUMAN	15.858	16.3785	14.2204	16.0497	16.9881	16.1012	17.1706	15.2917	16.4536	15.3627	16.3363	14.7162	15.8584	15.0872	NA	NA	17.4449	14.5243	15.051	14.9043	15.0534	17.3218	16.2443	14.3097	16.916	16.0676	15.5964	16.0581	15.2598	15.9676	15.9445	16.0249	16.0556
AIQLTYNPDESSKPNMIDAATLK	3	sp|P02679|FIBG_HUMAN;tr|A0A140VJJ6|A0A140VJJ6_HUMAN;tr|C9JC84|C9JC84_HUMAN;tr|C9JEU5|C9JEU5_HUMAN	NA	NA	NA	NA	NA	NA	NA	NA	NA	NA	NA	NA	NA	15.8417	NA	NA	NA	NA	NA	NA	NA	NA	NA	NA	NA	NA	NA	NA	NA	NA	NA	NA	NA
AISGGSIQIEN[Deamidation (NQ)]GYFVHYFAPEGLTTMPK	3	sp|Q14624|ITIH4_HUMAN;tr|B2RMS9|B2RMS9_HUMAN	12.0236	14.1359	14.3168	13.3599	13.1534	13.1483	12.7341	13.7319	13.379	NA	13.9947	13.7852	13.372	12.4267	NA	NA	12.9976	13.5425	13.3304	NA	NA	13.6814	13.0385	NA	13.3561	13.4802	11.7928	13.8129	14.0985	13.0937	13.7532	13.4422	12.8965
AISGGSIQIENGYFVHYFAPEGLTTMPK	3	sp|Q14624|ITIH4_HUMAN;tr|B2RMS9|B2RMS9_HUMAN	12.1226	13.6116	14.3196	13.5071	12.9635	13.1222	12.2456	13.7211	13.1016	NA	13.9397	13.7643	13.369	NA	NA	NA	12.9983	13.618	13.2872	NA	NA	13.6195	NA	NA	14.0295	13.6318	11.9351	13.8591	13.8684	13.337	13.7015	NA	12.8863
AISSIGLEC[Carbamidomethyl (C)]QSVTSR	2	sp|Q9HD89|RETN_HUMAN	NA	NA	NA	NA	NA	NA	NA	NA	NA	NA	NA	NA	NA	NA	NA	NA	NA	NA	NA	NA	NA	NA	NA	NA	NA	NA	NA	NA	NA	NA	NA	15.2323	NA
AITPPHPASQANIIFDITEGNLR	3	sp|P23142|FBLN1_HUMAN	NA	NA	NA	NA	NA	NA	NA	NA	NA	14.8545	12.7747	NA	NA	NA	NA	NA	NA	12.485	NA	NA	NA	NA	13.788	NA	NA	11.8209	11.8886	12.5956	12.0185	12.4049	12.5356	NA	NA
AIWNVINWENVTER	2	sp|P04179|SODM_HUMAN;tr|A0A384NL29|A0A384NL29_HUMAN;tr|Q7Z7M4|Q7Z7M4_HUMAN	14.1039	13.1584	12.7641	15.2255	15.1297	12.6516	13.121	12.8975	13.187	15.5747	14.76	14.1571	13.7896	14.6744	14.7524	15.1952	14.2337	14.0139	15.0918	NA	NA	12.8359	16.9467	15.8181	15.8894	14.6028	15.2397	13.8756	14.3356	14.2084	14.6327	14.5121	13.8846
AKDQLTC[Carbamidomethyl (C)]NKFDLK	3	sp|P01024|CO3_HUMAN;tr|V9HWA9|V9HWA9_HUMAN	NA	NA	NA	NA	NA	NA	NA	NA	NA	NA	NA	9.18917	NA	NA	NA	NA	NA	NA	NA	NA	NA	NA	NA	NA	NA	NA	NA	NA	NA	NA	NA	NA	NA
AKIDQNVEELK	2	sp|P06727|APOA4_HUMAN	NA	NA	NA	NA	NA	NA	NA	13.4789	NA	NA	13.5458	NA	NA	NA	NA	NA	NA	NA	NA	NA	NA	13.5852	NA	NA	NA	NA	NA	NA	NA	NA	NA	NA	NA
AKLEEQAQQIR	2	sp|P02649|APOE_HUMAN;tr|A0A0S2Z3D5|A0A0S2Z3D5_HUMAN	20.2165	20.3496	19.6882	18.4897	20.1108	20.6179	21.037	20.7216	20.4985	21.6905	21.2591	19.6669	20.6644	18.0699	18.9025	19.4251	19.4485	20.7408	17.4087	21.3329	19.7437	22.5836	20.597	18.4017	20.9255	20.4689	19.1845	20.123	21.29	20.9928	21.3961	19.7386	19.1429
AKLEEQAQQIR	3	sp|P02649|APOE_HUMAN;tr|A0A0S2Z3D5|A0A0S2Z3D5_HUMAN	17.3942	17.5123	16.7673	15.9036	17.2105	17.7673	18.3546	17.8552	18.1228	18.8929	18.4282	16.978	18.2514	15.2843	16.1212	16.6249	16.6108	18.0325	14.7199	18.6095	16.936	19.7656	18.2657	15.1205	18.5228	17.8201	16.4415	17.2648	18.3076	18.1295	18.6126	16.9401	16.4727
AKLPDATPTELAK	2	sp|P02774|VTDB_HUMAN;tr|D6RF35|D6RF35_HUMAN	NA	NA	NA	NA	NA	NA	NA	NA	NA	NA	NA	NA	NA	NA	NA	NA	NA	NA	NA	NA	NA	NA	15.4754	NA	NA	NA	NA	NA	13.8571	NA	13.296	NA	NA
AKLPDATPTELAK	3	sp|P02774|VTDB_HUMAN;tr|D6RF35|D6RF35_HUMAN	NA	NA	13.475	NA	NA	15.0901	13.6246	16.0024	NA	11.9378	16.6026	13.8957	12.6437	NA	NA	NA	NA	13.5968	NA	12.4478	13.238	NA	NA	NA	NA	13.4689	12.9167	14.2214	NA	NA	NA	NA	NA
AKLPEATPTELAK	2	tr|A0A1B1CYC5|A0A1B1CYC5_HUMAN	NA	NA	10.7817	10.2408	NA	14.7912	12.0793	16.2589	11.6664	NA	16.4838	12.5963	13.1967	NA	12.1568	NA	NA	NA	NA	12.3703	13.1006	NA	NA	NA	11.8584	13.7361	NA	13.2261	NA	10.3654	NA	NA	NA
AKPALEDLR	1	sp|P02647|APOA1_HUMAN;tr|A0A024R3E3|A0A024R3E3_HUMAN	20.1047	19.9125	19.6489	20.8092	20.4778	20.0143	19.9216	19.5326	20.429	19.8329	19.3969	20.0538	19.5568	19.7488	19.2914	19.0512	20.2555	19.6646	20.0547	19.3147	19.4041	19.5193	19.6658	19.1247	19.4601	19.0051	19.7856	19.2009	18.8256	19.2814	19.7513	18.8387	20.2195
AKPALEDLR	2	sp|P02647|APOA1_HUMAN;tr|A0A024R3E3|A0A024R3E3_HUMAN	26.3419	25.9841	25.8577	26.8807	26.5903	26.157	26.0678	25.7709	26.4671	25.7964	25.634	26.3545	26.1202	25.863	25.5673	24.7482	26.4731	26.0845	26.3753	25.3323	25.7871	25.995	25.8418	25.6686	25.8378	25.5834	26.4183	25.7574	25.4389	25.6684	25.8754	24.6108	26.2467
AKPALEDLRQGLLPVLESFK	3	sp|P02647|APOA1_HUMAN;tr|A0A024R3E3|A0A024R3E3_HUMAN	NA	NA	NA	NA	NA	NA	NA	12.963	NA	NA	14.167	NA	NA	NA	NA	NA	NA	NA	NA	NA	NA	NA	NA	NA	NA	NA	NA	NA	NA	NA	NA	NA	NA
AKVQPYLDDFQK	2	sp|P02647|APOA1_HUMAN;tr|A0A024R3E3|A0A024R3E3_HUMAN	NA	NA	NA	NA	NA	NA	NA	NA	NA	NA	NA	NA	NA	10.8515	NA	NA	NA	NA	NA	NA	NA	NA	NA	NA	NA	NA	NA	9.65358	NA	NA	NA	NA	NA
AKWEMPFDPQDTHQSR	2	sp|P01011|AACT_HUMAN;tr|A0A024R6P0|A0A024R6P0_HUMAN;tr|B3KS79|B3KS79_HUMAN	NA	NA	15.2961	NA	NA	14.5183	NA	16.7106	NA	NA	16.5894	14.452	NA	NA	NA	NA	NA	15.4238	NA	NA	NA	15.5342	NA	NA	14.0469	15.1144	14.735	15.0976	16.7281	16.206	15.9424	NA	NA
AKWEMPFDPQDTHQSR	3	sp|P01011|AACT_HUMAN;tr|A0A024R6P0|A0A024R6P0_HUMAN;tr|B3KS79|B3KS79_HUMAN	NA	NA	16.8649	NA	13.873	16.072	NA	18.3981	NA	13.484	18.4319	NA	16.8961	14.2564	15.4484	14.336	NA	17.2293	NA	14.3497	15.7032	17.1641	NA	14.0363	NA	17.4013	16.1158	16.5949	18.7553	17.5993	18.3311	14.7759	13.7624
AKWEMPFDPQDTHQSR	4	sp|P01011|AACT_HUMAN;tr|A0A024R6P0|A0A024R6P0_HUMAN;tr|B3KS79|B3KS79_HUMAN	NA	NA	14.9094	NA	NA	14.3283	NA	16.9154	NA	NA	16.6065	14.1921	14.6969	NA	12.4626	NA	NA	14.9153	NA	NA	NA	15.4645	NA	NA	13.8656	15.3065	13.236	13.8815	17.181	15.8938	16.4128	NA	NA
ALAAAGYDVEK	2	sp|P10412|H14_HUMAN;sp|P16402|H13_HUMAN;sp|P16403|H12_HUMAN;tr|A3R0T7|A3R0T7_HUMAN;tr|A3R0T8|A3R0T8_HUMAN;tr|B2R984|B2R984_HUMAN;tr|Q4VB24|Q4VB24_HUMAN	NA	NA	NA	NA	NA	NA	NA	NA	NA	NA	15.2349	14.2484	11.9445	15.7281	11.5724	12.5396	NA	NA	11.3595	NA	NA	NA	NA	12.0887	15.159	NA	13.8232	14.3771	12.0528	NA	12.4302	17.1914	15.5648
ALAAGGYDVEK	2	sp|P16401|H15_HUMAN	NA	NA	NA	NA	12.3621	NA	NA	NA	NA	NA	15.1258	13.7005	NA	15.8	12.1064	NA	NA	NA	NA	NA	NA	NA	NA	NA	14.2414	NA	13.4745	13.6652	NA	NA	NA	17.4458	15.4209
ALAQC[Carbamidomethyl (C)]APPPAVC[Carbamidomethyl (C)]AELVR	2	sp|P17936|IBP3_HUMAN;tr|A6XND0|A6XND0_HUMAN;tr|A6XND1|A6XND1_HUMAN	13.4357	15.5056	15.2986	16.0908	15.1845	15.819	15.2181	15.676	15.6778	NA	14.857	15.2866	14.6578	NA	15.5366	13.0574	15.3116	14.8902	13.7983	14.4214	14.8607	16.6279	NA	13.4982	NA	15.1973	NA	15.5399	NA	14.1005	13.9891	NA	NA
ALAQLEAEKR	2	sp|Q5TZA2|CROCC_HUMAN;tr|A0A4D6DSY5|A0A4D6DSY5_HUMAN	17.1638	17.2348	17.0405	17.7545	17.0012	17.9239	17.3173	16.5794	16.7295	15.9408	16.2801	17.0374	17.3379	17.5663	17.647	17.3024	17.8003	18.2839	18.2683	16.9985	17.3185	17.0531	17.6808	17.3837	17.8784	17.4485	17.3501	16.8531	18.1001	17.8601	18.0623	17.4238	17.2136
ALASEC[Carbamidomethyl (C)]AQHLSLPLR	2	sp|O75594|PGRP1_HUMAN	11.3317	10.9363	10.9931	10.4954	11.6107	NA	8.62195	NA	13.5125	NA	NA	10.5786	NA	11.7534	NA	10.0912	NA	NA	NA	NA	NA	NA	NA	NA	NA	NA	NA	NA	NA	NA	NA	13.5812	12.4144
ALASEC[Carbamidomethyl (C)]AQHLSLPLR	3	sp|O75594|PGRP1_HUMAN	13.0891	11.7331	12.2228	11.9021	NA	12.0629	NA	NA	15.0729	NA	12.9664	12.4625	NA	13.5074	NA	NA	11.9736	12.1034	11.4998	NA	NA	10.5269	11.5199	NA	12.438	12.3048	12.441	NA	NA	12.5289	12.7912	14.6494	14.0943
ALDFAVGEYNK	2	sp|P01034|CYTC_HUMAN;tr|A0A0K0K1J1|A0A0K0K1J1_HUMAN	18.7531	18.3914	18.7837	19.3198	19.5751	18.2721	18.9311	18.1836	18.5097	18.819	19.5861	18.7472	19.1061	19.5512	18.8498	18.8044	18.898	18.7261	19.5302	18.478	17.7253	18.129	18.0137	18.9523	18.5792	17.7554	18.3543	19.1555	18.2659	18.2251	18.6109	18.7282	19.4829
ALDGAFTEENR	2	sp|Q9Y490|TLN1_HUMAN;tr|A0A1S5UZ07|A0A1S5UZ07_HUMAN	NA	NA	NA	13.3188	17.8192	NA	NA	NA	NA	NA	NA	NA	NA	14.7939	NA	NA	NA	NA	NA	NA	NA	NA	NA	NA	NA	NA	NA	NA	NA	14.8954	15.1639	17.9711	17.8551
ALDGINSGITHAGR	3	sp|Q6UWP8|SBSN_HUMAN	NA	NA	NA	NA	12.2491	NA	NA	NA	NA	11.8576	12.5289	11.7684	11.3381	15.0038	NA	NA	NA	11.3506	NA	10.124	NA	NA	NA	NA	NA	NA	NA	11.5941	NA	NA	NA	NA	11.8238
ALDLINKR	2	sp|P04196|HRG_HUMAN	13.9835	14.5134	15.9817	NA	13.8638	16.339	15.8452	16.942	14.3197	14.4859	16.6205	15.9736	16.6292	15.7154	14.6462	11.8838	15.4522	15.0526	NA	14.148	13.723	16.9739	NA	12.5101	NA	15.1307	NA	15.8813	16.0311	14.8882	15.2007	NA	14.9402
ALDTNYC[Carbamidomethyl (C)]FSSTEK	2	sp|P01137|TGFB1_HUMAN;tr|A0A024R0P8|A0A024R0P8_HUMAN;tr|A0A499FJK2|A0A499FJK2_HUMAN	14.1182	14.2937	15.2628	13.2943	12.9068	13.9088	13.692	13.9147	14.3605	12.0636	14.4628	13.7748	13.8812	13.2402	13.2264	13.081	12.0201	13.3926	13.7345	12.8449	13.2486	13.6766	13.2842	12.7956	12.8143	13.791	13.7127	13.4929	12.15	13.392	13.7223	13.9997	14.605
ALDVMVSTFHK	2	sp|P26447|S10A4_HUMAN	NA	NA	NA	NA	15.0067	NA	NA	NA	NA	NA	14.8913	NA	NA	15.1161	NA	NA	NA	NA	NA	NA	NA	NA	NA	14.4568	NA	NA	NA	NA	14.3131	NA	NA	15.9209	14.4425
ALDVMVSTFHK	3	sp|P26447|S10A4_HUMAN	NA	NA	11.2041	12.9989	14.1943	12.2607	12.4955	NA	NA	12.5292	13.677	13.6469	NA	13.9252	NA	NA	13.1615	NA	13.9104	NA	NA	11.3243	NA	13.6955	12.8055	12.0174	12.4523	13.4723	13.4867	13.6676	14.3632	14.7601	13.5227
ALDYYMLR	2	sp|Q9Y490|TLN1_HUMAN;tr|A0A1S5UZ07|A0A1S5UZ07_HUMAN	NA	NA	NA	NA	13.5753	11.2365	NA	NA	NA	NA	NA	NA	NA	NA	NA	NA	NA	NA	NA	NA	NA	NA	NA	NA	NA	NA	NA	NA	NA	13.3849	12.4904	12.7936	15.1888
ALEEANADLEVK	2	sp|P08779|K1C16_HUMAN	NA	NA	NA	NA	NA	NA	15.6388	NA	NA	NA	NA	NA	NA	21.7588	14.8289	NA	NA	NA	NA	NA	NA	NA	NA	NA	NA	NA	NA	NA	NA	NA	NA	NA	NA
ALEESNYELEGK	2	sp|P13645|K1C10_HUMAN	NA	14.0377	NA	13.4176	13.4855	NA	13.7031	NA	NA	14.8077	14.2613	NA	14.0809	22.637	NA	NA	13.5876	15.0631	NA	12.6232	12.4611	NA	13.7724	NA	NA	NA	NA	NA	12.3558	NA	NA	12.4325	13.1858
ALEFLQLHN[Deamidation (NQ)]GR	2	sp|P80108|PHLD_HUMAN	14.9754	NA	NA	14.7043	14.1505	NA	NA	NA	NA	NA	NA	NA	NA	NA	NA	NA	14.7881	NA	NA	NA	NA	13.8762	14.042	NA	14.1394	NA	14.191	NA	NA	NA	14.2785	NA	NA
ALEFLQLHN[Deamidation (NQ)]GR	3	sp|P80108|PHLD_HUMAN	13.1692	13.1372	NA	13.535	13.3153	11.7488	11.9299	NA	NA	NA	NA	11.7115	NA	NA	NA	NA	12.9569	NA	12.2619	NA	NA	13.0592	12.162	NA	13.0871	NA	12.867	NA	NA	12.0225	12.7454	NA	12.8548
ALEFLQLHNGR	2	sp|P80108|PHLD_HUMAN	12.8383	12.7407	NA	13.5294	13.4885	NA	NA	NA	12.4437	NA	NA	NA	NA	13.3833	NA	NA	13.179	NA	NA	NA	NA	NA	NA	12.6819	12.3161	NA	NA	NA	NA	NA	NA	NA	NA
ALEFLQLHNGR	3	sp|P80108|PHLD_HUMAN	13.4276	13.1729	12.2071	13.9286	13.9153	12.9633	12.7384	11.7974	12.8311	12.5252	12.8793	12.3419	12.7505	14.2715	12.1393	11.7222	13.7874	11.7285	12.8236	12.4586	11.968	13.3781	12.481	12.9208	14.0369	12.7437	13.1166	13.9585	NA	12.8987	13.1008	12.7981	15.0173
ALEILQEEDLIDEDDIPVR	2	sp|P0C0L4|CO4A_HUMAN	20.8301	21.4672	21.7233	21.6321	23.6245	20.954	20.776	20.721	21.6613	21.1612	21.4107	22.1639	21.0089	21.7758	21.4883	22.6154	21.6576	21.6502	21.625	21.7262	21.3863	21.5737	21.4254	22.3598	21.0887	21.1453	20.5517	22.0053	21.6011	22.2823	22.2057	22.2615	21.9476
ALEILQEEDLIDEDDIPVR	3	sp|P0C0L4|CO4A_HUMAN	17.2451	17.9535	17.7843	17.8296	19.5143	17.041	17.0041	16.5611	17.6872	17.0193	17.6277	18.2539	16.7874	17.8389	17.3186	18.5436	17.7059	17.6174	17.7484	17.7045	17.5184	17.7706	17.3865	18.0986	17.2942	17.0131	NA	18.016	17.2846	17.9914	18.1203	18.2345	18.1372
ALEQALEK	2	sp|P15144|AMPN_HUMAN;tr|A0A024RC61|A0A024RC61_HUMAN;tr|B4DP01|B4DP01_HUMAN;tr|B4DP96|B4DP96_HUMAN;tr|B4DPH5|B4DPH5_HUMAN;tr|B4DV63|B4DV63_HUMAN;tr|Q59E93|Q59E93_HUMAN	13.0797	11.8134	11.3174	13.7011	12.9866	12.4337	13.0386	12.134	12.3774	13.4608	13.8212	12.5751	13.0735	12.698	12.3246	NA	12.3673	11.6817	12.522	11.5747	11.1518	NA	13.1447	12.3387	12.3933	12.5731	12.455	12.696	11.8537	12.109	12.6515	12.3611	12.4332
ALEQDLPVNIK	1	tr|A8K1K1|A8K1K1_HUMAN	13.3806	12.6072	13.455	13.5171	12.2177	NA	NA	11.42	11.7579	NA	13.0424	NA	12.8536	13.4396	13.4765	14.5749	12.5516	NA	12.5248	13.163	13.207	12.9653	NA	14.3001	12.8141	NA	13.4369	11.9735	11.6623	NA	13.2087	13.2548	12.8001
ALEQDLPVNIK	2	tr|A8K1K1|A8K1K1_HUMAN	15.4084	14.3549	15.088	15.9476	14.491	14.0484	13.6778	13.3197	14.0833	NA	15.0809	14.3996	15.0922	15.6252	13.1198	13.8195	14.8123	13.2138	15.0536	13.1788	12.6879	15.0116	12.2351	13.9564	14.6344	13.7373	15.1071	14.2788	13.8275	14.1817	14.7025	14.6551	14.9985
ALESPERPFLAILGGAK	3	sp|P00558|PGK1_HUMAN;tr|B4E1H9|B4E1H9_HUMAN;tr|V9HWF4|V9HWF4_HUMAN	NA	NA	NA	NA	NA	NA	NA	NA	NA	NA	NA	NA	NA	13.3444	NA	NA	NA	NA	NA	NA	NA	NA	NA	NA	NA	NA	NA	NA	NA	NA	NA	NA	NA
ALEWLAHIFSNDEK	2	sp|A0A0B4J1V2|HV226_HUMAN;tr|A0A0F7SYT0|A0A0F7SYT0_HUMAN;tr|A0A0X9SZU9|A0A0X9SZU9_HUMAN;tr|A0A2U8J8L2|A0A2U8J8L2_HUMAN	10.9198	13.2074	13.0961	13.4244	NA	12.0366	NA	14.4551	12.3139	15.1523	14.3686	13.7934	13.2283	12.5936	NA	NA	11.3407	11.396	NA	NA	NA	12.295	16.1313	NA	14.6248	14.5367	13.5215	13.0136	13.2351	12.577	12.4943	11.6196	12.7673
ALEWLAHIFSNDEK	3	sp|A0A0B4J1V2|HV226_HUMAN;tr|A0A0F7SYT0|A0A0F7SYT0_HUMAN;tr|A0A0X9SZU9|A0A0X9SZU9_HUMAN;tr|A0A2U8J8L2|A0A2U8J8L2_HUMAN	NA	12.2205	12.6091	NA	NA	NA	NA	13.1641	NA	14.1516	13.1648	13.4467	11.9193	11.4182	NA	NA	10.5032	11.0955	11.1498	11.5205	NA	11.8664	15.3946	NA	13.8652	13.9148	12.9195	12.1276	11.8894	11.8602	NA	NA	NA
ALEWLAR	2	tr|A0A068LRW6|A0A068LRW6_HUMAN;tr|A0A0F7SZ86|A0A0F7SZ86_HUMAN;tr|A0A0F7T0G6|A0A0F7T0G6_HUMAN	12.7666	12.7276	11.4169	18.7337	17.4887	17.7764	11.3243	12.1119	14.1618	18.7327	12.8377	18.0915	17.8683	18.1237	17.7092	16.5156	17.9206	17.4734	12.4206	18.0045	11.5132	17.1837	15.0895	18.0608	17.8399	18.5149	17.5375	13.1386	16.589	15.6968	16.2337	NA	18.6292
ALFVSEEEKK	2	tr|B4E1Z4|B4E1Z4_HUMAN	17.6002	17.8861	18.8087	17.8767	17.7226	18.2778	18.4261	18.6213	17.8323	17.8399	19.1421	18.2208	18.814	17.4447	18.1529	18.6162	18.1746	18.4952	18.4626	18.0128	17.7847	18.5013	18.3106	18.3038	17.2791	18.8596	18.4552	19.657	18.9477	18.542	19.0216	18.0665	18.5151
ALGHLDLSGNR	2	sp|P02750|A2GL_HUMAN	16.6758	17.1844	18.4898	18.1278	17.888	17.5515	17.2331	17.4945	17.5688	17.9359	17.5494	17.7495	18.2848	17.4756	17.3551	18.0979	19.0529	18.3703	18.315	17.1882	18.0702	17.1195	19.261	18.1129	17.3993	18.3275	18.5854	18.2686	17.5538	17.9022	18.1464	18.7691	17.3324
ALGISPFHEHAEVVFTAN[Deamidation (NQ)]DSGPR	2	sp|P02766|TTHY_HUMAN;tr|A6XGL1|A6XGL1_HUMAN;tr|E9KL36|E9KL36_HUMAN	18.1963	17.8134	17.074	18.0483	18.0963	16.5735	17.7643	17.1529	17.3061	15.6088	17.756	17.7101	17.1501	16.6011	17.0283	16.4611	15.8395	16.0216	16.7092	17.0725	15.8633	16.9048	16.2171	16.1838	16.7711	16.1966	18.5581	16.8097	17.8537	16.2304	16.3851	16.6756	17.4826
ALGISPFHEHAEVVFTAN[Deamidation (NQ)]DSGPR	3	sp|P02766|TTHY_HUMAN;tr|A6XGL1|A6XGL1_HUMAN;tr|E9KL36|E9KL36_HUMAN	20.1595	20.0294	18.7962	19.9166	19.4295	17.8291	19.5244	18.6933	19.2969	17.139	19.3845	19.4214	19.1241	19.4558	18.9048	18.1898	17.7657	18.049	19.0192	18.9848	18.0254	19.1244	17.8487	17.8144	19.8041	18.0793	17.3445	18.7645	17.1236	17.5375	17.8818	18.8245	19.5056
ALGISPFHEHAEVVFTAN[Deamidation (NQ)]DSGPR	4	sp|P02766|TTHY_HUMAN;tr|A6XGL1|A6XGL1_HUMAN;tr|E9KL36|E9KL36_HUMAN	21.0058	20.9183	19.6597	20.6341	20.3316	18.5709	19.6584	19.672	20.2589	20.4792	20.3832	20.1127	20.4832	20.3248	19.4255	18.7464	19.4371	18.8577	19.6377	19.6637	18.4527	20.0467	18.7703	18.4463	20.3226	18.6437	18.1605	19.4348	17.9167	18.0911	18.0129	19.6438	20.358
ALGISPFHEHAEVVFTANDSGPR	2	sp|P02766|TTHY_HUMAN;tr|A6XGL1|A6XGL1_HUMAN;tr|E9KL36|E9KL36_HUMAN	21.167	21.0474	19.6268	21.4677	21.0168	20.8681	21.4079	19.2243	20.3528	18.9942	21.0042	21.4078	20.7766	21.0311	21.0076	20.1385	19.7534	19.3382	20.2258	20.0586	19.0802	19.5282	19.4539	20.1446	19.907	18.5576	19.1693	19.4069	18.4854	19.3265	19.4845	19.6659	20.8259
ALGISPFHEHAEVVFTANDSGPR	3	sp|P02766|TTHY_HUMAN;tr|A6XGL1|A6XGL1_HUMAN;tr|E9KL36|E9KL36_HUMAN	23.5778	23.6942	22.0118	23.7915	22.7911	22.9683	23.5603	18.7575	22.675	21.0729	19.7024	23.8338	23.5437	23.7279	23.2952	19.2561	22.2012	21.8725	22.7241	22.5679	21.6325	22.5467	21.0881	22.1246	20.493	21.0227	21.3324	21.2599	20.7305	21.752	21.1869	21.8683	23.3898
ALGISPFHEHAEVVFTANDSGPR	4	sp|P02766|TTHY_HUMAN;tr|A6XGL1|A6XGL1_HUMAN;tr|E9KL36|E9KL36_HUMAN	23.6129	23.8474	22.3087	24.0122	22.8539	22.9513	23.4544	21.2851	23.0442	20.95	20.042	24.0228	24.0832	23.945	17.9918	21.3082	22.0859	21.9285	22.9041	22.5275	21.6843	22.9577	20.9101	22.0057	22.2847	21.0337	21.716	21.8782	17.3888	22.002	21.1901	21.9464	23.6827
ALGISPFHEHAEVVFTANDSGPRR	3	sp|P02766|TTHY_HUMAN;tr|A6XGL1|A6XGL1_HUMAN;tr|E9KL36|E9KL36_HUMAN	NA	NA	NA	NA	NA	NA	NA	NA	13.2137	NA	NA	NA	NA	NA	12.5116	NA	NA	NA	NA	NA	NA	NA	NA	NA	NA	NA	NA	NA	NA	NA	NA	NA	NA
ALGISPFHEHAEVVFTANDSGPRR	5	sp|P02766|TTHY_HUMAN;tr|A6XGL1|A6XGL1_HUMAN;tr|E9KL36|E9KL36_HUMAN	NA	NA	NA	NA	NA	NA	NA	NA	14.2294	NA	NA	11.1514	10.6053	NA	NA	NA	NA	NA	NA	NA	NA	NA	NA	NA	NA	12.7244	NA	NA	NA	NA	NA	NA	NA
ALGLVPQAHPGFLTAWPADR	2	sp|Q7Z7M8|B3GN8_HUMAN	NA	NA	NA	NA	NA	NA	NA	NA	NA	NA	NA	11.7771	NA	NA	NA	NA	11.6789	NA	NA	NA	NA	12.2587	13.2013	NA	12.3345	11.89	NA	11.8323	NA	NA	NA	NA	NA
ALGLVPQAHPGFLTAWPADR	3	sp|Q7Z7M8|B3GN8_HUMAN	13.5191	NA	NA	NA	14.1526	12.9813	13.6632	NA	NA	14.4926	NA	NA	NA	NA	NA	NA	14.1801	13.4349	13.3839	NA	NA	13.857	14.3091	NA	13.3004	13.5491	13.1398	13.9482	12.3511	NA	13.9731	NA	13.3212
ALGQNPTNAEVLK	2	sp|P60660|MYL6_HUMAN;tr|B7Z6Z4|B7Z6Z4_HUMAN;tr|F8VPF3|F8VPF3_HUMAN;tr|F8W1R7|F8W1R7_HUMAN;tr|G3V1V0|G3V1V0_HUMAN;tr|G8JLA2|G8JLA2_HUMAN;tr|J3KND3|J3KND3_HUMAN;tr|Q6IBG5|Q6IBG5_HUMAN	NA	NA	NA	NA	NA	NA	NA	NA	NA	NA	NA	NA	NA	16.1448	NA	NA	NA	NA	NA	NA	NA	NA	NA	NA	NA	NA	NA	NA	NA	NA	NA	NA	NA
ALHQVFEHMLDVSK	2	tr|B4E1Z4|B4E1Z4_HUMAN	NA	NA	14.3305	13.2535	NA	13.3735	13.8081	NA	NA	14.0546	NA	NA	13.1284	NA	NA	NA	14.5688	14.8498	NA	NA	12.3624	13.2033	14.1726	NA	13.5228	14.3458	14.1971	15.2208	NA	NA	NA	13.5381	NA
ALHQVFEHMLDVSK	3	tr|B4E1Z4|B4E1Z4_HUMAN	11.4861	12.0378	12.0818	NA	NA	12.7705	13.0076	NA	NA	11.8516	12.8391	NA	NA	NA	10.9414	13.3226	NA	13.1961	NA	NA	11.798	12.7445	12.0336	NA	12.918	13.5081	12.6185	13.5974	12.2261	NA	13.1589	NA	NA
ALHQVFEHMLDVSK	4	tr|B4E1Z4|B4E1Z4_HUMAN	NA	NA	NA	NA	NA	11.8837	12.2528	NA	NA	NA	NA	NA	NA	NA	NA	NA	12.091	NA	NA	NA	NA	11.7349	NA	NA	NA	NA	NA	NA	NA	NA	NA	NA	NA
ALIAAQYSGAQVR	2	sp|P26641|EF1G_HUMAN;tr|Q53YD7|Q53YD7_HUMAN	NA	NA	NA	NA	NA	NA	NA	NA	NA	NA	NA	NA	NA	14.611	NA	NA	NA	NA	NA	NA	NA	NA	NA	NA	NA	NA	NA	NA	NA	NA	NA	NA	NA
ALIEVLQPLIAEHQAR	3	sp|P23381|SYWC_HUMAN;tr|A0A024R6K8|A0A024R6K8_HUMAN	NA	NA	NA	NA	NA	NA	NA	NA	NA	NA	NA	NA	NA	NA	NA	NA	13.4151	NA	NA	NA	NA	NA	12.9161	NA	12.9372	13.8694	NA	NA	15.0344	NA	15.7831	NA	NA
ALIGATNPADAPPGTIR	2	sp|Q13232|NDK3_HUMAN;tr|Q9NUF9|Q9NUF9_HUMAN	15.0443	14.9332	NA	15.7948	14.7641	14.3263	14.7891	12.2411	14.1661	14.7758	14.9571	13.955	14.464	NA	14.5523	13.098	NA	13.9509	15.1232	13.9504	NA	12.7815	NA	14.6895	NA	NA	NA	NA	NA	NA	13.95	NA	NA
ALILGELEK	2	sp|Q86UD1|OAF_HUMAN	14.5907	14.6978	15.4124	15.4827	15.3708	15.3455	15.0845	14.2596	14.1585	14.9049	14.357	14.4754	14.4171	15.2088	15.3542	15.931	15.4783	15.6825	16.5678	14.479	14.2803	14.7475	15.1238	16.1649	14.3601	14.0732	14.9668	15.0836	15.6392	15.1488	15.5648	15.5666	14.4488
ALIYSTSNK	2	sp|P04211|LV743_HUMAN;tr|A0N8J8|A0N8J8_HUMAN;tr|Q5NV80|Q5NV80_HUMAN	18.3368	18.2259	17.007	17.4343	19.2835	17.47	18.129	17.0666	18.2862	18.9433	18.1463	17.665	16.5474	17.1979	16.4387	15.9568	17.2983	16.1058	17.7231	17.1881	16.831	18.1581	16.9695	17.0316	17.477	17.9975	18.0308	18.8208	16.9611	16.7188	16.863	18.72	17.8043
ALLAFQESK	2	sp|P20851|C4BPB_HUMAN	15.2344	14.9065	14.8553	15.0461	14.947	14.5695	14.1585	14.0921	15.4291	14.4932	15.0214	15.0903	14.8298	15.9379	15.3906	15.1177	15.1637	15.056	15.3271	14.3362	14.9055	14.5052	14.0991	15.332	16.4046	14.6093	14.7112	15.2671	14.7743	14.4789	15.0354	17.1228	16.1884
ALLAYAFALAGNQDK	2	sp|P01023|A2MG_HUMAN	NA	NA	NA	NA	NA	14.8734	NA	14.6425	NA	NA	14.4342	NA	NA	14.422	NA	NA	12.7527	13.0256	NA	NA	NA	13.7592	12.4	NA	13.6531	13.0539	NA	13.3786	14.5662	11.6733	13.1689	NA	12.3686
ALLVGEHLNIIVTPK	3	sp|P01031|CO5_HUMAN	NA	NA	11.7721	NA	NA	NA	NA	NA	NA	NA	NA	NA	NA	NA	NA	NA	NA	NA	NA	NA	NA	NA	NA	NA	NA	NA	NA	NA	NA	NA	NA	NA	NA
ALMDETMK	2	sp|P02649|APOE_HUMAN;tr|A0A0S2Z3D5|A0A0S2Z3D5_HUMAN	21.8	21.6267	20.3081	21.1612	20.9974	20.8115	21.3759	19.8664	20.5385	21.7558	19.9764	19.5273	20.1892	20.6886	19.4761	20.8022	20.8613	21.0442	20.539	21.4017	20.0875	21.3097	21.2681	19.7763	21.3443	20.8029	20.7437	20.4948	20.6249	20.8878	20.8908	20.9972	20.5043
ALMGSPQLVAAVVR	2	sp|P14923|PLAK_HUMAN;tr|A0A024R1X8|A0A024R1X8_HUMAN;tr|A0A0S2Z487|A0A0S2Z487_HUMAN	NA	NA	NA	NA	NA	NA	13.3216	NA	NA	NA	NA	NA	NA	18.7517	NA	NA	NA	NA	NA	NA	NA	NA	NA	NA	NA	NA	NA	NA	NA	NA	NA	NA	NA
ALN[Deamidation (NQ)]SIIDVYHK	3	sp|P05109|S10A8_HUMAN	14.9986	NA	14.9396	15.617	16.0031	15.1407	14.4083	15.0852	14.7809	13.2344	15.8785	15.4896	15.0226	18.6797	14.0108	16.7527	15.5972	14.674	16.5195	14.5281	15.1861	15.7481	15.703	16.6859	18.8063	15.0821	16.8828	15.75	16.7138	16.4003	16.8094	18.8262	16.6523
ALNC[Carbamidomethyl (C)]HLPAIIFVTK	3	sp|O15467|CCL16_HUMAN;tr|A0A087WUE5|A0A087WUE5_HUMAN	NA	11.5109	NA	10.9302	NA	NA	NA	NA	NA	NA	NA	NA	NA	NA	NA	NA	NA	NA	NA	NA	NA	NA	11.8874	NA	10.595	NA	NA	NA	NA	NA	NA	11.5568	NA
ALNHLPLEYNSALYSR	2	sp|P13671|CO6_HUMAN	NA	NA	NA	NA	NA	NA	NA	NA	NA	NA	NA	NA	NA	NA	14.5844	NA	NA	NA	NA	NA	NA	NA	NA	NA	NA	NA	NA	NA	NA	NA	NA	NA	NA
ALNHLPLEYNSALYSR	3	sp|P13671|CO6_HUMAN	NA	14.106	13.0931	13.3295	NA	13.6362	13.6932	NA	NA	NA	NA	13.9937	NA	13.8571	13.5633	NA	NA	NA	NA	NA	NA	13.9067	12.9895	NA	13.304	13.8407	12.1793	13.4534	14.6172	14.1249	14.3638	NA	NA
ALNSIIDVYHK	2	sp|P05109|S10A8_HUMAN	15.9863	15.2296	15.77	16.5251	17.1436	16.0741	15.687	15.9325	15.7374	15.6477	16.9949	16.3894	16.2983	19.5861	16.4029	17.9897	16.6708	15.7826	17.1634	15.87	16.2223	16.4563	16.544	17.5901	19.4252	16.2387	17.6765	16.7873	17.3807	17.2571	17.8239	19.8862	17.4464
ALNSIIDVYHK	3	sp|P05109|S10A8_HUMAN	14.7339	NA	14.6365	15.2861	15.7346	14.9137	14.0752	14.8478	14.4898	13.2424	15.6189	15.2161	14.9157	18.3978	13.7152	16.5071	15.3715	14.4904	16.2232	14.1892	14.9414	15.4645	15.4508	16.4323	18.5465	14.8727	16.6063	15.4752	16.4466	16.1136	16.559	18.6098	16.3407
ALPGQLKPFETLLSQNQGGK	3	sp|P09211|GSTP1_HUMAN;tr|V9HWE9|V9HWE9_HUMAN	NA	NA	NA	NA	NA	NA	NA	NA	NA	NA	NA	NA	NA	17.0228	NA	NA	NA	NA	NA	NA	NA	NA	NA	NA	NA	NA	NA	NA	NA	NA	NA	NA	NA
ALPQPQNVTSLLGC[Carbamidomethyl (C)]TH	2	sp|P02790|HEMO_HUMAN	12.3702	13.3363	13.9233	12.449	13.351	13.8807	13.195	NA	13.2	NA	13.7557	14.1322	12.4031	NA	NA	NA	14.0388	14.6196	14.3839	NA	NA	13.6946	12.8037	13.3379	14.0857	NA	13.483	13.5197	14.112	13.8787	13.7999	13.1952	14.173
ALPVFC[Carbamidomethyl (C)]DMDTEGGGWLVFQR	2	sp|O75636|FCN3_HUMAN	NA	14.366	15.6263	14.1585	14.4317	14.1333	13.8475	15.541	15.2527	NA	14.7678	13.8162	13.91	13.8447	NA	14.9117	15.2608	15.1573	15.6886	NA	15.0578	14.5166	16.1926	14.7004	14.4557	14.7976	15.5768	14.4234	14.1365	14.978	14.8245	14.2304	14.3159
ALPVFC[Carbamidomethyl (C)]DMDTEGGGWLVFQR	3	sp|O75636|FCN3_HUMAN	NA	NA	NA	NA	12.1793	NA	NA	11.9601	12.3757	NA	13.019	11.889	NA	NA	NA	12.9	13.1866	12.9437	13.451	NA	NA	12.2411	13.8233	NA	12.4988	NA	NA	NA	NA	NA	12.3015	NA	NA
ALQASALAAWGGK	2	sp|P05062|ALDOB_HUMAN;tr|A0A024R145|A0A024R145_HUMAN;tr|A0A3B3IS80|A0A3B3IS80_HUMAN;tr|A8K430|A8K430_HUMAN	NA	NA	NA	NA	NA	NA	NA	NA	NA	13.3447	NA	NA	NA	NA	NA	14.0525	NA	NA	NA	NA	NA	12.2811	11.8057	NA	NA	NA	11.9858	NA	12.4339	NA	11.524	NA	NA
ALQDQLVLVAAK	2	tr|Q53YY1|Q53YY1_HUMAN;tr|Q59EP2|Q59EP2_HUMAN;tr|Q86U78|Q86U78_HUMAN	19.9324	19.0822	18.7859	19.6474	19.6654	20.4978	20.607	18.0284	19.4241	19.5356	19.2921	17.5148	17.8739	19.1905	18.6648	19.2781	20.1354	18.5396	19.1603	19.4342	19.1664	19.6838	19.5466	19.0946	20.5022	19.632	19.8302	19.3458	18.1355	18.2103	18.4307	19.7275	18.6962
ALQDQLVLVAAK	3	tr|Q53YY1|Q53YY1_HUMAN;tr|Q59EP2|Q59EP2_HUMAN;tr|Q86U78|Q86U78_HUMAN	NA	NA	NA	NA	NA	10.5927	NA	NA	NA	NA	NA	NA	NA	NA	NA	NA	NA	NA	NA	NA	NA	NA	NA	NA	NA	NA	NA	NA	NA	NA	NA	NA	NA
ALQTEMAR	2	sp|P11226|MBL2_HUMAN	15.5506	13.6545	13.3332	13.9089	14.2753	13.4344	11.5129	12.3265	16.2394	14.1342	14.3165	13.2118	14.6472	13.0503	12.8181	15.7992	15.397	14.1385	13.4667	15.3166	14.7426	NA	15.2512	13.87	13.8075	13.143	14.9391	13.2476	14.9371	15.0348	15.409	15.951	13.0851
ALTDMPQMR	2	sp|P02671|FIBA_HUMAN	15.8553	14.6294	16.1195	16.7901	20.2848	15.7645	16.0979	15.1311	17.5099	16.8418	15.912	17.3438	15.153	19.9564	15.9253	15.8449	NA	16.3066	15.56	18.3547	15.4333	14.5286	19.132	17.2922	19.048	14.8011	14.771	NA	15.0408	14.776	15.3177	16.7358	17.9228
ALTSELANAR	2	sp|P26038|MOES_HUMAN;tr|V9HWC0|V9HWC0_HUMAN	NA	NA	NA	NA	13.6953	NA	NA	NA	NA	NA	NA	NA	NA	15.8544	NA	13.4057	NA	NA	NA	NA	NA	13.4356	NA	12.6807	12.4669	NA	NA	NA	NA	NA	NA	14.3719	NA
ALVEGVDQLFTDYQIK	2	sp|P01031|CO5_HUMAN	12.3482	13.4009	NA	14.7456	14.0924	NA	NA	12.2108	12.4339	13.9565	12.1138	NA	12.1665	12.2787	NA	NA	14.5966	12.9268	14.1115	NA	NA	13.376	16.0219	NA	15.7727	14.2583	15.0823	12.8236	12.9695	14.4829	13.5625	12.9132	NA
ALVEQGFTVPEIK	2	tr|C0JYY2|C0JYY2_HUMAN	16.8508	17.682	15.9657	16.1006	16.4476	16.8855	17.1791	NA	15.8767	18.6281	16.7086	NA	NA	16.6481	NA	16.4674	16.8487	16.4608	NA	16.9089	NA	16.9114	NA	15.2942	18.4154	16.6726	15.0625	16.7209	16.4881	16.8679	17.0709	16.8302	17.0222
ALVFVDNHDNQR	2	sp|P04746|AMYP_HUMAN;tr|Q53F26|Q53F26_HUMAN	13.9063	NA	12.982	16.4246	15.4288	NA	14.2182	NA	NA	14.0435	NA	NA	12.9025	NA	NA	13.8615	NA	NA	NA	NA	13.0794	NA	17.1007	NA	14.9918	NA	NA	13.8611	NA	NA	13.0371	14.7108	14.3509
ALVFVDNHDNQR	3	sp|P04746|AMYP_HUMAN;tr|Q53F26|Q53F26_HUMAN	NA	NA	NA	14.0816	14.0111	12.1441	NA	NA	NA	NA	NA	NA	NA	12.4502	NA	NA	NA	NA	NA	NA	NA	NA	15.2521	NA	NA	NA	NA	12.6278	NA	NA	NA	NA	13.1431
ALVLELAK	2	sp|P58166|INHBE_HUMAN	13.3888	14.1087	13.6972	14.0796	13.5507	13.2848	13.8384	13.5386	13.1971	14.3988	13.1303	12.934	13.4797	12.9305	13.8954	13.963	14.547	14.4254	14.6496	13.322	13.5478	14.5689	14.7232	14.4846	13.1874	13.5802	14.7521	14.3604	14.3628	13.6583	14.2777	13.9689	12.6685
ALVLIAFAQYLQQC[Carbamidomethyl (C)]PFEDHVK	2	sp|P02768|ALBU_HUMAN	20.1544	19.842	18.7891	16.3975	20.2621	17.7453	18.955	19.6304	20.3272	18.0289	19.9188	16.9257	18.7896	19.5436	19.1118	17.4697	18.9367	18.5494	18.2675	18.2983	18.9962	19.9413	17.3523	18.9839	18.7379	19.5521	18.8306	19.2939	18.689	18.1064	17.882	18.3105	18.9695
ALVLIAFAQYLQQC[Carbamidomethyl (C)]PFEDHVK	3	sp|P02768|ALBU_HUMAN	20.0026	18.7218	18.3009	19.5956	20.0114	18.8275	18.9163	19.4099	20.6353	17.8272	19.7108	17.3512	18.5267	18.2418	19.0586	17.329	18.3257	18.0346	17.6588	18.2283	18.9843	19.4565	15.4557	13.6801	17.7764	18.6495	18.1399	19.2077	17.5127	17.8127	18.6616	18.8097	18.8839
ALVLIAFAQYLQQC[Carbamidomethyl (C)]PFEDHVK	4	sp|P02768|ALBU_HUMAN	17.5519	16.4817	15.3122	17.1472	17.6447	17.0238	16.6803	17.1914	18.2841	15.2729	17.8115	16.2576	16.8615	16.2402	17.2034	15.0959	16.103	15.9727	15.3078	15.9762	17.0853	17.2675	13.6528	14.8715	15.5212	16.044	15.7275	16.8986	15.2201	15.4659	16.3986	16.4601	16.3726
ALVQAQHPDWPAPQVEAVAQDQFQGAAR	3	sp|Q12794|HYAL1_HUMAN;tr|A0A024R2X3|A0A024R2X3_HUMAN;tr|A0A0S2Z3Q0|A0A0S2Z3Q0_HUMAN;tr|B3KUI5|B3KUI5_HUMAN	NA	11.7486	NA	14.0461	NA	11.7219	NA	NA	NA	NA	NA	12.2797	NA	12.0757	NA	NA	12.87	NA	NA	NA	NA	11.9855	NA	NA	NA	NA	NA	NA	NA	NA	12.4871	NA	12.2622
ALVQQM[Oxidation (M)]EQLR	2	sp|P06727|APOA4_HUMAN	NA	10.9086	NA	12.8755	11.9018	NA	10.2383	NA	11.2329	13.8021	12.1601	11.8927	11.5313	13.2601	NA	NA	11.9033	NA	10.8989	11.8397	10.0108	13.8006	12.2425	10.3896	12.3408	NA	11.0775	NA	NA	NA	NA	10.155	12.66
ALVQQMEQLR	2	sp|P06727|APOA4_HUMAN	19.5281	20.5667	18.7035	22.1434	20.4442	19.3418	19.5514	20.3271	20.8094	21.852	20.1371	18.7959	20.5626	20.0379	20.0412	18.6096	19.5038	19.4299	18.6904	19.8028	20.1513	22.2541	20.2116	19.0927	19.8096	18.1954	19.1663	17.6347	18.3313	18.579	19.0618	19.1432	20.9413
ALVTVHVR	2	tr|A8K6T3|A8K6T3_HUMAN	15.8672	NA	NA	NA	NA	NA	NA	NA	14.3912	NA	15.3581	NA	NA	15.9039	NA	NA	14.6665	NA	NA	NA	NA	NA	NA	NA	NA	NA	NA	NA	NA	NA	NA	NA	NA
ALWEKPFISSR	3	sp|P29622|KAIN_HUMAN;tr|A0A024R6I9|A0A024R6I9_HUMAN;tr|B2R815|B2R815_HUMAN	13.1409	12.887	13.7775	12.9373	14.05	13.7568	13.2872	12.2915	13.8886	14.7037	13.4997	NA	NA	NA	NA	NA	NA	12.8132	NA	12.7672	NA	14.3476	14.8159	NA	12.4576	NA	12.6286	12.5155	NA	13.6723	14.462	12.4174	13.2485
ALYLQYTDETFR	2	sp|P00450|CERU_HUMAN;tr|A5PL27|A5PL27_HUMAN	19.9318	20.0277	20.7818	20.4733	20.0838	19.8219	20.1583	19.2866	20.3684	20.0808	19.4891	20.2961	19.6176	19.6807	19.7147	20.5355	20.8375	20.171	20.762	18.8314	19.7327	20.1618	19.506	20.587	20.0057	19.0413	19.5484	20.0826	19.718	20.2265	20.6097	20.4725	20.2752
ALYWVN[Deamidation (NQ)]GQVPDGVSK	2	tr|C0JYY2|C0JYY2_HUMAN	14.9297	15.9693	14.0184	14.5878	14.9601	14.7693	14.8647	14.1763	14.2247	16.566	15.2857	14.118	14.5618	14.0464	13.7094	14.5333	14.8914	15.0307	12.9395	14.6673	NA	15.6295	17.2248	NA	15.8147	14.8853	14.1154	14.9437	14.7136	15.6116	14.8573	15.427	14.9729
ALYWVNGQVPDGVSK	2	tr|C0JYY2|C0JYY2_HUMAN	15.2421	15.8528	14.4353	14.7408	14.488	14.804	15.2867	NA	14.0467	16.1583	14.8832	NA	14.5358	15.2693	13.3605	14.2566	15.3363	15.0078	NA	14.7173	14.248	15.7102	14.9728	NA	16.0457	15.0792	13.7521	14.9718	14.6238	15.331	15.3939	15.4477	15.1928
ALYYDLISSPDIHGTYK	2	sp|P36955|PEDF_HUMAN;tr|A0A140VKF3|A0A140VKF3_HUMAN	16.2936	15.753	15.4684	16.3447	16.2137	15.6622	15.9871	15.0557	14.875	15.4006	15.9834	15.6293	15.3517	15.3967	16.188	16.3151	16.5704	15.4239	16.2517	15.6084	14.926	15.5942	15.7261	15.8855	16.6699	16.1657	16.1096	15.8425	15.4434	15.507	15.8677	14.8104	15.7675
ALYYDLISSPDIHGTYK	3	sp|P36955|PEDF_HUMAN;tr|A0A140VKF3|A0A140VKF3_HUMAN	17.109	16.9182	16.5524	17.4785	17.0775	16.4832	16.5634	16.0054	16.2346	16.3513	17.255	16.7857	17.0504	16.7407	16.5289	16.1053	17.3747	16.4982	17.4674	16.0746	15.5794	16.8376	16.3463	16.0909	17.4614	16.9509	17.1982	16.6731	16.574	16.5054	16.7391	16.0456	16.9664
AM[Oxidation (M)]GIM[Oxidation (M)]NSFVNDIFER	2	sp|O60814|H2B1K_HUMAN;sp|P57053|H2BFS_HUMAN;sp|P58876|H2B1D_HUMAN;sp|P62807|H2B1C_HUMAN;sp|Q5QNW6|H2B2F_HUMAN;sp|Q93079|H2B1H_HUMAN;sp|Q99877|H2B1N_HUMAN;sp|Q99879|H2B1M_HUMAN;sp|Q99880|H2B1L_HUMAN;tr|A0A024QZZ7|A0A024QZZ7_HUMAN;tr|A0A024RCJ9|A0A024RCJ9_HUMAN;tr|A0A024RCL8|A0A024RCL8_HUMAN;tr|A8K9J7|A8K9J7_HUMAN;tr|B2R4S9|B2R4S9_HUMAN;tr|B4DR52|B4DR52_HUMAN;tr|I6L9F7|I6L9F7_HUMAN;tr|Q0D2M2|Q0D2M2…	NA	NA	NA	9.86719	11.6657	NA	NA	NA	NA	NA	NA	12.7812	NA	12.6816	NA	NA	NA	NA	NA	NA	NA	NA	NA	NA	NA	NA	NA	12.765	NA	13.4122	12.7521	12.6653	NA
AMAGLGQPLPQEELDAMIR	2	sp|Q9NZT1|CALL5_HUMAN;tr|Q53H37|Q53H37_HUMAN	NA	NA	NA	NA	NA	NA	NA	NA	NA	NA	NA	NA	NA	17.749	NA	NA	NA	NA	NA	NA	NA	NA	NA	NA	NA	NA	NA	NA	NA	NA	NA	NA	NA
AMAVEDIISR	2	sp|P07357|CO8A_HUMAN	16.7437	17.9213	16.6956	18.0713	16.1867	17.0331	17.5266	16.6325	16.6586	15.986	16.3088	16.9141	16.9537	17.11	16.7391	16.4191	17.3309	16.7614	16.8889	16.2616	16.6979	18.2548	16.5374	17.5673	16.3517	17.1002	16.1534	17.2304	16.8158	17.4585	17.6168	16.4396	16.8847
AMGIMNSFVN[Deamidation (NQ)]DIFER	2	sp|O60814|H2B1K_HUMAN;sp|P57053|H2BFS_HUMAN;sp|P58876|H2B1D_HUMAN;sp|P62807|H2B1C_HUMAN;sp|Q5QNW6|H2B2F_HUMAN;sp|Q93079|H2B1H_HUMAN;sp|Q99877|H2B1N_HUMAN;sp|Q99879|H2B1M_HUMAN;sp|Q99880|H2B1L_HUMAN;tr|A0A024QZZ7|A0A024QZZ7_HUMAN;tr|A0A024RCJ9|A0A024RCJ9_HUMAN;tr|A0A024RCL8|A0A024RCL8_HUMAN;tr|A8K9J7|A8K9J7_HUMAN;tr|B2R4S9|B2R4S9_HUMAN;tr|B4DR52|B4DR52_HUMAN;tr|I6L9F7|I6L9F7_HUMAN;tr|Q0D2M2|Q0D2M2…	NA	NA	NA	NA	NA	NA	NA	NA	NA	NA	11.8231	NA	NA	11.7855	NA	14.0616	NA	NA	NA	NA	NA	NA	NA	14.3619	NA	NA	NA	NA	NA	NA	NA	13.9546	NA
AMGIMNSFVNDIFER	2	sp|O60814|H2B1K_HUMAN;sp|P57053|H2BFS_HUMAN;sp|P58876|H2B1D_HUMAN;sp|P62807|H2B1C_HUMAN;sp|Q5QNW6|H2B2F_HUMAN;sp|Q93079|H2B1H_HUMAN;sp|Q99877|H2B1N_HUMAN;sp|Q99879|H2B1M_HUMAN;sp|Q99880|H2B1L_HUMAN;tr|A0A024QZZ7|A0A024QZZ7_HUMAN;tr|A0A024RCJ9|A0A024RCJ9_HUMAN;tr|A0A024RCL8|A0A024RCL8_HUMAN;tr|A8K9J7|A8K9J7_HUMAN;tr|B2R4S9|B2R4S9_HUMAN;tr|B4DR52|B4DR52_HUMAN;tr|I6L9F7|I6L9F7_HUMAN;tr|Q0D2M2|Q0D2M2…	12.7467	11.6896	11.4153	12.3579	12.8391	12.412	12.3328	NA	12.7184	14.4167	15.8849	13.8628	14.2787	18.7694	13.4587	15.1603	13.3011	13.7575	13.0699	NA	12.1959	12.6473	12.8253	14.922	16.6161	13.1733	13.443	14.3505	14.1759	13.0027	14.1311	18.2316	15.5348
AMISSPPFR	2	sp|Q9BXR6|FHR5_HUMAN;tr|B2RA39|B2RA39_HUMAN	NA	NA	NA	NA	NA	NA	NA	NA	NA	NA	NA	NA	NA	NA	NA	NA	NA	13.8779	NA	NA	NA	NA	NA	NA	NA	14.8232	14.7242	NA	NA	13.5043	13.4971	14.2163	NA
AMTLQEAEAFVGAER	2	sp|O15031|PLXB2_HUMAN;tr|H0Y6J7|H0Y6J7_HUMAN;tr|Q3LIB1|Q3LIB1_HUMAN	NA	NA	NA	NA	NA	NA	NA	NA	NA	12.4282	NA	NA	NA	NA	NA	NA	11.4747	16.8978	NA	NA	NA	13.1158	NA	NA	NA	NA	NA	NA	NA	16.7106	NA	NA	NA
AN[Deamidation (NQ)]LQSVPHASASR	3	sp|O14791|APOL1_HUMAN;tr|A0A024R1G8|A0A024R1G8_HUMAN;tr|A0A024R1Q4|A0A024R1Q4_HUMAN	14.5155	NA	NA	15.1746	NA	NA	14.1129	NA	13.8029	NA	NA	NA	NA	NA	NA	NA	NA	NA	NA	NA	13.7818	14.5625	13.9106	NA	14.4294	NA	NA	NA	NA	NA	NA	NA	NA
AN[Deamidation (NQ)]PTVTLFPPSSEELQANK	2	tr|Q6NS95|Q6NS95_HUMAN	22.6919	19.5743	20.2813	20.6469	21.9453	20.4429	22.3893	21.009	19.0036	21.9763	20.8338	22.0344	21.276	22.0673	21.9527	21.1165	22.2357	20.4992	22.8206	18.5168	21.542	20.9523	21.7959	21.0497	22.1626	19.6287	22.2048	20.7769	21.2349	20.4283	20.4244	21.6572	22.1548
AN[Deamidation (NQ)]TVQEATFQMELPK	2	sp|Q14624|ITIH4_HUMAN;tr|B2RMS9|B2RMS9_HUMAN	14.866	15.6393	16.2686	15.7345	14.7389	NA	NA	15.2048	14.9576	13.7313	15.3759	15.8958	15.457	NA	NA	14.8031	15.0681	15.6116	15.3219	13.9524	NA	16.1647	14.968	15.0412	NA	NA	14.9339	15.8281	15.4759	15.7221	NA	15.413	15.0585
ANFDAQQFAGTWLLVAVGSAC[Carbamidomethyl (C)]R	2	sp|P07360|CO8G_HUMAN	13.944	14.6893	15.3647	14.8089	14.148	14.5718	13.5846	14.61	15.2738	14.7899	14.0026	12.7249	13.5844	13.2986	14.3595	NA	12.9165	15.0867	13.6978	NA	12.8883	15.1923	15.3527	NA	14.1324	14.244	14.7761	14.4926	14.8473	14.4017	13.6625	14.0704	14.3148
ANFDAQQFAGTWLLVAVGSAC[Carbamidomethyl (C)]R	3	sp|P07360|CO8G_HUMAN	15.2697	13.751	14.4771	15.5463	13.8359	14.276	13.632	14.6031	14.7207	14.6952	13.1908	12.6878	12.052	15.133	11.9093	NA	11.2187	12.4106	14.0518	13.7309	13.992	12.1966	13.1439	12.5737	12.7651	13.8581	14.3353	14.0667	14.5456	NA	14.3472	14.181	14.3195
ANLQSVPHASASR	2	sp|O14791|APOL1_HUMAN;tr|A0A024R1G8|A0A024R1G8_HUMAN;tr|A0A024R1Q4|A0A024R1Q4_HUMAN	19.1054	18.9031	16.9832	19.1219	18.1681	17.935	18.5695	16.8502	18.0605	17.2153	16.2416	16.0249	17.164	17.2029	17.0076	16.6258	17.7546	16.9097	16.9088	18.2048	17.7217	19.4031	18.0938	17.3971	18.2622	18.2092	17.954	17.5958	16.36	17.6893	17.7396	16.2349	17.0125
ANLQSVPHASASR	3	sp|O14791|APOL1_HUMAN;tr|A0A024R1G8|A0A024R1G8_HUMAN;tr|A0A024R1Q4|A0A024R1Q4_HUMAN	19.7987	19.7898	17.8763	20.3103	19.1125	18.5508	18.9877	17.2622	18.8481	18.0571	17.4116	17.063	17.9832	17.8767	17.7384	17.6922	18.7937	17.9808	17.9532	19.2814	18.6659	20.5702	19.2303	18.3647	19.3064	19.1204	18.8693	18.7342	17.1994	18.5202	18.4787	17.336	17.9052
ANLQSVPHASASRPR	2	sp|O14791|APOL1_HUMAN;tr|A0A024R1G8|A0A024R1G8_HUMAN;tr|A0A024R1Q4|A0A024R1Q4_HUMAN	NA	NA	NA	NA	NA	12.865	NA	12.8968	NA	NA	13.1974	NA	NA	NA	NA	NA	NA	NA	NA	NA	NA	15.1553	NA	NA	NA	12.1537	NA	NA	NA	12.7968	13.4305	NA	NA
ANLQSVPHASASRPR	3	sp|O14791|APOL1_HUMAN;tr|A0A024R1G8|A0A024R1G8_HUMAN;tr|A0A024R1Q4|A0A024R1Q4_HUMAN	13.9407	13.8687	14.3529	NA	13.5478	16.2999	15.0422	16.5346	NA	15.067	16.4931	NA	15.053	NA	13.3346	NA	13.19	14.9733	NA	14.819	14.3374	18.7651	NA	NA	15.0375	15.6866	13.3694	14.7708	16.8695	16.7107	16.9888	NA	NA
ANNPWPASTSC[Carbamidomethyl (C)]C[Carbamidomethyl (C)]VPTAR	2	sp|P58166|INHBE_HUMAN	NA	NA	NA	NA	NA	NA	NA	NA	NA	NA	NA	NA	NA	NA	NA	NA	NA	14.3722	NA	NA	NA	NA	NA	13.7011	NA	NA	14.0065	NA	NA	NA	NA	NA	NA
ANPTVTLFPPSSEELQ[Deamidation (NQ)]ANK	2	tr|Q6NS95|Q6NS95_HUMAN	19.686	21.2388	19.3969	20.546	21.4363	20.2118	21.7453	20.7309	20.8017	21.836	20.037	21.6357	21.7936	19.5922	21.1478	21.3111	19.1909	21.5642	22.19	17.7975	20.7827	21.2487	21.6436	20.0569	21.2983	18.9254	21.4174	19.8567	20.6459	19.0913	19.5614	20.1466	20.8312
ANPTVTLFPPSSEELQANK	2	tr|Q6NS95|Q6NS95_HUMAN	20.0327	22.3344	22.2019	22.401	21.9527	21.3478	22.2508	21.2566	21.6321	22.5206	22.56	22.1832	22.5345	21.905	21.837	21.4923	22.6319	21.8779	22.7915	20.5665	21.4024	22.1006	22.0188	20.6278	22.7158	22.0879	21.9885	21.9151	21.1178	21.6032	19.4219	21.5357	22.1005
ANPTVTLFPPSSEELQANK	3	tr|Q6NS95|Q6NS95_HUMAN	17.6303	18.3968	18.1111	15.2848	17.5012	16.1211	16.3926	16.8012	15.1652	18.6856	19.1039	18.8113	16.0739	18.4114	18.0013	18.2356	16.892	18.7816	18.8851	14.7214	15.5613	16.6369	17.2112	17.3724	18.6174	15.3759	15.7772	18.2668	15.9898	15.5563	16.2917	16.4705	18.5992
ANRPFLVFIR	3	sp|P01008|ANT3_HUMAN;tr|A0A024R944|A0A024R944_HUMAN;tr|A0A2S0BDD1|A0A2S0BDD1_HUMAN	15.1969	16.4832	15.4418	14.7732	16.7378	16.5865	16.0243	17.4196	15.6755	15.4527	17.8283	16.0833	16.547	16.9429	16.3282	NA	16.6878	16.1903	14.3907	NA	15.9002	17.9866	NA	NA	17.4885	17.7765	15.4573	16.365	17.5688	16.5318	16.4756	14.958	14.9297
ANSFLGEK	2	sp|P0C0L4|CO4A_HUMAN	16.8334	18.2457	17.6608	18.234	19.2169	18.0545	18.0491	18.0485	18.7992	17.8482	18.3122	18.532	17.859	18.0464	17.7664	19.1465	18.6072	17.5737	18.7889	17.8731	17.7718	17.1666	17.7766	18.7851	18.0433	18.6907	17.3184	19.4229	18.0444	18.0658	18.0517	17.744	18.2081
ANSYTTEYAASVK	2	sp|A0A0B4J1Y9|HV372_HUMAN;tr|A0A0F7TAG7|A0A0F7TAG7_HUMAN	13.6043	12.6656	11.6611	12.3232	11.1823	11.0824	14.0349	13.2199	13.0478	12.8904	13.3977	12.4389	11.4232	NA	11.0015	11.2531	12.599	NA	12.0001	NA	11.9478	11.3257	11.0576	11.9128	12.8597	12.8474	13.1906	13.2577	10.8474	NA	10.4404	NA	11.7806
ANTAAGTTGGGSC[Carbamidomethyl (C)]C[Carbamidomethyl (C)]VPTAR	2	sp|P55103|INHBC_HUMAN;tr|B2RBW9|B2RBW9_HUMAN	14.1294	13.4833	14.1499	13.6556	13.7265	13.3876	13.2179	14.4104	14.8288	12.3034	14.1982	13.863	14.8975	13.9621	13.9505	14.7825	14.3679	14.9208	15.1764	14.0522	14.3334	15.0787	13.8387	14.9474	13.0668	14.5307	14.1766	14.2087	14.9359	14.5809	14.6468	14.2841	14.8676
ANTVQEATFQMELPK	2	sp|Q14624|ITIH4_HUMAN;tr|B2RMS9|B2RMS9_HUMAN	15.3272	16.1059	16.6044	16.1145	15.3844	15.9664	16.3464	15.6335	15.4965	14.5553	15.7384	16.0994	15.9367	NA	NA	15.4819	15.6807	16.0224	15.7589	14.901	15.0075	16.5084	15.2111	15.5531	NA	NA	15.3804	16.2053	15.7812	16.0506	NA	15.8149	15.6697
ANTVQEATFQMELPK	3	sp|Q14624|ITIH4_HUMAN;tr|B2RMS9|B2RMS9_HUMAN	NA	14.8724	NA	NA	NA	NA	NA	NA	NA	NA	12.2873	NA	NA	NA	NA	14.8652	NA	NA	NA	NA	NA	12.3051	NA	NA	NA	12.8302	NA	14.7529	NA	NA	15.3724	NA	NA
ANVFVQLPR	2	sp|P35858|ALS_HUMAN;tr|B0AZL7|B0AZL7_HUMAN;tr|Q8TAY0|Q8TAY0_HUMAN	19.7899	19.24	18.2822	19.0271	17.9665	18.8527	19.347	18.525	18.79	16.9545	19.2405	18.2801	18.6434	18.9442	18.128	17.4403	18.6654	18.1398	17.0681	18.283	18.0313	19.6598	16.8424	17.2485	17.7891	18.738	17.7659	18.7975	17.663	18.7139	18.9035	18.2035	18.6687
APDAGGC[Carbamidomethyl (C)]LHADPDLGVLC[Carbamidomethyl (C)]PTGC[Carbamidomethyl (C)]QLQEALLQQER	3	sp|P02675|FIBB_HUMAN;tr|V9HVY1|V9HVY1_HUMAN	NA	NA	NA	NA	12.8922	NA	NA	NA	NA	NA	NA	NA	NA	13.5543	NA	NA	NA	NA	10.1084	NA	NA	11.6209	11.5046	NA	15.2553	NA	NA	NA	NA	NA	NA	13.5595	11.9759
APDAGGC[Carbamidomethyl (C)]LHADPDLGVLC[Carbamidomethyl (C)]PTGC[Carbamidomethyl (C)]QLQEALLQQERPIR	4	sp|P02675|FIBB_HUMAN;tr|V9HVY1|V9HVY1_HUMAN	NA	NA	NA	NA	NA	NA	NA	NA	NA	NA	NA	NA	NA	11.8825	NA	NA	NA	NA	NA	NA	NA	NA	NA	NA	14.8036	NA	NA	NA	NA	NA	NA	11.8141	NA
APDFVFYAPR	2	sp|P26038|MOES_HUMAN;tr|V9HWC0|V9HWC0_HUMAN	NA	NA	NA	NA	NA	NA	NA	NA	NA	NA	NA	NA	NA	16.7045	NA	NA	NA	NA	NA	NA	NA	NA	NA	NA	12.1147	NA	NA	NA	12.2112	NA	NA	NA	12.1247
APDVFPIISGC[Carbamidomethyl (C)]R	2	sp|P0DOX3|IGD_HUMAN	NA	15.0935	NA	NA	NA	NA	NA	18.3776	NA	NA	NA	18.4487	NA	NA	NA	NA	NA	NA	NA	NA	17.2595	NA	18.1541	NA	NA	12.1977	NA	NA	NA	NA	NA	NA	NA
APEPHVEEDDDDELDSK	3	sp|P52566|GDIR2_HUMAN;tr|A0A024RAS5|A0A024RAS5_HUMAN;tr|B2R4F3|B2R4F3_HUMAN;tr|F5H2R5|F5H2R5_HUMAN;tr|F5H3P3|F5H3P3_HUMAN;tr|F5H6Q0|F5H6Q0_HUMAN	NA	NA	NA	NA	14.8133	NA	NA	NA	NA	NA	NA	NA	NA	13.0289	NA	NA	NA	NA	NA	NA	NA	NA	NA	NA	NA	NA	NA	NA	NA	NA	NA	15.177	14.2531
APLIPMEHC[Carbamidomethyl (C)]TTR	2	sp|P09486|SPRC_HUMAN;tr|B2RDL6|B2RDL6_HUMAN;tr|D3DQH8|D3DQH8_HUMAN	13.134	NA	NA	NA	NA	NA	NA	NA	NA	13.3846	NA	NA	18.0484	NA	NA	NA	19.8654	NA	NA	NA	20.3829	NA	NA	NA	20.4569	NA	17.9939	18.2366	21.2189	20.9415	NA	19.3782	NA
APLIPMEHC[Carbamidomethyl (C)]TTR	3	sp|P09486|SPRC_HUMAN;tr|B2RDL6|B2RDL6_HUMAN;tr|D3DQH8|D3DQH8_HUMAN	NA	12.8988	NA	NA	NA	NA	NA	NA	NA	NA	NA	NA	NA	NA	NA	NA	NA	NA	NA	NA	NA	NA	NA	NA	NA	NA	NA	NA	NA	NA	NA	NA	NA
APLTKPLK	2	sp|P02741|CRP_HUMAN	NA	NA	19.9445	17.0084	17.6659	15.234	15.9955	19.5816	15.4459	17.8579	16.3719	NA	21.155	15.8196	18.3376	20.252	18.9617	19.6861	17.9508	17.8044	21.611	18.6645	21.0686	20.7728	18.09	19.8999	21.7148	17.808	20.5969	20.0281	20.8093	21.4658	14.6528
APNLLIYAASSLQSGVPSR	2	tr|Q6GMX0|Q6GMX0_HUMAN	16.3182	15.1351	15.6363	14.8318	16.7752	15.2956	15.5813	15.6503	15.1963	16.4308	16.0989	16.0657	15.9154	15.4652	NA	NA	16.5137	15.606	15.9688	NA	NA	16.1633	15.2922	NA	16.5243	16.8673	16.4607	16.8605	16.6937	14.7427	15.0577	14.7634	15.9943
APNLLIYAASSLQSGVPSR	3	tr|Q6GMX0|Q6GMX0_HUMAN	16.4721	15.1325	15.8955	14.8127	16.7248	15.6359	15.5568	16.3108	15.5975	16.8271	16.3636	16.1292	16.1708	15.6446	15.0311	NA	16.3226	15.6227	15.9028	15.6055	15.4371	16.7559	14.5736	14.9269	15.2811	16.7854	16.65	17.003	16.9623	14.9757	15.3039	15.2092	16.1884
APPSVFAEVPQAQPVLVFK	2	sp|P17174|AATC_HUMAN;tr|A0A140VK69|A0A140VK69_HUMAN	NA	NA	NA	NA	NA	NA	NA	NA	NA	11.3115	10.3005	NA	NA	11.0093	NA	NA	NA	NA	NA	NA	NA	NA	12.6248	NA	NA	NA	11.4853	NA	NA	NA	NA	NA	NA
APQTGIVDEC[Carbamidomethyl (C)]C[Carbamidomethyl (C)]FR	2	tr|A0A1U9WZ84|A0A1U9WZ84_HUMAN	20.4011	19.4655	18.214	19.3393	18.7468	18.2638	18.7797	18.2851	19.6196	16.6645	18.6548	19.1277	19.1984	19.3662	18.855	17.1105	17.1584	17.2696	17.3241	18.6654	17.3694	17.7693	18.5102	18.0562	17.7381	19.4938	18.4433	19.9192	16.0996	17.8283	17.9265	18.2295	19.4881
APSTWLTAYVVK	2	sp|P01024|CO3_HUMAN;tr|V9HWA9|V9HWA9_HUMAN	14.3464	14.4741	14.9118	14.6262	15.6887	14.1651	15.0822	13.4673	15.1174	16.7138	12.8304	12.791	13.9035	12.1246	NA	NA	14.7292	14.1471	13.7298	NA	15.1364	13.0125	16.2251	14.933	14.8283	14.4089	15.6685	15.04	13.4178	14.2063	14.6985	15.3106	14.6642
APSTYGGGLSVSSR	2	sp|P08779|K1C16_HUMAN	NA	10.7297	13.4395	NA	12.9577	NA	17.2056	12.4452	NA	NA	NA	NA	NA	22.9406	12.3618	NA	NA	NA	NA	NA	NA	NA	11.7776	13.4744	NA	NA	NA	11.8715	NA	NA	NA	NA	NA
APSTYGGGLSVSSSR	2	sp|P02533|K1C14_HUMAN	NA	13.4032	NA	NA	13.8593	NA	18.059	NA	NA	12.7019	NA	NA	13.6824	23.3282	12.9215	NA	NA	13.1354	NA	NA	NA	NA	NA	13.4554	NA	NA	NA	NA	NA	NA	NA	NA	NA
APWC[Carbamidomethyl (C)]HTTN[Deamidation (NQ)]SQVR	3	sp|P00747|PLMN_HUMAN	NA	NA	NA	14.66	NA	NA	NA	NA	NA	NA	NA	NA	NA	NA	NA	NA	NA	NA	NA	NA	NA	NA	NA	NA	NA	NA	NA	NA	NA	NA	NA	NA	10.8517
APWC[Carbamidomethyl (C)]HTTNSQVR	2	sp|P00747|PLMN_HUMAN	12.8125	13.4572	12.4125	NA	12.6545	11.797	12.209	11.5254	12.5512	11.8576	13.7813	12.5082	13.9164	NA	12.8842	13.4436	13.255	11.9219	NA	12.8005	13.4137	13.3101	NA	13.1913	NA	12.3858	NA	13.6925	13.5206	12.7573	13.1366	12.1238	NA
APWC[Carbamidomethyl (C)]HTTNSQVR	3	sp|P00747|PLMN_HUMAN	14.8021	13.9503	NA	13.977	NA	14.401	13.8988	12.239	12.1345	NA	13.5356	14.2201	13.8156	11.8116	12.3184	13.2397	14.9322	NA	14.3699	12.373	14.1983	14.8791	NA	13.7663	NA	15.8782	14.6633	14.4538	13.444	14.3207	13.7964	12.432	NA
APWIEQEGPEYWDEETGK	2	sp|P05534|1A24_HUMAN;tr|A0A060N342|A0A060N342_HUMAN;tr|A0A060VCZ3|A0A060VCZ3_HUMAN;tr|A0A060VD10|A0A060VD10_HUMAN;tr|A0A076V2L0|A0A076V2L0_HUMAN;tr|A0A076V7U7|A0A076V7U7_HUMAN;tr|A0A090MEX8|A0A090MEX8_HUMAN;tr|A0A097F1T0|A0A097F1T0_HUMAN;tr|A0A0F7DDK2|A0A0F7DDK2_HUMAN;tr|A0A0G2R211|A0A0G2R211_HUMAN;tr|A0A0K2CWW0|A0A0K2CWW0_HUMAN;tr|A0A0M7RFC2|A0A0M7RFC2_HUMAN;tr|A0A0N9QYE2|A0A0N9QYE2_HUMAN;tr|A0A…	NA	NA	NA	NA	NA	NA	NA	NA	NA	12.6653	NA	NA	NA	NA	NA	NA	12.9158	NA	13.1851	NA	NA	NA	NA	12.0175	NA	NA	NA	NA	NA	NA	NA	NA	NA
APWVEQEGPEYWDR	2	sp|P10321|1C07_HUMAN;tr|A0A060VCU7|A0A060VCU7_HUMAN;tr|A0A060VCV6|A0A060VCV6_HUMAN;tr|A0A060VCX7|A0A060VCX7_HUMAN;tr|A0A060VD03|A0A060VD03_HUMAN;tr|A0A060VD27|A0A060VD27_HUMAN;tr|A0A060VHI0|A0A060VHI0_HUMAN;tr|A0A060VHI5|A0A060VHI5_HUMAN;tr|A0A090KF60|A0A090KF60_HUMAN;tr|A0A090KFT5|A0A090KFT5_HUMAN;tr|A0A090KKI4|A0A090KKI4_HUMAN;tr|A0A090KKK1|A0A090KKK1_HUMAN;tr|A0A090MEY3|A0A090MEY3_HUMAN;tr|A0A…	NA	NA	NA	12.7977	NA	NA	NA	NA	NA	NA	NA	NA	NA	13.9507	NA	NA	NA	NA	NA	NA	NA	NA	12.9878	12.676	NA	NA	NA	NA	NA	NA	NA	NA	NA
AQ[Deamidation (NQ)]PQ[Deamidation (NQ)]HESLEQ[Deamidation (NQ)]TTN[Deamidation (NQ)]NEIK	3	sp|Q6Q759|SPG17_HUMAN	14.4038	15.5196	14.9404	15.1557	NA	NA	NA	NA	16.3128	NA	14.1015	16.0425	16.1076	16.058	NA	NA	15.6963	NA	16.157	NA	NA	14.8971	15.2429	NA	14.7007	14.36	15.8195	14.9823	13.9956	15.4015	15.0049	NA	16.0308
AQAWGER	2	sp|P02649|APOE_HUMAN;tr|A0A0S2Z3D5|A0A0S2Z3D5_HUMAN	21.2784	21.4838	19.5779	20.0685	20.5248	19.8384	20.8539	19.6965	21.3312	22.0375	19.6986	19.6941	19.9667	21.1719	19.4562	20.2792	19.4827	20.7342	19.8981	22.1078	19.7436	20.7378	21.1282	20.2359	21.0336	20.6698	19.736	19.2114	20.0193	19.596	19.3037	19.8007	20.7017
AQDDAFVHTPALLAHLR	4	sp|Q7Z7M8|B3GN8_HUMAN	NA	NA	11.2691	NA	NA	NA	NA	NA	NA	13.3543	NA	12.3037	NA	NA	NA	NA	11.503	NA	NA	NA	NA	13.4955	11.7062	NA	NA	11.5461	NA	12.2439	NA	11.6257	13.0389	NA	NA
AQEGLRPGTLC[Carbamidomethyl (C)]TVAGWGR	3	sp|P08311|CATG_HUMAN	NA	NA	12.2763	NA	NA	NA	NA	NA	NA	NA	NA	NA	NA	NA	NA	NA	NA	NA	NA	NA	NA	NA	NA	NA	13.5328	NA	NA	NA	NA	NA	NA	15.1223	NA
AQEILSQLPIK	2	sp|P35754|GLRX1_HUMAN;tr|A0A024RAM2|A0A024RAM2_HUMAN	NA	NA	NA	NA	NA	NA	NA	NA	NA	11.7134	13.4386	NA	NA	NA	NA	NA	NA	NA	NA	NA	NA	NA	NA	NA	12.3022	12.3746	10.9248	NA	NA	NA	NA	NA	NA
AQGFTEDTIVFLPQTDK	2	sp|P41222|PTGDS_HUMAN;tr|A0A024R8G3|A0A024R8G3_HUMAN	15.4061	15.8699	15.7591	15.6762	16.5127	15.7189	15.8269	15.1451	14.2446	NA	NA	15.1018	14.5921	NA	14.0435	NA	NA	NA	NA	NA	NA	14.4757	NA	NA	14.4962	NA	NA	15.4407	NA	NA	14.6893	NA	14.8722
AQIINDAFNLASAHK	3	sp|P15144|AMPN_HUMAN;tr|A0A024RC61|A0A024RC61_HUMAN;tr|B4DP01|B4DP01_HUMAN;tr|B4DP96|B4DP96_HUMAN;tr|B4DPH5|B4DPH5_HUMAN;tr|B4DV63|B4DV63_HUMAN;tr|Q59E93|Q59E93_HUMAN	NA	NA	NA	NA	12.0067	NA	NA	NA	NA	NA	NA	NA	NA	NA	NA	NA	12.7612	NA	NA	NA	NA	NA	NA	NA	NA	NA	NA	NA	NA	NA	NA	NA	NA
AQIPILR	2	tr|C0JYY2|C0JYY2_HUMAN	17.4753	18.7026	15.8797	17.0756	16.1014	17.4104	17.9741	11.5163	14.2098	19.2407	17.1904	14.2539	16.4335	16.4524	15.3326	17.6007	17.4223	15.485	15.9847	17.7019	16.0841	17.7798	16.7429	14.7752	18.6679	17.1141	15.5015	17.2872	16.5799	17.4734	16.3163	17.4485	17.4271
AQLGDLPWQVAIK	2	sp|P05156|CFAI_HUMAN;tr|A8K3L0|A8K3L0_HUMAN;tr|B4DRF2|B4DRF2_HUMAN;tr|E7ETH0|E7ETH0_HUMAN;tr|G3XAM2|G3XAM2_HUMAN	19.3545	19.332	19.2923	19.9443	19.3076	18.8048	18.9579	18.7042	19.5938	18.7147	19.086	18.4115	19.0038	18.687	18.7442	18.9508	18.7869	19.1016	20.12	19.2605	18.7933	20.0167	19.6189	19.4586	19.8312	19.3208	19.8396	19.4321	18.9909	19.4941	19.6854	19.2737	19.4568
AQLGDLPWQVAIK	3	sp|P05156|CFAI_HUMAN;tr|A8K3L0|A8K3L0_HUMAN;tr|B4DRF2|B4DRF2_HUMAN;tr|E7ETH0|E7ETH0_HUMAN;tr|G3XAM2|G3XAM2_HUMAN	12.6706	11.0358	11.0668	14.0127	13.2349	13.1477	14.5713	10.3838	11.5896	12.7832	12.1406	11.8423	NA	12.8508	12.213	NA	13.5756	11.1332	13.3632	11.5037	10.215	12.7853	12.7871	11.9194	11.5411	14.0006	12.6911	12.1641	10.4539	12.0614	11.3057	10.269	NA
AQNDQLGWLWGQSR	2	sp|Q12794|HYAL1_HUMAN;tr|A0A024R2X3|A0A024R2X3_HUMAN;tr|A0A0S2Z3Q0|A0A0S2Z3Q0_HUMAN;tr|B3KUI5|B3KUI5_HUMAN	13.9081	13.4991	12.2789	14.49	13.7549	13.5713	13.2912	12.8371	12.5432	12.3965	13.092	13.6985	13.0256	13.5318	NA	NA	14.0127	13.5772	13.9632	NA	NA	13.5844	13.9048	NA	14.2945	13.1608	13.1179	13.411	12.4904	13.0376	13.4451	12.2262	13.3268
AQNLYQELLTQEGQASFQGLK	2	tr|C0JYY2|C0JYY2_HUMAN	15.0407	15.478	14.0883	14.6467	14.2813	14.4773	15.5614	12.5453	13.8276	16.156	13.2764	12.5489	13.8537	13.9712	NA	14.5608	14.6627	14.5685	13.298	14.5472	13.3387	14.256	14.5302	13.3791	15.9612	14.4737	13.5733	14.5773	13.6948	14.5475	14.6096	14.7148	14.6363
AQNLYQELLTQEGQASFQGLK	3	tr|C0JYY2|C0JYY2_HUMAN	13.9247	14.4828	13.3238	13.5154	13.0318	13.4876	14.1233	11.1009	13.1606	15.1572	12.4335	11.7452	13.2609	13.5664	NA	NA	13.7956	13.6889	12.6056	NA	NA	13.0038	13.5543	NA	14.634	13.1211	12.5521	13.4765	12.857	13.3118	13.5543	13.811	13.5919
AQPVQVAEGSEPDGFWEALGGK	2	sp|P06396|GELS_HUMAN;tr|A0A384MEF1|A0A384MEF1_HUMAN	17.8755	17.1038	16.8315	17.9865	17.6847	16.9481	17.8187	16.8998	16.7933	17.1009	17.4769	17.2992	16.6283	16.9956	17.4516	NA	17.1411	15.9561	16.9551	NA	17.35	16.5115	16.6855	17.3889	18.0567	16.8408	17.3242	17.3739	16.3193	17.0907	17.234	15.3362	17.1852
AQPVQVAEGSEPDGFWEALGGK	3	sp|P06396|GELS_HUMAN;tr|A0A384MEF1|A0A384MEF1_HUMAN	15.1949	14.2187	14.0615	15.6801	14.127	14.1207	15.2102	14.5092	13.9092	13.7453	15.2716	15.0743	14.0002	14.8494	NA	NA	14.4724	NA	14.0441	NA	NA	14.4012	14.4171	NA	15.5355	14.0085	14.9049	14.9419	14.035	14.7821	14.7159	NA	13.7129
AQSQLVAGIK	2	sp|Q15828|CYTM_HUMAN;tr|Q6IBD2|Q6IBD2_HUMAN	14.2943	14.0636	13.0287	14.6421	14.7459	12.8127	13.9558	13.5372	NA	12.9956	14.9766	13.7394	NA	13.5332	14.2621	NA	12.6651	NA	13.2287	14.025	12.2223	12.261	11.8844	13.8148	14.2675	13.517	NA	13.9691	NA	11.7722	NA	NA	14.0461
AQTTVTC[Carbamidomethyl (C)]MEN[Deamidation (NQ)]GWSPTPR	2	sp|P08603|CFAH_HUMAN	14.3598	15.7162	14.3489	16.7775	17.078	13.9572	14.8823	13.7239	14.4152	14.5628	14.1808	NA	14.4024	13.5923	14.2917	14.0382	16.5933	NA	NA	14.4084	14.0736	14.9404	14.8448	15.278	13.3054	14.0084	15.4318	14.1678	13.6367	13.9727	14.4972	14.8746	14.1659
AQTTVTC[Carbamidomethyl (C)]MENGWSPTPR	2	sp|P08603|CFAH_HUMAN	13.0769	14.1569	13.8304	13.8329	14.3869	13.0664	13.5715	13.4538	13.405	13.8618	13.0678	13.6705	13.5358	13.3033	13.712	13.8686	13.8118	12.1659	12.9685	13.5442	13.7542	14.4002	13.7371	13.8802	13.9122	13.995	13.8973	13.3093	13.2644	13.6386	14.0303	13.4347	13.1233
AQVIYTR	2	sp|P62851|RS25_HUMAN	NA	NA	NA	NA	NA	NA	NA	NA	NA	NA	NA	NA	NA	13.5373	NA	NA	NA	NA	NA	NA	NA	NA	NA	NA	NA	NA	NA	NA	NA	NA	NA	NA	NA
AQWANPFDPSK	2	sp|P05543|THBG_HUMAN;tr|A0A3G1HEF1|A0A3G1HEF1_HUMAN	NA	NA	NA	14.6859	NA	14.9578	NA	NA	NA	NA	NA	NA	NA	NA	NA	NA	NA	NA	NA	NA	NA	14.1204	NA	NA	NA	NA	NA	15.4438	NA	NA	NA	NA	NA
AQYEDIAQK	2	sp|P04264|K2C1_HUMAN;tr|H6VRF8|H6VRF8_HUMAN;tr|H6VRG0|H6VRG0_HUMAN;tr|H6VRG1|H6VRG1_HUMAN;tr|H6VRG3|H6VRG3_HUMAN	13.8972	15.0695	12.7052	NA	14.8632	13.0418	17.8245	15.1996	NA	15.5284	15.5391	13.2953	15.3785	23.1758	13.4537	11.8208	14.0542	16.1291	NA	14.2518	13.7837	12.1392	13.174	13.0171	13.141	NA	13.7694	13.6697	13.994	13.1101	14.0096	12.8339	13.4552
AQYEEIANR	2	sp|P13647|K2C5_HUMAN	12.9098	21.769	NA	16.9167	15.9512	NA	17.0901	15.7691	16.7066	22.2156	15.4818	21.6727	NA	21.9552	14.1389	NA	15.5069	16.0906	NA	NA	15.3981	17.141	16.6971	NA	16.5673	NA	NA	14.0543	14.7392	NA	NA	NA	21.6786
AQYEEIAQR	2	sp|P02538|K2C6A_HUMAN;tr|A0A0S2Z428|A0A0S2Z428_HUMAN;tr|A8K2I0|A8K2I0_HUMAN;tr|B4DRR0|B4DRR0_HUMAN	13.6382	14.4771	13.4709	13.8844	14.4713	14.0837	18.4968	14.5502	NA	15.0182	15.4329	12.9481	14.8095	23.9875	13.4431	NA	15.1377	14.6572	NA	13.7853	12.6337	NA	16.2448	14.3848	NA	NA	NA	12.5963	13.3033	14.1987	13.3298	13.603	NA
AREDIFMETLK	2	sp|P25311|ZA2G_HUMAN;tr|A0A140VK00|A0A140VK00_HUMAN	17.7507	18.0164	18.0956	18.2433	17.4835	18.4151	18.7207	17.3261	17.7388	16.9162	17.9846	18.0565	17.9842	17.75	17.6733	17.6727	18.7472	17.8382	17.7626	17.4847	17.0629	18.0775	18.1311	17.7183	18.8954	17.9082	17.8242	17.6514	17.0955	17.8712	18.348	18.5196	18.5775
AREDIFMETLK	3	sp|P25311|ZA2G_HUMAN;tr|A0A140VK00|A0A140VK00_HUMAN	NA	17.375	17.7017	17.5535	NA	17.692	NA	16.9988	17.4608	NA	17.4637	NA	17.4081	16.8634	NA	16.5709	17.6525	17.2421	NA	16.6517	16.2324	17.6873	17.4048	NA	17.7627	16.5049	16.9655	NA	NA	NA	NA	NA	18.2027
ARSPIEM[Oxidation (M)]M[Oxidation (M)]M[Oxidation (M)]EEYEK	2	tr|Q4VAM3|Q4VAM3_HUMAN	13.9799	15.5655	14.8899	13.7269	15.3349	15.4729	15.1017	17.6749	14.7231	15.7462	17.6556	15.6918	17.1683	NA	15.6598	13.7714	15.5873	15.7083	13.322	15.103	14.9325	16.4011	13.1218	14.416	14.9304	14.928	13.9177	15.861	15.9651	16.5738	15.6844	13.6563	15.6129
ARSPIEM[Oxidation (M)]M[Oxidation (M)]M[Oxidation (M)]EEYEK	3	tr|Q4VAM3|Q4VAM3_HUMAN	17.5995	16.539	16.8631	14.9195	15.1267	17.1763	17.5667	17.6296	15.7188	17.4265	17.8148	17.7608	18.2236	14.3954	17.4147	14.1758	16.3661	17.0378	14.7598	17.2107	15.4641	17.4311	15.9428	17.0125	16.7511	17.2456	15.6392	17.0326	18.0792	17.9849	18.31	15.8726	16.2979
ASADLMSYC[Carbamidomethyl (C)]EEHAR	3	sp|Q9UBI6|GBG12_HUMAN;tr|Q53GD1|Q53GD1_HUMAN	NA	NA	NA	11.5901	NA	11.7147	NA	NA	NA	NA	NA	NA	NA	NA	NA	NA	NA	NA	NA	NA	NA	NA	NA	NA	NA	NA	NA	NA	NA	NA	11.4492	NA	NA
ASAGLLGAHAAAITAYALTLTK	2	sp|P0C0L4|CO4A_HUMAN	11.8517	13.4479	12.6967	11.4968	14.2198	13.7036	12.7447	13.2613	13.3975	13.9951	15.68	13.944	13.704	13.8727	13.2224	NA	13.9851	13.3649	NA	NA	NA	15.3042	11.76	NA	13.3978	15.0056	12.5386	14.1686	15.6454	14.5904	14.6684	13.5649	13.0097
ASAGLLGAHAAAITAYALTLTK	3	sp|P0C0L4|CO4A_HUMAN	11.9671	13.46	13.1372	12.0795	13.8282	13.4301	12.2398	14.8762	14.0927	13.6432	15.3142	13.7553	14.2877	13.8552	14.2751	13.5029	14.0718	13.672	10.8808	14.3315	14.5662	14.9425	12.7702	13.4333	14.0752	14.69	11.8833	14.013	15.1541	14.4105	15.7246	14.495	14.3479
ASAGPQPLLVQSC[Carbamidomethyl (C)]K	2	sp|Q9Y490|TLN1_HUMAN;tr|A0A1S5UZ07|A0A1S5UZ07_HUMAN	NA	NA	NA	NA	15.2968	NA	NA	NA	NA	NA	NA	NA	NA	NA	NA	NA	NA	NA	NA	NA	NA	NA	NA	NA	NA	NA	NA	NA	NA	NA	NA	14.6646	14.9111
ASAGSYISALR	2	sp|P28062|PSB8_HUMAN;tr|Q6FHU0|Q6FHU0_HUMAN;tr|X5CMJ9|X5CMJ9_HUMAN;tr|X5D2R7|X5D2R7_HUMAN	NA	NA	NA	NA	NA	NA	NA	NA	NA	9.3098	NA	NA	NA	NA	NA	13.0964	NA	NA	NA	NA	NA	11.9121	NA	12.9341	13.548	NA	NA	NA	12.3918	12.2855	12.8728	NA	NA
ASASDGSSFVVAR	2	sp|Q9H4G4|GAPR1_HUMAN;tr|D3DRP5|D3DRP5_HUMAN	17.3	16.8848	16.6471	17.0883	16.6323	17.0722	17.1589	16.7195	17.2092	16.5758	17.392	16.7482	17.4701	17.1157	16.8484	17.0482	16.5684	17.249	17.0736	16.6483	15.8019	16.7209	17.0332	16.8263	17.1468	16.4163	17.1222	17.2365	17.1816	16.6308	17.0603	17.6736	17.6257
ASDSAMYYC[Carbamidomethyl (C)]AR	2	tr|A0A125QYY4|A0A125QYY4_HUMAN	14.6198	14.677	14.2065	13.1541	14.5608	13.8018	14.1256	15.0315	14.361	15.2175	14.9069	14.3106	13.387	13.4322	13.1529	13.432	14.2059	13.796	13.3743	14.0999	14.3609	13.327	14.3981	13.2958	15.0956	15.3766	15.5998	14.1493	14.1388	13.135	13.4996	13.2467	14.2624
ASDTAIYYC[Carbamidomethyl (C)]AR	2	tr|A0A0X9UWK7|A0A0X9UWK7_HUMAN	13.6745	14.6238	17.8608	17.3578	18.8806	16.9237	13.8415	17.4797	17.9118	14.0059	14.457	17.5884	17.0975	16.2337	16.2603	16.4449	17.6598	17.114	17.2482	17.403	17.3256	16.8775	17.2916	12.895	14.8221	18.4312	14.9585	18.3089	17.8388	16.9302	17.0098	17.0275	16.5737
ASDTALYFC[Carbamidomethyl (C)]AR	2	tr|A0A2U8J989|A0A2U8J989_HUMAN	15.3652	15.0847	14.7775	14.3614	14.608	12.9004	14.5513	14.2368	14.4429	14.8352	15.4195	15.109	NA	NA	13.8429	13.7223	NA	13.7893	NA	15.2616	NA	NA	14.6758	14.859	15.8071	16.0446	NA	15.066	14.7399	NA	NA	NA	NA
ASDTAMYYC[Carbamidomethyl (C)]AR	2	sp|A0A0J9YXX1|HV5X1_HUMAN	18.1741	17.8093	17.8693	17.4063	19.0118	17.1468	18.0957	17.84	18.2805	18.5246	18.3064	18.1965	17.5635	16.6938	16.373	16.0269	18.0173	17.435	17.3009	18.6129	16.6803	17.5251	18.3189	17.2903	18.6997	18.8164	19.1599	18.7308	18.3568	17.1957	17.3976	17.5588	17.8498
ASDTAMYYC[Carbamidomethyl (C)]VR	2	tr|A0A2U8J974|A0A2U8J974_HUMAN	14.0621	13.3995	14.4304	13.869	13.9313	13.5926	14.4718	14.4558	14.1186	13.9052	15.0918	14.4649	12.722	14.3011	13.2975	13.0532	14.0237	13.7928	14.3181	14.123	12.6805	12.9085	15.1535	14.3232	15.5787	15.3736	15.109	14.9741	14.1419	12.7344	13.9632	13.096	12.9362
ASDTAVYYC[Carbamidomethyl (C)]AR	2	tr|A0A2U8J8J4|A0A2U8J8J4_HUMAN;tr|A0A2U8J8J6|A0A2U8J8J6_HUMAN	16.1792	15.5875	15.1371	15.8914	15.6727	13.6428	15.919	15.4001	16.0702	15.9238	15.985	15.7762	15.474	14.1528	14.1404	15.3599	15.8672	14.4782	15.8111	14.976	15.1115	15.5393	15.0048	14.234	16.3828	16.2218	16.8513	16.085	15.588	13.5646	13.9241	NA	14.646
ASEFLGYWEPR	2	sp|P12259|FA5_HUMAN;tr|A0A0A0MRJ7|A0A0A0MRJ7_HUMAN	16.9233	16.6719	16.6007	18.4102	16.5932	16.1768	16.8472	16.2381	16.339	15.2484	16.3262	16.099	16.7921	16.3183	15.7741	NA	16.7047	17.412	17.6766	NA	NA	17.0086	17.891	16.7467	17.8124	16.8458	17.0921	16.559	17.0829	17.1785	17.591	16.4828	16.5972
ASGGTFSNYAISWVR	2	tr|A2J1M3|A2J1M3_HUMAN	NA	NA	NA	NA	12.0059	NA	NA	NA	NA	NA	NA	NA	NA	NA	NA	NA	12.9462	NA	NA	NA	NA	NA	NA	NA	NA	NA	NA	NA	NA	NA	NA	NA	9.95891
ASGGTFSSYAISWVR	2	tr|Q9UL89|Q9UL89_HUMAN	NA	NA	NA	NA	NA	NA	NA	13.6253	NA	NA	NA	NA	NA	NA	NA	NA	NA	NA	NA	NA	NA	NA	NA	NA	NA	14.9077	NA	NA	12.976	NA	NA	NA	12.5681
ASGSLPYTQTLQDHLNSLK	2	tr|C0JYY2|C0JYY2_HUMAN	13.0409	14.1914	12.6736	12.1355	NA	13.0086	14.2345	NA	NA	15.3223	12.1318	NA	NA	NA	NA	12.9356	13.2804	12.3089	NA	12.9881	NA	14.2665	12.952	12.1528	14.2299	NA	NA	NA	12.496	12.5914	13.0103	NA	12.6257
ASGSLPYTQTLQDHLNSLK	3	tr|C0JYY2|C0JYY2_HUMAN	NA	NA	NA	NA	NA	NA	NA	NA	NA	15.3736	NA	NA	NA	NA	NA	NA	NA	NA	NA	NA	NA	NA	NA	NA	14.614	NA	NA	NA	NA	NA	NA	NA	NA
ASGVPDRFSGSGSGTDFTLK	3	sp|A0A075B6P5|KV228_HUMAN;sp|P01615|KVD28_HUMAN	NA	NA	NA	NA	15.0952	NA	NA	NA	NA	NA	NA	NA	NA	NA	NA	NA	NA	NA	NA	NA	NA	NA	NA	NA	NA	NA	NA	NA	NA	NA	NA	NA	NA
ASGYTFSR	2	tr|A0A2U8J987|A0A2U8J987_HUMAN	13.9785	13.5681	14.2404	13.512	14.7882	11.9681	13.2499	15.0278	14.9866	14.9589	14.4844	13.6047	13.852	13.5564	12.4576	13.3929	13.9677	NA	13.7018	13.5812	NA	11.9437	14.4677	14.1272	15.4291	15.3359	15.5496	14.4688	13.7381	13.2583	13.5676	13.7135	14.254
ASGYTFTDYYMHWVR	3	tr|A0A2Y9CYF0|A0A2Y9CYF0_HUMAN	13.256	NA	NA	NA	NA	NA	NA	NA	NA	13.0749	NA	NA	NA	NA	NA	NA	NA	NA	NA	NA	NA	13.0925	NA	NA	13.8244	NA	NA	14.4814	NA	NA	NA	NA	NA
ASGYTFTNYGISWVR	2	tr|A0A2U8J937|A0A2U8J937_HUMAN	14.2007	12.3559	12.0243	NA	NA	NA	12.9185	13.1561	11.4408	13.6336	12.7326	NA	13.2911	11.4691	NA	NA	NA	12.1076	NA	NA	NA	11.6933	12.8959	NA	13.467	13.5949	13.3709	12.2312	12.5145	NA	NA	11.9377	12.6026
ASHEEVEGLVEK	2	sp|Q08380|LG3BP_HUMAN;tr|A0A0S2Z3Y1|A0A0S2Z3Y1_HUMAN;tr|B4DVE1|B4DVE1_HUMAN	NA	NA	NA	NA	12.7243	NA	NA	NA	NA	14.6966	NA	NA	NA	NA	NA	13.7249	NA	NA	NA	NA	NA	NA	14.1581	12.752	12.742	NA	NA	12.8801	NA	NA	NA	NA	NA
ASHEEVEGLVEK	3	sp|Q08380|LG3BP_HUMAN;tr|A0A0S2Z3Y1|A0A0S2Z3Y1_HUMAN;tr|B4DVE1|B4DVE1_HUMAN	NA	13.315	12.9917	NA	13.8865	NA	12.6328	NA	NA	16.0084	NA	NA	NA	13.2789	NA	15.0228	13.4014	NA	NA	NA	NA	NA	15.2215	14.2175	14.0489	NA	NA	14.5023	NA	NA	NA	NA	11.4682
ASHLGLAR	2	sp|P01024|CO3_HUMAN;tr|V9HWA9|V9HWA9_HUMAN	18.3527	19.138	18.5199	18.3245	16.5508	17.6462	18.2153	18.3375	19.2998	18.5373	NA	17.4039	16.0218	17.9853	18.5087	17.8815	17.7246	17.8947	18.3532	18.5133	17.2448	18.4938	19.3844	18.4487	18.6943	19.0822	18.0766	16.9461	17.7166	17.2178	NA	14.853	18.2401
ASKPGWWLLNTEVGENQR	2	sp|P12259|FA5_HUMAN;tr|A0A0A0MRJ7|A0A0A0MRJ7_HUMAN	NA	NA	12.4544	NA	NA	12.7121	NA	13.8618	NA	NA	13.9667	NA	12.4184	NA	NA	NA	NA	12.992	NA	NA	12.1602	13.7284	NA	NA	12.8225	NA	NA	NA	14.7529	14.2916	14.2557	NA	NA
ASKPGWWLLNTEVGENQR	3	sp|P12259|FA5_HUMAN;tr|A0A0A0MRJ7|A0A0A0MRJ7_HUMAN	10.9385	NA	13.8466	NA	NA	13.6991	NA	15.1499	NA	NA	15.4332	13.5943	13.7704	NA	NA	NA	NA	14.5932	NA	NA	NA	15.4498	NA	NA	13.603	13.8742	NA	NA	16.2526	15.2914	15.2864	NA	NA
ASLAFLQK	2	tr|A0A024RD39|A0A024RD39_HUMAN	14.6465	13.2792	12.1883	14.4317	13.2541	12.6485	13.8048	NA	14.0981	16.035	11.9896	11.2869	11.9299	13.5159	12.1015	13.2571	13.4114	13.3641	12.7357	14.816	11.8787	12.9712	14.315	12.8646	14.5713	14.1582	13.9162	13.1036	12.8697	14.5699	14.7267	13.2621	13.8448
ASLENSLEETK	2	sp|P08779|K1C16_HUMAN	NA	NA	NA	NA	NA	NA	13.9999	NA	NA	NA	NA	NA	NA	19.8298	NA	NA	NA	11.3701	NA	NA	NA	NA	NA	11.2118	NA	NA	NA	NA	NA	NA	NA	NA	NA
ASLGTGTASPR	2	sp|Q9UBW5|BIN2_HUMAN;tr|A0A087X188|A0A087X188_HUMAN;tr|A0A0A0MT10|A0A0A0MT10_HUMAN;tr|B2RAR0|B2RAR0_HUMAN;tr|S4R418|S4R418_HUMAN	NA	14.2837	NA	13.8595	13.9939	NA	12.8779	NA	14.6583	NA	14.3729	13.3386	NA	13.9686	NA	14.1427	15.306	NA	13.2608	12.7391	14.3997	13.6758	13.7288	13.9107	14.5024	14.8267	14.7841	15.1703	13.6185	14.8751	14.77	NA	NA
ASQ[Deamidation (NQ)]SISSWLAWYQQKPGK	2	tr|A0N5G1|A0N5G1_HUMAN	16.6482	17.0013	16.8965	14.3028	17.5447	15.2682	17.055	15.335	17.0523	16.787	17.4472	15.733	16.4361	14.5165	16.3276	NA	17.0962	15.6819	14.6053	15.3723	16.4805	15.4603	15.6244	15.2704	16.9105	17.1412	16.766	17.1537	16.6694	15.7732	16.3733	16.7827	16.591
ASQ[Deamidation (NQ)]SISSWLAWYQQKPGK	3	tr|A0N5G1|A0N5G1_HUMAN	16.1555	16.2312	16.326	16.7008	17.5081	16.4295	17.086	15.6929	16.3143	17.0402	16.7446	16.3784	15.5049	15.649	16.287	NA	17.5169	15.5833	15.3119	NA	NA	17.1826	15.9582	NA	17.1438	16.9671	16.7117	16.8406	14.5396	15.0681	14.949	15.2825	16.3195
ASQ[Deamidation (NQ)]SVGSN[Deamidation (NQ)]IAWYQQK	2	tr|A2NH53|A2NH53_HUMAN;tr|A2NH54|A2NH54_HUMAN;tr|A2NH55|A2NH55_HUMAN	16.4213	16.3298	16.0985	15.3032	14.7587	15.4109	16.189	14.6862	15.9747	16.1195	15.2097	16.0547	15.5467	14.3931	15.3971	16.1589	14.584	15.2942	14.6019	15.6449	16.1785	15.659	16.1726	16.5535	16.5699	16.3322	17.2544	16.6375	15.3999	15.1724	15.7831	17.0716	16.7399
ASQ[Deamidation (NQ)]SVISN[Deamidation (NQ)]YLAWYQQKPGQAPR	3	tr|A0A0X9T7V9|A0A0X9T7V9_HUMAN	12.9304	13.2032	14.6007	NA	14.4655	14.4504	13.5015	14.9324	NA	14.8033	15.0196	16.2516	13.9975	14.4212	13.9217	14.1396	15.4952	16.0394	13.6397	13.2695	13.1547	15.9302	14.9611	12.1956	14.8106	15.5012	14.6024	15.407	14.7622	14.2509	13.5859	13.0001	13.8227
ASQ[Deamidation (NQ)]SVSSNLAWYQQKPGQAPR	3	tr|Q9UL83|Q9UL83_HUMAN	16.4654	16.4968	17.4048	14.3216	17.0756	15.5651	17.2379	16.2199	16.5159	17.8511	18.4998	17.2416	17.1097	16.8071	16.0985	14.9409	17.306	15.2676	13.6322	16.6666	16.7857	18.0007	15.418	15.7679	17.8826	18.031	17.5015	15.8179	18.4783	17.5333	17.6371	17.2847	17.5934
ASQ[Deamidation (NQ)]SVSSSYLAWYQQKPGQAPR	3	tr|A2KBC4|A2KBC4_HUMAN	16.2773	13.8421	16.3771	13.5727	16.9032	15.4846	16.3259	15.0028	14.2595	16.8053	15.6685	16.3192	16.295	16.1553	15.4104	12.5306	16.1426	16.4469	13.1772	14.4527	14.1989	16.0457	16.0875	13.0626	16.025	16.8204	15.1275	16.2922	18.0281	16.3096	16.0894	15.3274	15.1163
ASQ[Deamidation (NQ)]SVSSYLAWYQQKPGQAPR	3	sp|A0A0A0MRZ8|KVD11_HUMAN;sp|P04433|KV311_HUMAN	16.4115	15.9723	17.7504	14.0543	16.7616	17.5741	17.275	18.1785	16.3277	17.4597	18.5434	17.4546	17.1167	15.6923	15.5962	13.446	17.1494	16.9958	NA	15.3603	16.2537	17.8956	14.8104	14.3723	17.5089	17.8433	17.4766	17.6019	18.5366	17.0003	17.2766	16.0361	17.1281
ASQ[Deamidation (NQ)]SVSTNLAWYQQKPGQAPR	3	tr|A0N7J6|A0N7J6_HUMAN	14.0015	13.4391	15.7123	NA	15.7059	15.529	15.1839	16.2653	14.2935	16.4785	15.3584	16.2263	15.7337	15.1132	14.5407	12.1413	15.4873	15.2822	NA	15.0235	14.7956	15.5237	14.2604	13.6981	15.7844	16.2318	14.1785	15.7654	15.9	15.9205	16.5828	15.7534	14.3292
ASQDISNYLAWFQQK	2	tr|Q7Z3Y4|Q7Z3Y4_HUMAN	13.1089	12.5074	NA	13.7816	NA	12.999	NA	11.6849	NA	NA	NA	14.2224	NA	12.5884	NA	NA	12.1122	NA	13.663	NA	NA	NA	NA	NA	13.1182	12.4996	13.9697	12.6745	NA	NA	NA	NA	NA
ASQDISNYLAWFQQKPGK	2	tr|Q7Z3Y4|Q7Z3Y4_HUMAN	14.1125	13.1455	13.6965	NA	NA	14.6089	NA	14.31	NA	13.9195	13.8966	15.4245	NA	NA	NA	NA	13.8238	14.3096	NA	NA	NA	13.9095	NA	NA	14.8797	14.2243	14.1606	14.1395	13.5721	NA	16.2797	12.9099	NA
ASQDISNYLAWFQQKPGK	3	tr|Q7Z3Y4|Q7Z3Y4_HUMAN	14.5475	13.7094	14.4268	14.5463	13.5993	15.0744	13.3436	14.7759	NA	14.2232	14.7652	15.847	14.8388	NA	NA	NA	14.3286	14.3445	13.6447	NA	NA	13.9253	12.7684	NA	14.0612	14.2699	14.4163	14.7402	14.5366	13.5401	13.9033	13.2776	13.3124
ASQGISN[Deamidation (NQ)]SLAWYQQK	2	tr|A0A0G2JRQ6|A0A0G2JRQ6_HUMAN	NA	NA	14.1542	13.2808	NA	NA	NA	NA	14.1851	14.1667	NA	14.2243	13.7539	NA	NA	NA	NA	NA	NA	NA	NA	NA	NA	NA	NA	NA	NA	NA	NA	NA	NA	NA	NA
ASQGISN[Deamidation (NQ)]SLAWYQQKPGK	2	tr|A0A0G2JRQ6|A0A0G2JRQ6_HUMAN	NA	NA	13.6873	NA	NA	14.527	NA	13.4794	NA	15.1705	NA	NA	13.7883	13.9587	NA	NA	NA	NA	NA	14.6309	NA	NA	NA	13.5905	NA	13.7662	NA	13.1124	NA	NA	14.9202	NA	NA
ASQGISN[Deamidation (NQ)]SLAWYQQKPGK	3	tr|A0A0G2JRQ6|A0A0G2JRQ6_HUMAN	NA	NA	NA	13.4993	NA	NA	NA	NA	14.8102	14.2547	NA	NA	15.5822	14.6717	NA	NA	14.2798	NA	NA	14.5745	17.9073	NA	NA	NA	NA	NA	NA	NA	NA	NA	NA	16.2261	15.4477
ASQGISN[Deamidation (NQ)]YLAWYQQK	2	tr|Q9UL70|Q9UL70_HUMAN	15.5054	14.7722	14.4053	15.3636	15.9884	14.7513	14.1977	14.4365	14.6102	14.434	13.2387	15.2966	14.3533	14.3954	NA	12.9947	14.9405	14.3397	14.6186	NA	11.7868	14.1428	14.9085	14.3798	15.1856	14.5859	15.6294	14.1792	12.5042	13.5205	13.7693	14.1208	14.8166
ASQGISN[Deamidation (NQ)]YLAWYQQKPGK	3	tr|Q9UL70|Q9UL70_HUMAN	15.8722	15.574	15.9536	16.2271	16.8603	16.4877	16.105	16.1995	16.4403	15.7544	16.3583	15.8315	16.1631	16.9392	14.7784	15.7764	15.7649	15.5743	15.5868	15.1704	14.992	16.0463	14.6441	14.6196	15.3569	15.8175	15.825	16.1838	15.8622	15.4103	15.9144	17.3978	16.2864
ASQGISNSLAWYQQK	2	tr|A0A0G2JRQ6|A0A0G2JRQ6_HUMAN	16.0343	14.1048	15.6886	14.8611	16.927	15.0285	12.6776	14.3612	13.4501	15.7424	13.3195	15.6915	15.2249	15.9766	15.0422	15.7586	14.2672	14.9497	14.5183	15.2156	13.5491	15.2921	15.8468	16.2159	14.422	15.9521	16.8882	13.9544	15.1188	14.8765	15.4813	16.7581	16.3626
ASQGISNSLAWYQQKPGK	2	tr|A0A0G2JRQ6|A0A0G2JRQ6_HUMAN	NA	13.1582	13.7481	NA	NA	14.9941	14.57	14.1527	13.9257	15.3741	NA	NA	14.0143	14.2776	13.305	12.192	NA	NA	NA	14.8389	11.8932	NA	15.1108	13.7843	NA	14.5359	14.0297	13.3861	NA	14.8544	15.3865	NA	14.6376
ASQGISNSLAWYQQKPGK	3	tr|A0A0G2JRQ6|A0A0G2JRQ6_HUMAN	14.1599	NA	14.0377	NA	NA	NA	NA	15.762	14.8158	14.2558	13.7249	NA	15.062	14.0102	NA	NA	NA	NA	14.4839	14.7241	NA	NA	NA	13.1898	14.4309	NA	14.5705	13.212	NA	16.535	14.6712	13.2926	15.4647
ASQGISNYLAWFQQK	2	sp|P04430|KV116_HUMAN	15.4689	NA	14.8125	14.0618	NA	14.4575	13.7676	13.0164	14.1663	13.913	11.5286	14.6968	13.6253	13.9394	NA	NA	13.7677	13.6381	13.7706	NA	NA	NA	13.3586	NA	15.0625	14.5471	15.7641	14.5938	13.8627	NA	13.2165	14.9475	13.5216
ASQGISNYLAWFQQKPGK	2	sp|P04430|KV116_HUMAN	14.3355	13.7811	14.7739	14.6171	14.9382	15.612	14.8238	14.047	13.9138	NA	14.2037	14.7051	13.7475	12.6541	NA	NA	14.789	11.5708	NA	15.307	15.4604	13.6383	NA	NA	14.4513	13.5796	13.8308	13.3187	14.9542	13.0556	12.6565	16.3486	13.8789
ASQGISNYLAWFQQKPGK	3	sp|P04430|KV116_HUMAN	16.1308	14.4934	16.0252	14.3757	14.8402	16.3294	14.6649	16.1961	15.8853	15.397	15.4801	15.9039	15.4768	13.8659	NA	NA	14.9873	15.4134	13.9885	NA	16.3343	14.9041	13.2604	15.0248	16.1174	15.2827	15.0199	16.1876	16.4425	14.8376	15.5677	15.7854	14.967
ASQGISNYLAWYQQK	2	tr|Q9UL70|Q9UL70_HUMAN	15.5111	14.7828	14.4192	15.7532	16.0009	14.7454	14.1699	14.4622	15.0148	14.4304	13.3045	15.2956	14.2331	14.3961	15.5872	13.1373	14.9367	14.4669	14.3188	13.4575	13.1556	14.1509	14.142	14.3806	15.1709	14.906	15.6399	14.1958	12.634	13.5559	14.5355	14.0993	14.8087
ASQGISNYLAWYQQK	3	tr|Q9UL70|Q9UL70_HUMAN	11.9722	NA	NA	NA	13.49	NA	NA	NA	NA	NA	NA	15.6852	NA	NA	NA	NA	11.8216	NA	15.5023	NA	NA	NA	14.2416	NA	NA	NA	NA	NA	NA	NA	NA	NA	NA
ASQGISNYLAWYQQKPGK	2	tr|Q9UL70|Q9UL70_HUMAN	14.852	14.3782	15.1237	13.9872	14.9269	15.7733	14.9038	15.1652	15.4643	15.0129	14.8359	12.7561	14.7604	12.9275	15.9181	NA	15.1545	14.6803	13.4882	15.9378	16.4582	16.2618	13.9697	15.8445	15.3687	16.0346	15.1448	15.1834	15.1074	15.4058	15.2127	15.5242	15.0688
ASQGISNYLAWYQQKPGK	3	tr|Q9UL70|Q9UL70_HUMAN	15.8494	15.4548	15.9501	NA	16.2812	16.4811	NA	16.1398	16.447	15.7431	16.2962	15.6932	16.1274	15.0019	14.632	NA	15.7649	15.5207	15.438	15.1273	14.9352	15.8942	14.7684	14.707	15.3463	15.7931	15.7572	16.1614	15.8584	15.3871	15.882	14.592	16.2856
ASQGISSALAWYQQK	2	sp|A0A0B4J2D9|KVD13_HUMAN;sp|P0DP09|KV113_HUMAN	NA	NA	NA	NA	NA	NA	NA	11.7068	NA	NA	NA	NA	NA	NA	NA	NA	NA	NA	NA	NA	NA	NA	16.6844	NA	NA	NA	12.8937	NA	NA	NA	NA	NA	NA
ASQGISSALAWYQQKPGK	2	sp|A0A0B4J2D9|KVD13_HUMAN;sp|P0DP09|KV113_HUMAN	NA	NA	NA	NA	NA	NA	NA	NA	NA	NA	14.0603	NA	NA	NA	NA	NA	NA	NA	NA	NA	NA	NA	15.2838	14.7187	NA	NA	NA	NA	14.528	NA	NA	NA	NA
ASQGISSALAWYQQKPGK	3	sp|A0A0B4J2D9|KVD13_HUMAN;sp|P0DP09|KV113_HUMAN	NA	NA	NA	NA	NA	NA	NA	NA	NA	NA	13.1024	14.1132	NA	12.5672	15.8617	NA	NA	NA	14.8615	NA	NA	NA	15.2956	NA	NA	NA	NA	NA	15.3935	NA	NA	NA	NA
ASQGISSWLAWYQQKPEK	2	sp|P01601|KVD16_HUMAN	12.015	NA	11.702	12.0196	12.7388	NA	NA	NA	NA	NA	NA	NA	NA	NA	NA	NA	NA	NA	NA	NA	NA	NA	NA	NA	NA	NA	NA	NA	NA	NA	11.7436	13.8657	11.2586
ASQGISSWLAWYQQKPEK	3	sp|P01601|KVD16_HUMAN	12.7153	NA	NA	NA	14.7118	NA	NA	NA	NA	NA	NA	NA	NA	NA	NA	NA	NA	NA	NA	NA	NA	NA	NA	NA	NA	NA	NA	NA	NA	NA	NA	NA	NA
ASQGISSWLAWYQQKPGK	2	sp|A0A0C4DH73|KV112_HUMAN;sp|P01611|KVD12_HUMAN	15.4341	15.0145	15.3464	15.6748	16.6217	16.128	15.6786	15.4531	15.2909	16.1631	15.4696	15.1045	14.7472	14.689	15.0121	NA	16.0557	15.1242	14.9281	15.9109	15.337	16.1859	15.0475	15.1462	15.7248	15.9978	15.446	15.9329	15.8368	14.7397	15.1556	17.1885	15.6855
ASQGISSWLAWYQQKPGK	3	sp|A0A0C4DH73|KV112_HUMAN;sp|P01611|KVD12_HUMAN	16.2511	16.5623	15.2348	16.6444	16.6698	16.0964	17.0614	17.7046	14.9629	17.0425	16.7021	15.0194	15.5151	14.5395	NA	NA	16.19	15.6455	15.1542	NA	15.3156	15.8846	15.927	NA	16.0062	16.3324	15.6437	16.0232	15.6248	15.1343	15.5576	15.5443	16.3115
ASQGISSYLAWYQQK	2	sp|A0A0C4DH67|KV108_HUMAN	15.1992	14.3208	14.2383	13.9164	14.9638	14.4365	NA	14.5861	14.62	14.5334	13.4624	14.9192	14.0813	14.0694	NA	NA	14.4233	13.9835	14.3991	NA	13.7202	14.3422	14.3037	14.5928	14.6163	14.8436	15.4268	15.003	13.4471	13.3805	13.9073	14.9856	15.4018
ASQGISSYLAWYQQKPGK	2	sp|A0A0C4DH67|KV108_HUMAN	NA	13.7167	NA	NA	14.0688	15.4527	14.5476	12.7467	14.8576	14.4332	14.3723	14.2252	14.0403	13.4502	13.7188	NA	14.6658	NA	NA	15.498	15.2712	14.2767	12.6673	13.6178	NA	13.8018	14.9803	14.5795	14.9505	14.4279	14.7588	15.0233	15.7472
ASQGISSYLAWYQQKPGK	3	sp|A0A0C4DH67|KV108_HUMAN	16.1613	15.2144	15.4912	NA	16.1636	15.9608	15.2457	16.4996	15.9198	15.7988	15.9785	15.48	15.4552	14.8699	14.9863	15.031	15.7241	15.2706	14.0393	15.8822	15.1356	17.1705	13.8025	14.9362	15.3818	15.6251	15.4322	16.0562	15.8858	14.9221	15.4932	15.8316	16.5304
ASQSIGSSLHWYQQK	2	sp|A0A0A0MT36|KVD21_HUMAN	NA	NA	NA	NA	12.0882	NA	11.0944	NA	13.2773	13.1759	NA	12.6097	NA	NA	12.9776	12.1925	12.8761	NA	11.7173	13.1995	NA	NA	13.2115	NA	10.4443	12.6029	11.8215	NA	NA	NA	NA	NA	12.683
ASQSIGSSLHWYQQK	3	sp|A0A0A0MT36|KVD21_HUMAN	NA	NA	14.7818	NA	17.0295	NA	NA	13.6804	NA	NA	NA	16.4163	NA	NA	NA	NA	NA	NA	NA	NA	NA	NA	NA	NA	NA	NA	NA	NA	NA	NA	14.684	NA	NA
ASQSIGSSLHWYQQKPDQSPK	2	sp|A0A0A0MT36|KVD21_HUMAN	NA	NA	NA	NA	NA	NA	NA	NA	NA	NA	10.6245	NA	NA	NA	NA	NA	NA	NA	NA	NA	NA	NA	NA	NA	10.1824	NA	NA	NA	NA	NA	NA	NA	NA
ASQSIGSSLHWYQQKPDQSPK	3	sp|A0A0A0MT36|KVD21_HUMAN	NA	NA	NA	NA	NA	NA	NA	12.7288	NA	NA	NA	NA	NA	NA	NA	NA	NA	NA	NA	NA	NA	NA	14.9535	NA	NA	NA	NA	NA	NA	NA	13.1414	NA	NA
ASQSIN[Deamidation (NQ)]TWLAWYQQKPGK	2	sp|P0DOX7|IGK_HUMAN	14.2556	13.3856	13.4539	13.1208	15.7031	NA	13.341	NA	14.6943	NA	12.9551	13.2066	NA	14.5618	NA	NA	13.5907	13.3521	13.0485	NA	NA	14.1676	13.8617	NA	14.4274	14.2652	13.4947	13.5998	NA	12.634	14.1266	15.1741	15.1538
ASQSIN[Deamidation (NQ)]TWLAWYQQKPGK	3	sp|P0DOX7|IGK_HUMAN	14.8814	14.0685	14.2613	14.7047	16.5977	15.1734	14.5425	15.1317	15.0688	NA	15.4709	14.2654	15.3144	15.4558	NA	NA	14.5294	14.5332	NA	NA	NA	14.84	15.0979	NA	14.512	14.5646	13.9912	14.4551	15.7737	14.47	15.2434	NA	16.032
ASQSINTWLAWYQQKPGK	2	sp|P0DOX7|IGK_HUMAN	14.2556	13.3104	13.4542	13.1201	15.7293	NA	13.0613	13.6869	NA	NA	12.955	13.2097	NA	14.1118	NA	NA	13.4638	14.2634	13.1116	NA	NA	13.4794	13.7935	NA	15.2542	14.1962	13.5133	15.0931	14.8784	13.6321	14.1851	NA	15.1516
ASQSINTWLAWYQQKPGK	3	sp|P0DOX7|IGK_HUMAN	14.8794	14.0685	14.4146	14.705	16.6147	15.1736	14.7907	15.1312	15.1006	14.5869	15.6201	14.554	14.9375	15.4284	NA	NA	14.4227	14.6366	14.202	NA	NA	14.8996	15.1052	NA	15.4732	14.839	14.2454	14.6698	15.789	14.4916	15.366	14.04	16.032
ASQSISGYLNWYQQK	2	tr|A0A0X9USL5|A0A0X9USL5_HUMAN	14.7667	13.943	13.6894	14.6446	15.957	12.7683	13.8357	14.4365	14.5451	12.2823	12.9984	15.306	13.7327	14.2023	15.3934	13.5277	15.0966	14.6927	14.9551	14.1855	13.0785	13.4929	12.897	14.4755	14.1962	14.7472	15.629	15.0064	12.6567	13.5972	14.5353	14.4344	14.7848
ASQSISGYLNWYQQKPGK	2	tr|A0A0X9USL5|A0A0X9USL5_HUMAN	15.1702	15.1462	15.0101	15.2243	14.7481	15.8562	14.885	15.211	15.9635	16.0107	14.047	15.4546	14.5091	15.6482	15.0755	15.6145	16.3101	15.2019	14.7456	15.6387	15.7505	14.7244	14.7296	15.6739	15.2057	15.7282	16.2083	16.0592	16.3115	15.5825	15.8793	16.3492	15.2491
ASQSISGYLNWYQQKPGK	3	tr|A0A0X9USL5|A0A0X9USL5_HUMAN	15.7836	14.4101	15.4631	14.7054	16.0968	15.2402	14.7281	15.0553	14.7066	15.083	16.0464	15.0866	15.0685	15.7027	14.2141	13.679	15.9548	15.2179	14.1951	15.0483	15.027	15.66	13.1523	14.3387	14.7619	15.3587	14.7794	15.7471	15.8037	15.3111	15.8399	15.5643	15.0061
ASQSISN[Deamidation (NQ)]YLNWYQQK	2	tr|Q9UL81|Q9UL81_HUMAN	15.4839	14.9789	14.5226	15.9731	16.786	14.6121	14.5101	13.574	15.2469	15.2799	14.7125	14.802	15.1792	16.6207	13.56	NA	15.3539	15.0115	16.84	13.3119	14.5035	13.5743	14.9712	14.3632	15.2602	15.3019	15.4098	15.5901	13.3619	13.5936	14.4133	14.9746	15.8356
ASQSISN[Deamidation (NQ)]YLNWYQQKPGK	2	tr|Q9UL81|Q9UL81_HUMAN	NA	13.1308	NA	12.7332	15.3178	16.3051	14.4022	13.7021	14.9983	14.6305	14.4385	14.162	11.9037	NA	14.9056	14.0998	15.3291	14.4204	14.3512	14.9361	15.914	13.731	14.0262	NA	14.7864	14.4882	14.3736	12.982	14.895	13.3991	14.5366	16.1137	14.2546
ASQSISN[Deamidation (NQ)]YLNWYQQKPGK	3	tr|Q9UL81|Q9UL81_HUMAN	15.5995	13.3607	15.3386	13.3467	15.6531	15.4975	15.1408	14.2245	15.8021	15.4505	15.8522	15.5462	15.3405	14.0113	15.213	14.8054	16.2176	15.145	15.2935	14.9259	16.0269	14.9585	15.2273	14.1721	14.7838	15.7962	15.5617	15.6724	15.117	15.3459	14.1928	13.9929	14.7859
ASQSISNYLNWYQQK	2	tr|Q9UL81|Q9UL81_HUMAN	15.6501	14.9604	14.2728	15.8371	15.7009	14.2857	14.3705	13.7777	15.1241	14.7326	14.2541	14.4607	14.633	14.9196	13.8786	13.5285	15.3721	15.0846	15.5706	14.3354	14.3598	12.7816	14.7258	14.0734	15.2419	15.2766	15.0573	15.0479	13.9919	15.0744	14.4201	15.6154	14.8653
ASQSISNYLNWYQQKPGK	2	tr|Q9UL81|Q9UL81_HUMAN	15.3079	14.3314	14.3678	14.2223	16.2838	14.4147	14.7246	15.8469	14.4705	15.2802	15.343	15.18	14.2347	14.7126	14.9671	14.1348	15.9319	14.6143	14.4779	14.9101	15.9356	14.9673	14.8721	15.8506	15.1831	15.7032	15.5447	15.7458	14.885	14.6055	14.9929	14.3711	15.1422
ASQSISNYLNWYQQKPGK	3	tr|Q9UL81|Q9UL81_HUMAN	15.5429	14.6519	13.8553	15.1591	16.4731	15.0451	15.0527	16.9153	14.889	16.0665	15.6238	15.9198	15.4976	14.8578	15.0854	14.6587	16.0603	15.5814	15.2123	14.8238	16.0839	14.9604	14.8979	16.024	15.9339	16.2881	16.5525	16.3065	16.0522	15.6577	15.5868	15.7205	15.2538
ASQSISSFLGWYQQKPGQAPR	3	tr|A0A0X9TD47|A0A0X9TD47_HUMAN	14.5279	15.2017	14.8903	NA	15.1818	11.9832	13.8263	14.578	14.3655	14.7061	16.314	15.8811	14.4962	13.9417	13.771	NA	15.7508	16.1476	NA	13.8121	13.0121	11.8899	13.9882	NA	15.724	16.1335	14.0696	14.9676	15.9246	14.6063	14.6742	NA	14.4335
ASQSISSWLAWYQQK	2	tr|A0N5G1|A0N5G1_HUMAN	14.9774	14.7286	15.1582	15.4854	15.2791	14.2389	15.2715	13.6521	14.7408	15.3717	13.425	14.1166	13.8622	14.4636	13.5002	NA	15.0774	14.4119	14.3968	NA	14.26	13.3687	14.9545	13.5674	15.1792	15.1939	16.1241	14.8776	14.0127	13.5254	14.1457	15.4256	14.6213
ASQSISSWLAWYQQKPGK	2	tr|A0N5G1|A0N5G1_HUMAN	16.9748	17.3566	17.2421	16.5015	17.8896	16.8407	17.4301	16.9789	17.3795	17.1745	17.764	16.0093	16.756	15.4014	16.71	14.5088	17.401	15.9695	15.3104	16.8958	16.7661	16.7638	15.7878	16.4337	17.279	17.4623	17.1081	17.5277	17.0052	16.1032	16.7126	17.1254	16.9361
ASQSISSWLAWYQQKPGK	3	tr|A0N5G1|A0N5G1_HUMAN	16.1594	16.2312	16.3278	16.6997	17.5087	16.4207	17.0856	15.6887	16.3046	17.0402	16.745	16.3784	15.5018	15.649	NA	NA	17.4792	15.5833	15.2853	NA	NA	17.1829	15.9515	NA	17.1438	16.9679	16.7059	16.8406	14.5389	15.0623	15.044	15.287	16.32
ASQSISSYLNWYQQK	2	tr|Q9UL77|Q9UL77_HUMAN	15.4034	14.8592	13.6141	16.078	15.6819	14.4449	15.0955	13.5233	14.5604	15.1473	14.5931	14.7956	14.6347	15.0921	14.0132	NA	15.6836	14.7521	14.9257	14.0606	14.2859	14.4302	15.1284	14.3659	15.3685	15.2352	15.8786	15.1164	13.9449	14.3346	14.6306	16.088	15.6929
ASQSISSYLNWYQQKPGK	2	tr|Q9UL77|Q9UL77_HUMAN	16.1713	15.1449	15.632	15.2878	16.9762	15.6968	15.9069	15.204	15.3535	15.8455	16.0962	15.316	15.1542	15.7698	15.001	15.7141	16.4984	15.4554	14.6452	15.7933	15.9409	15.4873	15.3633	15.6477	16.3646	16.3972	16.232	16.1227	16.1426	15.5567	15.8461	16.6613	17.2521
ASQSISSYLNWYQQKPGK	3	tr|Q9UL77|Q9UL77_HUMAN	15.3646	13.9145	14.9695	14.3548	15.7866	14.9283	14.2431	14.9196	14.2595	14.747	15.6887	14.9017	14.8096	15.3223	13.7799	13.2058	15.6919	14.5937	13.8667	14.6783	14.6983	15.3596	12.9744	14.0017	14.5321	15.0177	14.8044	15.3709	15.9541	15.203	15.5981	15.3057	16.6639
ASQSLSSSYLAWYQQK	2	tr|Q6PIL8|Q6PIL8_HUMAN	16.0383	16.3363	15.5127	17.143	15.5653	15.6231	16.4389	14.6794	16.5001	15.4604	NA	14.2924	15.0154	16.2243	15.3147	15.9993	14.4748	15.4785	13.9671	15.6946	16.276	15.2592	17.044	16.0878	16.5516	16.4618	16.7635	16.0475	15.2654	15.2524	15.2929	16.7782	14.5518
ASQSLSSSYLAWYQQKPGQAPR	2	tr|Q6PIL8|Q6PIL8_HUMAN	14.9313	14.4847	15.3539	10.9889	15.831	16.567	15.1687	16.4064	14.7831	15.9515	15.3621	15.7081	14.8082	13.1868	15.0068	13.6595	14.4766	15.0366	11.7767	14.3945	14.6639	15.4692	14.3806	13.8382	15.6133	16.3742	15.1193	15.0777	14.92	13.9853	15.7312	14.0266	13.8642
ASQSLSSSYLAWYQQKPGQAPR	3	tr|Q6PIL8|Q6PIL8_HUMAN	15.6335	13.3275	13.7903	12.7651	16.1626	14.6293	15.6589	15.0527	13.5964	14.6323	15.3352	13.8222	13.6338	13.9208	12.6963	11.5548	14.3518	13.4502	11.8307	12.5711	13.2605	14.4605	15.6491	11.4543	14.4068	15.7532	13.9471	14.9192	15.2452	15.688	15.4784	14.8345	14.5248
ASQSVGSN[Deamidation (NQ)]IAWYQQK	2	tr|A2NH53|A2NH53_HUMAN;tr|A2NH54|A2NH54_HUMAN;tr|A2NH55|A2NH55_HUMAN	NA	13.2175	14.8251	13.5041	14.2683	NA	12.617	12.6131	14.8885	NA	NA	13.724	13.5779	NA	13.7824	13.3864	13.947	NA	13.2288	12.5582	13.6944	NA	NA	12.7232	13.8631	NA	14.957	14.1023	NA	13.5343	14.165	14.927	13.7354
ASQSVGSN[Deamidation (NQ)]IAWYQQKPGQAPR	2	tr|A2NH53|A2NH53_HUMAN;tr|A2NH54|A2NH54_HUMAN;tr|A2NH55|A2NH55_HUMAN	13.0424	12.7519	14.5314	10.7934	14.1686	14.1448	14.8328	14.8772	11.9715	15.2071	14.8667	15.2067	13.1892	13.7178	13.6316	12.1585	14.1529	14.0187	11.0383	13.4553	13.0908	14.5678	12.7086	12.283	14.7086	15.1195	14.9765	14.8917	14.1746	14.7765	15.0077	14.6142	14.5802
ASQSVGSN[Deamidation (NQ)]IAWYQQKPGQAPR	3	tr|A2NH53|A2NH53_HUMAN;tr|A2NH54|A2NH54_HUMAN;tr|A2NH55|A2NH55_HUMAN	15.0812	14.3339	15.9521	15.0627	15.7757	15.8978	15.1879	16.2237	16.4194	16.124	17.2146	15.2731	16.0349	15.003	14.9993	13.7219	15.7353	15.8679	NA	13.9032	14.1348	15.2138	14.3576	13.4264	16.6728	16.3763	15.5143	15.8096	15.811	15.9615	16.2504	15.7968	14.8519
ASQSVGSNIAWYQQK	2	tr|A2NH53|A2NH53_HUMAN;tr|A2NH54|A2NH54_HUMAN;tr|A2NH55|A2NH55_HUMAN	13.6286	14.3996	13.9154	15.3083	14.8668	13.6471	13.5494	12.9611	14.0548	14.5068	13.9373	16.0716	13.3308	14.4979	14.1705	13.5054	14.5998	12.3909	14.586	13.6976	13.6733	14.3384	16.2091	14.7419	15.0695	14.9248	15.6684	14.6564	NA	15.1816	14.2174	13.7615	14.458
ASQSVGSNIAWYQQKPGQAPR	2	tr|A2NH53|A2NH53_HUMAN;tr|A2NH54|A2NH54_HUMAN;tr|A2NH55|A2NH55_HUMAN	12.9521	12.7693	14.5196	10.8703	14.162	14.1032	14.6765	15.2416	12.3388	14.9885	15.4519	12.9274	13.278	12.923	12.7044	12.4243	13.4047	12.9784	NA	13.4031	12.6914	15.0431	13.171	12.4094	14.9988	14.0597	14.8418	14.6662	15.1537	15.0295	13.0978	14.1179	14.5824
ASQSVGSNIAWYQQKPGQAPR	3	tr|A2NH53|A2NH53_HUMAN;tr|A2NH54|A2NH54_HUMAN;tr|A2NH55|A2NH55_HUMAN	16.4754	16.5468	17.3712	14.8529	17.0787	15.8963	17.2385	16.2237	16.7398	16.6236	17.2146	14.0364	17.4316	16.8138	16.4394	14.9731	17.3485	15.1755	NA	16.8874	14.1186	14.3151	15.3236	15.8169	16.6728	18.0794	17.6414	17.7691	15.811	17.5394	16.2504	17.2947	17.8248
ASQSVGSYLAWYQQK	2	tr|A2IPI5|A2IPI5_HUMAN	13.9777	14.0449	13.8754	14.793	15.0626	12.8999	14.4229	15.4326	13.9551	14.1407	13.1864	15.3464	14.6368	14.1844	15.0855	14.9243	14.021	13.3693	15.3133	14.9481	15.4642	15.2527	13.6481	15.4734	14.8745	14.4743	14.7827	14.1739	15.535	15.2113	15.8742	13.4848	14.59
ASQSVGSYLAWYQQKPGQAPR	3	tr|A2IPI5|A2IPI5_HUMAN	NA	13.0776	14.6244	NA	14.6247	14.0801	14.838	15.0219	NA	15.0773	15.6035	14.7486	15.4978	NA	NA	NA	13.0218	14.6485	NA	NA	13.3381	14.0719	NA	NA	13.8303	14.4861	14.2954	14.4282	NA	14.8646	15.3203	NA	14.4656
ASQSVISNYLAWYQQK	2	tr|A0A0X9T7V9|A0A0X9T7V9_HUMAN	NA	NA	NA	13.1623	NA	NA	NA	NA	NA	NA	NA	NA	NA	NA	NA	NA	15.1669	NA	13.1325	NA	NA	NA	NA	NA	13.4985	NA	NA	12.116	NA	NA	NA	12.111	NA
ASQSVISNYLAWYQQKPGQAPR	3	tr|A0A0X9T7V9|A0A0X9T7V9_HUMAN	NA	13.4138	13.2796	NA	13.7859	13.4074	NA	13.1382	NA	13.8346	16.5856	16.3419	13.6161	NA	NA	NA	NA	13.7635	NA	NA	NA	14.805	NA	NA	NA	15.4762	NA	14.2831	13.9317	13.8363	14.3507	NA	NA
ASQSVSFNLAWYQQK	2	tr|A0A0X9V9D6|A0A0X9V9D6_HUMAN	14.6167	14.4548	14.0091	14.7404	15.9752	13.969	13.1767	12.5898	14.8699	14.2011	14.0733	15.0521	14.4937	14.2005	11.8865	11.4199	15.5725	14.3675	14.3373	12.2987	NA	13.8941	13.3304	13.3542	14.6629	14.4134	15.2751	15.1062	11.4785	13.7484	15.3323	14.6017	14.2138
ASQSVSFNLAWYQQKPGQAPR	3	tr|A0A0X9V9D6|A0A0X9V9D6_HUMAN	16.377	16.0299	17.7448	14.09	16.8356	17.5464	17.3107	15.2632	15.4464	17.5266	16.5099	17.4687	17.1745	15.7175	15.6857	13.4793	17.1809	17.2002	NA	15.2847	16.2722	17.9018	14.7292	14.7639	17.5353	17.9495	17.4949	16.9738	18.5507	17.0113	16.9321	16.0246	17.1827
ASQSVSN[Deamidation (NQ)]YLAWYQQK	2	tr|B1N7B8|B1N7B8_HUMAN	14.752	13.7396	14.3874	14.4256	17.5737	12.9282	14.0064	13.1571	15.3562	14.5434	12.9896	14.3308	16.0336	14.1617	15.3698	13.4896	14.8092	14.4716	14.7803	15.8509	13.4308	13.6702	14.1815	14.3964	13.7824	14.7485	14.8255	13.9045	11.357	14.2675	14.5539	14.1761	14.0711
ASQSVSN[Deamidation (NQ)]YLAWYQQK	3	tr|B1N7B8|B1N7B8_HUMAN	14.0302	14.0033	14.3181	14.2354	15.5855	13.686	14.8062	13.2653	14.8911	14.9002	14.3291	15.7767	15.112	14.3307	NA	NA	14.2282	14.2418	15.0692	NA	14.4207	13.8015	14.3426	NA	14.6217	14.5439	15.5509	14.5406	13.6037	14.938	15.2605	14.8233	14.8009
ASQSVSN[Deamidation (NQ)]YLAWYQQKPGQAPR	2	tr|B1N7B8|B1N7B8_HUMAN	15.7176	15.6206	16.6932	12.6864	17.3697	16.7027	16.8759	16.9809	15.9709	15.8853	15.4915	16.4031	16.0479	15.3029	14.8499	14.0636	16.4323	16.2664	13.405	15.0911	16.0084	16.4355	14.3021	14.8367	16.9015	15.6544	14.9414	14.5333	15.5464	15.4731	16.6884	15.5926	16.4192
ASQSVSN[Deamidation (NQ)]YLAWYQQKPGQAPR	3	tr|B1N7B8|B1N7B8_HUMAN	15.3296	16.003	15.9425	13.9841	17.2976	17.57	17.3013	16.6032	16.367	17.5159	17.7653	15.8619	17.1527	15.7494	16.0453	13.3177	16.1682	16.3882	NA	15.2423	16.2299	16.6756	14.7556	14.4524	16.2666	16.6838	16.3788	16.9039	17.2232	17.0751	16.982	16.0797	17.1516
ASQSVSNYLAWYQQK	2	tr|B1N7B8|B1N7B8_HUMAN	15.0474	15.0757	14.2795	15.9429	15.7595	13.8997	14.5258	13.1399	15.1927	15.5058	13.7751	14.595	15.1092	13.6603	15.2474	13.6622	15.337	14.5012	15.4798	14.7669	14.0468	14.163	14.1313	14.6137	15.7762	15.5196	16.2256	15.1524	13.6798	13.7539	14.3498	14.6433	15.1257
ASQSVSNYLAWYQQK	3	tr|B1N7B8|B1N7B8_HUMAN	14.1345	14.1783	14.2843	14.7955	NA	13.6905	14.798	NA	NA	14.8977	NA	15.7698	NA	14.3807	12.4383	NA	14.2566	NA	15.051	11.2264	NA	NA	14.34	NA	13.8429	16.0548	16.2341	15.2209	NA	14.8904	15.2462	NA	NA
ASQSVSNYLAWYQQKPGQAPR	2	tr|B1N7B8|B1N7B8_HUMAN	15.716	15.6368	16.6932	13.216	14.9287	16.7007	16.8755	16.9834	15.9751	15.9332	17.3955	16.4031	16.0479	15.2993	15.8754	14.055	16.4323	16.2664	13.3588	15.089	16.0096	15.0316	14.3289	14.8367	15.3016	15.618	16.7581	16.9162	17.3804	15.4393	15.6903	15.5802	16.4243
ASQSVSNYLAWYQQKPGQAPR	3	tr|B1N7B8|B1N7B8_HUMAN	15.3264	15.4046	15.9395	14.0254	15.7187	15.741	15.3729	16.5407	14.8872	16.0509	17.7149	15.6625	15.8579	15.7374	15.9928	13.3271	16.0237	16.3614	NA	15.1968	16.1995	16.6395	14.5772	14.4519	16.1928	16.6366	16.3424	16.8672	17.209	16.8805	17.146	15.9938	15.6895
ASQSVSSGYLAWYQQK	2	tr|A2NXP9|A2NXP9_HUMAN	16.0642	16.3222	15.511	17.1439	14.5867	15.608	16.4421	14.6434	16.4996	13.2055	14.8777	15.9255	15.093	16.2346	12.5342	16.0006	15.4785	15.3634	NA	15.7449	16.3341	15.2571	17.0563	14.6277	16.5691	16.4615	14.7724	16.0806	15.2757	15.2548	15.3155	13.1824	17.2492
ASQSVSSGYLAWYQQKPGQAPR	2	tr|A2NXP9|A2NXP9_HUMAN	15.6527	15.4059	15.7638	14.0539	16.8166	17.1579	16.6494	16.584	15.5899	16.5464	15.7318	16.2374	15.9413	16.164	15.0758	14.5352	16.6183	15.8577	13.9697	15.3323	15.8978	16.7563	15.9865	15.1022	16.2829	17.0803	16.0902	16.8762	17.6095	16.3034	16.8504	16.3688	16.5505
ASQSVSSGYLAWYQQKPGQAPR	3	tr|A2NXP9|A2NXP9_HUMAN	16.6559	16.1272	16.705	13.904	17.3085	18.2629	16.7326	16.8909	14.9443	17.1275	18.1056	16.7463	16.6449	16.3845	15.7986	12.8224	17.0669	16.7786	13.5191	16.0878	16.662	17.7057	16.4815	14.6348	16.3734	17.4873	16.5762	16.091	18.4222	16.6714	16.4763	15.7241	16.1968
ASQSVSSN[Deamidation (NQ)]LAWYQQK	2	tr|Q9UL83|Q9UL83_HUMAN	14.2206	14.3496	14.5475	15.3283	14.6187	NA	13.7297	NA	14.5767	14.879	13.9583	NA	14.2692	14.8599	13.8151	12.396	14.055	NA	13.9921	14.1879	13.5308	13.2601	13.9929	14.7896	13.8504	NA	14.8882	15.3193	NA	13.441	13.841	14.8915	15.405
ASQSVSSN[Deamidation (NQ)]LAWYQQKPGQAPR	2	tr|Q9UL83|Q9UL83_HUMAN	13.1128	14.1276	14.5222	12.1279	16.2792	15.0646	15.3875	14.9767	11.8996	15.1773	15.1598	15.236	14.6789	13.4207	14.7694	11.6115	15.7144	14.3268	12.7686	13.5456	13.997	15.6495	14.9686	12.8197	13.2333	16.3164	16.0771	16.1813	14.108	13.9121	15.3769	13.9448	13.1366
ASQSVSSN[Deamidation (NQ)]LAWYQQKPGQAPR	3	tr|Q9UL83|Q9UL83_HUMAN	14.2257	14.5007	15.9526	15.0627	15.7569	13.5432	15.2133	16.7292	14.3147	17.3927	17.2591	14.8484	15.4059	15.1217	14.5341	12.0284	14.867	15.409	NA	15.2979	14.6699	15.2078	14.2083	13.6725	15.7901	15.8078	16.3479	16.1901	15.7867	16.5887	16.5965	15.8775	15.7005
ASQSVSSN[Deamidation (NQ)]YLAWYQQR	2	tr|A2NB46|A2NB46_HUMAN	NA	13.2696	15.1451	13.6807	NA	NA	NA	14.2208	13.2878	13.6951	NA	NA	14.6234	NA	NA	13.8382	14.7452	NA	NA	NA	NA	13.7828	NA	NA	NA	NA	14.4145	14.8892	NA	13.4476	13.8958	NA	NA
ASQSVSSNLAWYQQK	2	tr|Q9UL83|Q9UL83_HUMAN	16.7557	16.6919	16.4111	16.8951	17.6876	15.7189	16.5311	14.9857	16.367	16.4933	15.6453	16.4148	15.8649	16.7733	15.7333	16.5345	17.1251	15.5303	16.2733	15.9797	16.5399	16.0186	16.5387	16.9372	16.9887	16.7356	17.634	17.0302	15.6961	15.4058	16.027	17.464	17.0735
ASQSVSSNLAWYQQK	3	tr|Q9UL83|Q9UL83_HUMAN	16.4008	15.4778	14.8153	16.6338	16.294	14.9013	15.3202	13.9898	16.0941	15.7053	15.696	16.1743	16.4543	15.5453	14.9534	15.5543	16.1511	15.6772	17.0782	14.8046	15.3455	13.5815	15.7449	16.0638	16.3162	15.4717	13.308	16.4019	15.0711	15.1282	15.0079	16.6198	16.0283
ASQSVSSNLAWYQQKPGQAPR	2	tr|Q9UL83|Q9UL83_HUMAN	15.1624	14.8877	16.1119	13.7966	15.2568	15.8323	15.9468	16.0775	NA	15.6214	16.4528	16.1072	15.0321	NA	14.2492	12.2334	15.9533	15.367	13.6036	14.6574	15.4139	16.1906	14.9584	14.2731	16.4599	16.7166	16.0055	16.2246	15.6699	16.3628	16.4237	15.6322	13.5529
ASQSVSSNLAWYQQKPGQAPR	3	tr|Q9UL83|Q9UL83_HUMAN	16.4484	16.4917	15.968	NA	17.0692	17.3502	17.1525	17.7636	16.5267	17.3752	18.456	17.2553	17.4148	16.6551	16.0851	12.0416	17.2939	16.6261	NA	16.539	16.7695	17.9811	15.4437	15.7809	17.8666	17.9704	17.4994	17.772	18.481	17.5239	17.6925	17.2493	17.5977
ASQSVSSNYLAWYQQR	2	tr|A2NB46|A2NB46_HUMAN	13.6275	13.4816	15.199	14.6262	15.2333	NA	NA	14.0367	13.9065	14.0495	13.2498	NA	14.3212	NA	NA	13.6646	14.6994	14.1589	13.5683	NA	12.7852	14.1357	15.1	NA	14.5439	14.8856	14.5653	14.2714	NA	NA	NA	11.9955	NA
ASQSVSSSFLAWYQQK	2	tr|A2KBC1|A2KBC1_HUMAN	14.7016	14.2704	14.1049	16.1714	16.6	13.6833	14.0879	13.4596	15.1255	14.7194	14.0829	14.6752	14.8541	15.97	13.9623	13.8921	15.1273	14.8838	15.6822	14.4286	14.351	14.2781	14.6951	15.3377	15.7323	14.9325	15.9278	15.4832	13.953	14.6602	15.1081	14.8925	16.3226
ASQSVSSSFLAWYQQKPGQAPR	3	tr|A2KBC1|A2KBC1_HUMAN	12.0842	13.3454	13.2541	10.0992	13.2145	14.0322	11.6836	12.3587	12.3616	14.6323	14.9801	12.9413	11.6175	NA	11.4842	NA	13.7885	13.2297	NA	10.6634	12.2079	13.8055	NA	NA	13.368	14.2285	11.8768	12.9846	14.1881	13.5079	13.796	11.1799	12.479
ASQSVSSSYLAWYQQK	2	tr|A2KBC4|A2KBC4_HUMAN	15.699	15.8989	15.1178	16.7268	17.2394	15.1354	15.9785	14.3242	16.1407	15.0074	14.3147	15.5455	14.9398	15.8205	14.958	15.625	16.1962	14.8413	15.3377	15.2794	15.8416	14.9149	16.7059	15.642	16.1496	16.1373	16.3864	15.6885	14.9515	14.8819	15.0122	16.4092	16.8741
ASQSVSSSYLAWYQQK	3	tr|A2KBC4|A2KBC4_HUMAN	13.8584	14.5461	13.0214	15.48	16.0261	NA	15.0389	NA	NA	13.5837	13.7312	13.5358	14.9953	NA	NA	NA	13.9614	NA	14.8452	NA	NA	NA	15.6855	14.2012	14.3734	14.749	14.7578	13.2136	NA	NA	NA	13.2404	NA
ASQSVSSSYLAWYQQKPGQAPR	2	tr|A2KBC4|A2KBC4_HUMAN	15.6435	15.3564	15.748	14.0539	16.8074	17.1379	16.6164	16.5841	15.565	16.5353	17.2719	16.2313	15.9079	16.1583	15.0758	14.5441	16.5978	15.8252	13.9697	15.3341	15.895	16.7415	15.959	15.1022	16.279	17.0722	16.0593	16.8629	17.6036	16.3034	16.8323	16.3665	16.524
ASQSVSSSYLAWYQQKPGQAPR	3	tr|A2KBC4|A2KBC4_HUMAN	16.2745	15.8113	16.3381	12.8739	16.9156	16.9676	16.3228	16.5411	14.2213	16.8223	15.6203	16.3242	14.6777	16.039	15.4084	12.5226	16.7076	14.974	13.2057	15.0996	14.4712	16.0515	16.0894	14.2448	16.0483	16.8202	16.257	17.0615	18.0326	16.3032	16.0937	15.3436	15.1464
ASQSVSSSYLTWYQQK	2	tr|A0A075B6H7|A0A075B6H7_HUMAN	15.9553	15.8661	15.6589	16.8553	16.733	15.7654	15.7934	14.8444	15.7841	15.5153	15.306	15.899	12.7561	13.2608	NA	NA	15.9929	14.49	15.3567	14.1797	15.5556	12.8697	16.2859	14.32	15.8035	15.7327	13.7629	16.0262	NA	NA	NA	NA	14.4009
ASQSVSSSYLTWYQQKPGQAPR	3	tr|A0A075B6H7|A0A075B6H7_HUMAN	16.2749	15.7934	16.0407	13.5798	16.9978	17.9	16.5357	16.5367	14.8489	16.8009	17.7481	16.3184	14.5725	16.0407	13.0867	12.5306	16.7145	16.4469	13.1772	13.6769	15.858	16.7187	16.0978	14.2847	16.0741	15.9583	15.2316	17.0717	18.0363	16.3338	16.1121	15.6302	15.1405
ASQSVSSYLAWYQQK	2	sp|A0A0A0MRZ8|KVD11_HUMAN;sp|P04433|KV311_HUMAN	16.2705	16.1801	16.3547	15.8709	17.3602	15.9705	16.7457	15.5239	16.6919	16.2589	15.6614	16.3681	15.6553	16.9993	16.0509	16.3379	16.4537	15.6635	15.3574	16.0715	15.9342	15.4174	15.8585	16.1296	16.7682	16.4793	17.1371	16.5121	15.6686	15.4464	16.0732	16.3138	17.7905
ASQSVSSYLAWYQQK	3	sp|A0A0A0MRZ8|KVD11_HUMAN;sp|P04433|KV311_HUMAN	13.0131	14.1085	14.0683	13.7945	14.352	13.5223	13.9855	13.0908	13.5312	14.4389	15.1978	15.957	14.8185	14.1	11.9051	NA	13.9283	14.293	15.3671	NA	14.2594	12.6421	13.9745	NA	14.2426	16.0854	16.2211	13.8636	13.6511	15.053	15.2777	14.7185	14.3346
ASQSVSSYLAWYQQKPGQAPR	2	sp|A0A0A0MRZ8|KVD11_HUMAN;sp|P04433|KV311_HUMAN	15.7063	15.6168	16.6376	13.2353	16.8311	16.6571	16.7895	16.9335	15.9672	17.0064	17.3837	16.352	16.0395	15.291	15.8886	14.0636	16.3989	16.1951	13.405	15.4954	15.9423	16.4304	14.2943	14.829	16.8584	17.286	16.6463	16.9	17.3585	16.5402	16.8542	15.5634	16.4172
ASQSVSSYLAWYQQKPGQAPR	3	sp|A0A0A0MRZ8|KVD11_HUMAN;sp|P04433|KV311_HUMAN	16.405	15.9905	17.7552	14.1985	16.7532	17.5668	17.2903	18.1782	16.3397	17.4562	18.5523	17.4533	17.129	15.693	15.497	13.3177	17.1636	17.0742	NA	15.2376	16.2583	17.8962	14.7481	14.445	17.5345	17.9012	17.4709	17.6144	18.5272	17.0012	17.2634	16.0435	17.1516
ASQSVSSYLGWYQHKPGQAPR	4	tr|S6AWF4|S6AWF4_HUMAN	14.6095	NA	14.8431	12.5054	15.5645	NA	15.8773	14.4749	NA	14.5703	16.53	15.4433	14.8624	NA	NA	NA	NA	14.3128	15.4918	NA	13.2206	16.5184	12.8733	NA	15.049	15.4507	15.2594	NA	NA	15.0802	13.3251	18.212	NA
ASQSVSTN[Deamidation (NQ)]LAWYQ[Deamidation (NQ)]QKPGQAPR	3	tr|A0N7J6|A0N7J6_HUMAN	17.2289	17.3829	18.4502	NA	18.6515	17.6837	17.4094	17.9752	17.5566	18.173	18.3388	18.1122	17.3875	16.8021	17.219	16.2527	17.7362	18.1372	16.7076	17.0067	16.8373	18.3072	17.7892	17.2015	18.1133	18.3614	18.4758	18.2213	17.5981	17.8857	18.4805	17.0459	17.8702
ASQSVSTN[Deamidation (NQ)]LAWYQQK	2	tr|A0N7J6|A0N7J6_HUMAN	14.8501	14.4564	NA	13.804	14.7158	NA	13.8768	NA	NA	14.8158	NA	16.029	14.2095	15.1736	NA	14.2704	13.8305	NA	14.4385	13.9252	NA	NA	NA	15.2066	NA	NA	15.5899	14.361	NA	NA	NA	13.7878	14.6378
ASQSVSTN[Deamidation (NQ)]LAWYQQKPGQAPR	3	tr|A0N7J6|A0N7J6_HUMAN	NA	12.6308	14.3978	NA	NA	NA	14.0301	NA	NA	13.5528	15.4643	15.5219	12.9028	NA	13.5582	NA	NA	NA	NA	NA	NA	14.7647	NA	NA	NA	NA	NA	13.5078	12.5388	NA	NA	NA	NA
ASQSVSTNLAWYQQK	2	tr|A0N7J6|A0N7J6_HUMAN	13.8714	14.0297	14.0158	13.8871	14.7578	14.0682	13.1189	12.812	13.7857	14.3065	12.7784	13.789	12.6193	13.6988	14.509	13.1509	14.5469	12.5817	13.9919	13.0233	13.156	12.755	13.8291	15.0805	16.0606	14.0546	15.1848	13.8088	12.9245	12.3818	13.8231	13.8411	14.6754
ASQSVSTNLAWYQQKPGQAPR	2	tr|A0N7J6|A0N7J6_HUMAN	15.2628	14.9222	16.1978	NA	15.2459	15.948	16.0456	14.9256	14.3364	15.7829	15.2317	14.4106	15.1209	14.0066	14.1603	12.4917	15.9898	15.4264	13.2647	12.5742	15.4581	16.3257	15.0591	14.2629	15.7839	16.8507	16.1067	16.3538	15.7534	14.2716	14.4039	15.6981	15.3905
ASQSVSTNLAWYQQKPGQAPR	3	tr|A0N7J6|A0N7J6_HUMAN	15.7439	15.6923	14.8143	9.36527	16.4172	15.172	14.378	15.4767	15.6562	14.6555	16.4635	14.1859	16.6868	16.1202	13.52	14.3315	16.6221	16.0534	NA	12.5844	15.974	17.3005	12.0691	12.8275	16.0753	15.5507	14.5168	14.9406	15.0679	15.0712	15.4639	14.4793	16.8962
ASQTIN[Deamidation (NQ)]NYLNWYQQK	2	tr|A2JA16|A2JA16_HUMAN	NA	14.2886	NA	14.7576	14.7672	NA	NA	11.7925	NA	13.4134	NA	NA	13.3233	13.1755	NA	14.3065	14.6168	NA	14.7672	NA	13.1588	13.8915	NA	NA	NA	15.0405	14.7279	14.826	NA	NA	NA	14.6131	NA
ASQTIN[Deamidation (NQ)]NYLNWYQQKPGK	2	tr|A2JA16|A2JA16_HUMAN	NA	NA	NA	NA	NA	13.404	NA	NA	NA	NA	NA	NA	NA	NA	12.9241	NA	13.2358	NA	NA	NA	NA	13.5902	NA	NA	NA	NA	NA	12.6921	NA	12.4436	NA	NA	NA
ASQTINNYLNWYQQK	2	tr|A2JA16|A2JA16_HUMAN	NA	NA	NA	14.2687	15.7041	NA	NA	12.8972	12.9971	NA	NA	14.6426	12.9982	14.185	NA	NA	14.3355	13.2654	14.1837	13.8573	NA	13.3166	NA	NA	NA	NA	NA	13.8329	NA	NA	13.8994	12.1977	NA
ASQTINNYLNWYQQKPGK	2	tr|A2JA16|A2JA16_HUMAN	NA	NA	NA	NA	NA	NA	NA	NA	NA	NA	NA	NA	NA	NA	NA	NA	NA	NA	NA	NA	NA	NA	NA	NA	NA	NA	NA	12.7808	NA	NA	NA	NA	NA
ASQTINNYLNWYQQKPGK	3	tr|A2JA16|A2JA16_HUMAN	13.4803	14.4012	14.0529	13.5242	15.9861	NA	14.4187	16.9487	14.9968	NA	14.8295	13.9658	14.067	13.6188	15.7099	15.6491	13.5963	15.5167	15.2301	14.9559	16.1455	15.0645	16.0476	NA	13.5289	16.2107	16.3364	14.7721	16.1338	15.761	15.6244	15.1995	15.3095
ASQTINSYLNWYQQK	2	tr|A2IPI6|A2IPI6_HUMAN	15.765	13.9961	14.6794	15.964	14.4125	13.974	14.0071	14.1595	15.1357	14.4534	13.7158	14.2374	14.8081	16.2939	14.1666	NA	15.4536	13.976	14.3289	NA	14.4081	12.919	14.9762	15.3458	15.3434	13.7732	14.7543	15.2764	13.502	14.5863	14.8235	14.0985	15.3875
ASQTINSYLNWYQQKPGK	2	tr|A2IPI6|A2IPI6_HUMAN	13.2211	12.2066	12.6228	9.89893	13.3989	13.5275	12.7099	14.2151	11.3621	13.4022	13.3009	12.6068	12.1378	12.9817	13.0993	NA	13.3187	12.9042	12.741	13.0735	14.1814	13.1473	12.3846	14.1096	13.1076	13.9601	12.688	11.2252	13.2071	11.5258	12.2486	15.2002	13.5009
ASQTINSYLNWYQQKPGK	3	tr|A2IPI6|A2IPI6_HUMAN	15.7946	14.6818	15.7792	14.8257	16.8582	15.608	15.3004	16.9013	15.2294	14.2743	16.2002	14.8954	15.5906	14.4115	15.7045	NA	16.1809	15.6074	15.3513	15.3673	16.2129	16.0488	16.0309	15.2283	15.7849	15.8152	15.4852	15.7067	15.936	15.7769	15.918	17.4821	15.1853
ASQTVSSSYLAWYQQKPGQAPR	3	tr|A0A109PW74|A0A109PW74_HUMAN	12.5665	12.6949	13.3916	NA	12.178	13.4758	13.6155	13.1726	11.8346	14.0504	14.2895	12.8983	NA	NA	NA	12.8894	13.5491	14.2024	NA	12.353	12.1664	13.7837	NA	NA	14.3656	14.6882	13.7655	13.572	13.2415	14.3183	14.8209	NA	NA
ASQTVSSSYLAWYQQKPGQAPR	4	tr|A0A109PW74|A0A109PW74_HUMAN	NA	NA	NA	NA	NA	NA	NA	NA	NA	NA	NA	NA	NA	NA	NA	NA	NA	NA	NA	NA	NA	NA	NA	NA	14.0667	NA	NA	NA	NA	NA	NA	NA	NA
ASSFLGEK	2	tr|A0A3B3ISA6|A0A3B3ISA6_HUMAN	18.8569	18.989	18.2636	18.401	18.9997	17.0478	18.1496	17.3696	17.9212	18.9565	19.2611	18.1407	19.1905	18.6459	18.6053	18.8926	19.1673	18.7706	18.4585	18.7979	18.2568	19.2831	18.0716	19.5273	17.6121	18.2125	18.8769	18.6477	18.6951	18.217	19.1632	18.5648	19.161
ASSIIDELFQDR	1	sp|P10909|CLUS_HUMAN;tr|A0A384NKS6|A0A384NKS6_HUMAN	14.7913	15.5067	15.4404	NA	15.823	15.5451	16.1958	14.3615	14.9742	15.0976	14.8713	15.5071	14.869	15.8206	15.649	15.3605	15.9661	15.4131	15.6313	15.1619	14.1719	15.5295	15.7291	15.0515	15.5266	15.533	14.9261	15.1951	14.7282	15.3768	14.6988	14.5878	14.9397
ASSIIDELFQDR	2	sp|P10909|CLUS_HUMAN;tr|A0A384NKS6|A0A384NKS6_HUMAN	20.1355	20.6648	20.6459	21.2963	21.0191	20.7782	20.7256	19.7021	19.8121	20.3264	19.9612	20.8973	20.0931	21.1759	20.9495	20.7693	21.2412	20.3979	21.1518	20.0871	19.1732	20.6768	20.698	20.3727	20.51	20.4677	20.3099	20.4975	19.616	20.7433	19.8348	19.475	19.9699
ASSIIDELFQDR	3	sp|P10909|CLUS_HUMAN;tr|A0A384NKS6|A0A384NKS6_HUMAN	NA	10.9714	11.6437	11.6215	10.9333	NA	NA	13.0109	NA	NA	NA	12.0358	14.0573	10.9874	NA	13.6151	11.3427	10.964	11.8514	NA	14.0734	10.8906	12.4771	12.5492	NA	12.0422	15.9931	NA	14.6822	13.339	13.5826	15.0152	9.44081
ASSLESGVPSR	2	tr|A0N5G1|A0N5G1_HUMAN	22.1706	22.4131	22.7123	22.2872	23.0567	21.9992	22.4808	21.6474	22.0564	22.8754	22.2539	22.3657	21.6455	21.7227	21.1769	21.7551	22.7593	22.1714	21.9985	21.8595	21.3546	22.3291	22.7567	22.0642	22.9561	22.7573	23.1776	22.5331	21.7988	21.9141	22.1513	22.3475	22.3495
ASSVVVSGTPIR	2	sp|P16930|FAAA_HUMAN;tr|A0A384P5L6|A0A384P5L6_HUMAN	15.4465	NA	NA	NA	NA	NA	NA	NA	14.634	15.8446	NA	NA	15.0113	NA	15.8893	15.3533	16.14	NA	16.3293	NA	13.9781	NA	16.2826	15.4844	15.3359	14.3387	15.7922	NA	NA	NA	NA	15.4474	14.8748
ASTPNGYDNGIIWATWK	2	sp|P02679|FIBG_HUMAN;tr|A0A140VJJ6|A0A140VJJ6_HUMAN;tr|C9JC84|C9JC84_HUMAN;tr|C9JEU5|C9JEU5_HUMAN	NA	NA	NA	NA	NA	NA	NA	NA	NA	NA	NA	NA	NA	14.1539	NA	NA	NA	NA	NA	NA	NA	NA	NA	NA	13.1896	NA	NA	NA	NA	NA	NA	NA	NA
ASVGQDSPEPR	2	sp|Q6UX71|PXDC2_HUMAN;tr|B4E367|B4E367_HUMAN	15.5067	15.8372	15.8445	16.4505	16.1703	15.396	16.7594	15.7904	15.8074	15.3766	15.516	16.1129	16.1615	15.4759	14.2357	15.1068	16.546	16.0234	15.6672	14.6514	14.9682	16.3436	16.8048	14.9959	16.5824	16.658	15.971	17.1172	16.1429	15.7262	16.3514	NA	16.1392
ASYLDC[Carbamidomethyl (C)]IR	2	tr|Q53H26|Q53H26_HUMAN	20.2229	20.6887	19.6952	20.8302	20.4716	20.2242	20.4314	19.2686	20.0391	19.8574	19.7688	20.374	19.8476	20.0695	19.8288	19.6629	19.7769	19.2568	20.3665	19.1618	19.77	20.0103	19.7161	19.7761	18.2305	19.5013	19.4665	19.9604	19.0207	19.4384	19.2038	19.8214	20.252
ATAQMLEVMFK	2	sp|P18428|LBP_HUMAN;tr|Q8TCF0|Q8TCF0_HUMAN	NA	NA	12.5983	11.8672	12.0349	NA	NA	NA	12.062	14.135	12.264	NA	13.2879	NA	NA	NA	13.2628	12.5252	12.0718	NA	NA	11.4465	14.8673	NA	12.6861	13.1222	13.6247	12.5464	12.7823	12.9931	12.8633	NA	NA
ATAVMPDGQFK	2	sp|Q06830|PRDX1_HUMAN;tr|A0A0A0MSI0|A0A0A0MSI0_HUMAN;tr|A0A384NPQ2|A0A384NPQ2_HUMAN;tr|B2R4P2|B2R4P2_HUMAN	NA	NA	NA	NA	NA	13.3407	NA	NA	NA	14.7931	13.4445	NA	NA	17.0872	NA	NA	NA	NA	NA	NA	NA	NA	NA	13.1752	NA	NA	NA	NA	13.5768	NA	NA	NA	12.8274
ATAVVDGAFK	2	sp|P32119|PRDX2_HUMAN;tr|V9HW12|V9HW12_HUMAN	15.444	15.7543	14.0597	14.6825	15.5173	NA	16.1258	NA	14.662	15.6496	15.4169	15.9091	15.5722	16.3131	14.6738	15.612	15.6319	14.3828	16.9269	15.152	NA	NA	NA	16.4542	14.9411	14.6087	14.7704	15.7115	NA	15.9165	16.056	15.7223	14.9341
ATC[Carbamidomethyl (C)]IGNNSAAAVSMLK	2	sp|P25789|PSA4_HUMAN;tr|H0YL69|H0YL69_HUMAN;tr|H0YMZ1|H0YMZ1_HUMAN	NA	NA	NA	NA	NA	NA	9.5266	NA	NA	NA	NA	NA	NA	NA	NA	NA	NA	NA	NA	NA	NA	NA	NA	NA	NA	NA	10.8013	NA	NA	12.6179	NA	NA	NA
ATEDEGSEQKIPEATNR	2	sp|P01008|ANT3_HUMAN;tr|A0A024R944|A0A024R944_HUMAN;tr|A0A2S0BDD1|A0A2S0BDD1_HUMAN	16.7118	17.1939	17.6819	15.9289	16.8352	17.2854	17.2581	18.5006	16.7894	16.2084	18.454	18.2137	18.0736	13.0738	17.2089	15.4648	17.4885	17.4146	15.8869	16.6489	16.9421	19.191	16.158	15.5957	17.3512	17.3921	16.1367	17.704	18.0006	17.7374	18.015	16.0818	16.5695
ATEDEGSEQKIPEATNR	3	sp|P01008|ANT3_HUMAN;tr|A0A024R944|A0A024R944_HUMAN;tr|A0A2S0BDD1|A0A2S0BDD1_HUMAN	16.1332	17.1327	17.4842	15.8511	16.8235	16.7797	16.7599	18.2067	16.7798	15.698	18.6553	17.9921	17.7323	NA	16.7873	15.3184	17.1586	17.1407	15.4689	16.5322	16.5433	19.3964	15.5962	15.4572	17.0346	16.9917	15.7916	17.9506	18.0472	17.7131	17.7335	15.9541	16.4354
ATEHLSTLSEK	1	sp|P02647|APOA1_HUMAN;tr|A0A024R3E3|A0A024R3E3_HUMAN	22.8686	22.3865	22.1583	23.5385	23.1469	22.7498	22.7942	22.1804	22.9752	22.6479	22.1221	22.9157	22.0719	22.4426	22.1611	20.8864	23.0038	22.235	23.0049	21.6291	22.1564	22.3112	22.8566	21.572	22.5926	22.2816	22.5075	21.867	21.583	21.7909	22.2953	21.0596	22.6422
ATEHLSTLSEK	2	sp|P02647|APOA1_HUMAN;tr|A0A024R3E3|A0A024R3E3_HUMAN	24.8557	24.775	24.508	25.678	25.3891	24.6933	24.7308	24.3977	25.4548	24.8026	25.007	25.1279	24.7561	24.8428	24.2909	23.5653	25.4098	24.7426	25.1594	24.2264	24.3912	24.9513	24.797	24.2449	24.6318	24.1112	24.9643	24.6343	24.2751	24.4646	24.7955	23.7005	25.071
ATEHLSTLSEK	3	sp|P02647|APOA1_HUMAN;tr|A0A024R3E3|A0A024R3E3_HUMAN	23.9219	24.0423	23.7994	24.8271	24.6918	23.6688	23.7855	23.5377	24.7353	24.065	24.4484	24.4373	24.0548	24.0626	23.3749	22.7988	24.6711	24.0298	24.4056	23.4845	23.7347	24.3539	23.8831	23.446	23.7223	23.2144	24.2801	24.0728	23.4498	23.7085	23.8894	22.8725	24.3149
ATFASHVQPGQYVLVAGVPGLQPAR	2	sp|Q14623|IHH_HUMAN;tr|Q4ZFW8|Q4ZFW8_HUMAN	14.1745	13.8752	NA	13.9659	14.2515	13.2636	13.7426	12.8639	13.6799	14.8316	14.2079	12.315	12.6479	13.4193	NA	12.0828	12.4609	12.5189	13.2018	12.7674	12.4937	14.5243	13.5179	12.7953	13.1826	13.098	13.5697	13.427	12.9556	12.5657	12.5814	11.2962	13.6489
ATFASHVQPGQYVLVAGVPGLQPAR	3	sp|Q14623|IHH_HUMAN;tr|Q4ZFW8|Q4ZFW8_HUMAN	16.3194	15.9903	14.2566	16.3026	15.7765	15.0921	15.7739	14.9602	15.5491	16.6693	16.2172	14.6442	14.7757	15.4451	NA	NA	15.8176	15.2434	15.4573	14.2142	14.7053	16.8747	15.7832	14.0517	14.9228	15.5365	15.6851	15.449	15.2153	15.0942	15.3492	13.4438	16.2031
ATFGC[Carbamidomethyl (C)]HDGYSLDGPEEIEC[Carbamidomethyl (C)]TK	2	sp|P02749|APOH_HUMAN;tr|A0A384NKM6|A0A384NKM6_HUMAN;tr|D9IWP9|D9IWP9_HUMAN	14.4388	13.8598	13.8266	14.198	13.2856	13.4799	13.4148	13.1535	14.1068	NA	13.5485	13.103	14.4128	NA	11.7276	13.1879	14.4264	NA	13.2427	NA	13.2114	13.5163	12.9608	12.5962	12.5142	12.8907	12.6878	13.1739	12.2104	12.2041	12.6346	14.0737	14.2649
ATFGC[Carbamidomethyl (C)]HDGYSLDGPEEIEC[Carbamidomethyl (C)]TK	3	sp|P02749|APOH_HUMAN;tr|A0A384NKM6|A0A384NKM6_HUMAN;tr|D9IWP9|D9IWP9_HUMAN	15.0207	14.7357	14.7442	15.3033	14.4164	14.2248	14.5564	14.0183	14.6362	NA	14.5767	13.7321	14.5902	NA	NA	NA	14.9504	13.5155	14.1749	NA	13.5625	14.7558	14.1981	12.7188	NA	13.5984	13.9172	14.3528	NA	NA	13.8351	NA	15.0597
ATFQTPDFIVPLTDLR	2	tr|C0JYY2|C0JYY2_HUMAN	17.6806	18.3914	16.9474	17.4574	16.9577	17.4625	17.9998	15.9323	16.8655	19.4205	17.1949	15.9769	17.021	17.5481	15.1971	17.7411	17.7137	17.5943	16.2831	17.7267	16.8971	17.5021	17.8137	15.7502	18.9953	17.5884	16.7787	17.6021	16.9738	17.7023	17.6539	16.7144	17.7038
ATFQTPDFIVPLTDLR	3	tr|C0JYY2|C0JYY2_HUMAN	NA	14.4037	12.3654	NA	NA	NA	NA	NA	NA	NA	NA	NA	NA	14.181	NA	12.7633	15.0965	13.1642	NA	NA	NA	13.4173	NA	NA	15.5523	NA	NA	NA	NA	NA	13.2951	NA	NA
ATFTC[Carbamidomethyl (C)]FVVGSDLK	2	sp|P0DOX3|IGD_HUMAN	NA	NA	NA	NA	NA	14.1851	NA	15.3678	NA	NA	13.4138	15.5215	NA	NA	NA	NA	NA	NA	NA	NA	13.3984	13.1535	15.3014	NA	NA	NA	NA	15.0616	NA	NA	NA	NA	NA
ATGGGLSSVGGGSSTIK	2	sp|P04259|K2C6B_HUMAN	NA	NA	NA	NA	NA	NA	15.2857	NA	NA	NA	NA	NA	NA	20.4152	NA	NA	NA	NA	NA	NA	NA	NA	NA	NA	NA	NA	NA	NA	NA	NA	NA	NA	NA
ATGIPDRFSGSGSGTDFTLTISR	3	tr|A2KBC4|A2KBC4_HUMAN	NA	NA	NA	NA	NA	NA	NA	NA	NA	NA	13.5479	NA	11.5652	NA	NA	NA	NA	NA	NA	NA	NA	NA	NA	NA	NA	NA	NA	NA	11.2446	11.5324	NA	NA	NA
ATGVLYDYVNK	2	tr|C0JYY2|C0JYY2_HUMAN	14.804	15.4338	14.3345	14.582	14.5806	14.3836	15.0654	13.5466	14.7794	15.8778	14.4075	14.2479	14.5139	14.7279	13.385	15.0801	14.4511	14.4373	13.5759	15.224	14.0383	14.998	14.6971	14.5964	15.819	14.0669	13.7532	14.666	14.0488	14.985	14.9284	14.9792	15.413
ATITSLWGK	2	sp|P69891|HBG1_HUMAN;tr|A0A2R8Y7X9|A0A2R8Y7X9_HUMAN;tr|D3GKD8|D3GKD8_HUMAN	16.888	NA	NA	13.6898	NA	13.9801	15.0858	NA	12.9338	NA	NA	NA	16.4307	14.5483	NA	NA	15.5102	NA	16.6759	14.0257	NA	NA	13.8836	18.0705	13.54	NA	16.3814	18.1801	15.8451	13.5198	NA	16.4451	NA
ATLDVDEAGTEAAAATSFAIK	2	sp|P29622|KAIN_HUMAN;tr|A0A024R6I9|A0A024R6I9_HUMAN;tr|B2R815|B2R815_HUMAN	NA	NA	NA	NA	NA	NA	NA	NA	NA	11.5397	NA	NA	NA	NA	NA	NA	NA	NA	NA	NA	NA	11.6659	12.3989	NA	NA	NA	NA	NA	NA	NA	NA	NA	NA
ATLELSPWQMSALVQVHASQPSSFHDFPDLGQEVALNANTK	4	tr|C0JYY2|C0JYY2_HUMAN	NA	11.3746	NA	NA	NA	NA	NA	NA	NA	NA	12.2775	NA	NA	NA	NA	NA	NA	NA	NA	NA	NA	12.2988	NA	NA	11.9555	11.5834	NA	NA	NA	NA	12.4364	NA	11.7237
ATLGPAVRPLPWQR	2	sp|P00746|CFAD_HUMAN;tr|A6XNE2|A6XNE2_HUMAN;tr|K7ERG9|K7ERG9_HUMAN;tr|Q6FHW3|Q6FHW3_HUMAN	NA	NA	NA	NA	NA	NA	NA	NA	NA	NA	13.0686	NA	NA	NA	NA	NA	NA	NA	NA	NA	NA	NA	NA	NA	NA	NA	NA	NA	NA	NA	NA	NA	NA
ATLGPAVRPLPWQR	3	sp|P00746|CFAD_HUMAN;tr|A6XNE2|A6XNE2_HUMAN;tr|K7ERG9|K7ERG9_HUMAN;tr|Q6FHW3|Q6FHW3_HUMAN	NA	NA	13.2892	NA	NA	13.9055	NA	14.891	NA	NA	16.2531	13.9493	14.2367	13.8256	NA	NA	13.2378	14.4701	NA	NA	NA	14.4231	NA	NA	12.6232	13.3905	NA	13.4712	14.5033	14.9924	15.1816	NA	13.8926
ATLVC[Carbamidomethyl (C)]LISDFYPGAVTVAWK	2	tr|Q8N355|Q8N355_HUMAN	22.2091	21.4246	21.6218	22.3689	21.9829	21.8785	22.1337	21.7371	22.3393	22.0922	22.3581	21.6148	21.2703	21.1069	21.2886	21.0407	21.7823	21.5708	22.3963	20.5823	21.641	20.9576	21.7663	21.6422	22.4916	21.7803	22.1424	22.0573	20.9164	21.2517	16.8527	21.2767	21.4964
ATLVC[Carbamidomethyl (C)]LISDFYPGAVTVAWK	3	tr|Q8N355|Q8N355_HUMAN	21.1478	20.1701	20.3636	21.151	21.1065	20.8559	20.9326	20.7642	21.425	21.0218	21.3603	20.6015	19.8408	19.8863	20.1524	19.9566	20.8775	20.9333	21.3847	19.7031	20.8764	19.3603	20.3622	20.8563	21.2728	20.6268	21.2291	20.881	20.0924	19.2397	19.6974	20.2825	20.5568
ATLYALSHAVNN[Deamidation (NQ)]YHK	3	tr|C0JYY2|C0JYY2_HUMAN	NA	NA	NA	NA	NA	NA	NA	NA	NA	NA	NA	NA	NA	NA	NA	NA	NA	NA	NA	NA	NA	NA	NA	NA	14.6939	NA	NA	NA	NA	NA	NA	NA	NA
ATLYALSHAVNNYHK	2	tr|C0JYY2|C0JYY2_HUMAN	NA	NA	NA	NA	NA	10.2094	11.5123	NA	NA	12.8072	NA	NA	NA	NA	NA	NA	NA	NA	NA	11.2187	NA	NA	NA	NA	12.3832	NA	NA	NA	NA	NA	NA	NA	NA
ATLYALSHAVNNYHK	3	tr|C0JYY2|C0JYY2_HUMAN	NA	NA	14.1308	NA	NA	14.5437	NA	13.656	NA	16.0141	NA	NA	14.1579	NA	NA	13.7035	NA	14.3691	NA	14.3441	NA	15.3504	NA	NA	15.7966	14.0666	NA	13.9121	14.3982	NA	14.8978	NA	14.2419
ATTVTGTPC[Carbamidomethyl (C)]QDWAAQEPHR	2	sp|P00747|PLMN_HUMAN	13.9396	14.8231	14.162	13.9592	14.1713	13.8241	14.0971	13.7444	13.7618	13.0762	14.2296	13.9683	13.3597	13.6856	13.6729	14.4351	14.471	13.747	13.6954	13.3709	13.6837	14.7517	14.272	14.2467	13.8135	14.4362	14.0887	14.2626	13.6829	13.4418	14.1072	13.8759	13.5031
ATTVTGTPC[Carbamidomethyl (C)]QDWAAQEPHR	3	sp|P00747|PLMN_HUMAN	NA	16.1827	12.621	15.6912	15.5539	NA	15.1661	14.329	NA	14.6759	15.4953	15.2779	15.536	15.1207	14.5315	15.7611	15.818	NA	14.6547	14.5094	14.5443	NA	NA	15.9498	13.7967	14.007	15.2982	15.5647	14.1556	NA	NA	15.0383	NA
ATVAVYLESLQDTK	2	tr|C0JYY2|C0JYY2_HUMAN	NA	NA	NA	15.2091	NA	NA	NA	15.2434	NA	NA	NA	NA	NA	14.8952	NA	NA	NA	NA	NA	NA	NA	NA	NA	NA	16.4693	NA	NA	NA	NA	NA	NA	NA	NA
ATVLNYLPK	2	sp|P01023|A2MG_HUMAN	15.8064	15.7082	15.7997	16.1975	16.1113	16.8265	NA	15.8765	15.3398	15.5878	15.2598	15.6215	NA	14.918	15.8386	NA	16.2041	15.1896	16.635	14.5529	15.5154	15.3106	16.5781	15.6976	15.2825	14.3345	13.8677	16.5015	15.7369	13.9808	14.4332	14.0276	15.8271
ATVMLYDDGNKR	2	sp|P50552|VASP_HUMAN;tr|A0A024R0V4|A0A024R0V4_HUMAN;tr|A0A0S2Z4I7|A0A0S2Z4I7_HUMAN;tr|A0A0S2Z4I9|A0A0S2Z4I9_HUMAN;tr|A0A0S2Z4N8|A0A0S2Z4N8_HUMAN	NA	NA	NA	NA	15.5235	12.7751	NA	NA	NA	NA	12.307	11.9076	NA	13.123	NA	NA	NA	NA	NA	NA	NA	NA	NA	10.8484	NA	NA	11.2571	NA	NA	13.949	14.2588	14.9048	15.9769
ATVMLYDDGNKR	3	sp|P50552|VASP_HUMAN;tr|A0A024R0V4|A0A024R0V4_HUMAN;tr|A0A0S2Z4I7|A0A0S2Z4I7_HUMAN;tr|A0A0S2Z4I9|A0A0S2Z4I9_HUMAN;tr|A0A0S2Z4N8|A0A0S2Z4N8_HUMAN	NA	NA	NA	NA	14.8169	13.5079	NA	NA	NA	NA	NA	11.0422	NA	13.3407	NA	NA	NA	NA	NA	NA	NA	NA	NA	NA	NA	NA	NA	NA	NA	13.4428	14.2051	14.1219	15.9387
ATVVYQGER	2	sp|P02749|APOH_HUMAN;tr|A0A384NKM6|A0A384NKM6_HUMAN;tr|D9IWP9|D9IWP9_HUMAN	19.4808	19.3047	19.0861	19.6561	18.9312	18.8568	18.9339	18.6952	19.3627	17.5564	19.3683	18.3402	19.1872	19.0883	18.1015	18.509	19.257	17.901	18.9083	17.87	18.1165	19.1398	18.354	18.0758	18.378	18.0442	18.0488	18.6342	17.6789	17.8716	18.0436	18.9574	19.8261
ATWSGAVLAGR	2	sp|P04217|A1BG_HUMAN;tr|V9HWD8|V9HWD8_HUMAN	19.2907	20.3631	19.1184	20.4346	20.0073	19.7278	20.0515	19.9033	20.1672	18.2265	19.8969	19.0632	20.3024	19.9656	19.1881	20.0503	19.3698	20.0658	18.5067	19.1731	19.2012	21.1762	18.1189	19.3397	19.564	18.9022	17.9212	19.4291	19.1188	19.5523	19.9047	20.8262	20.2921
AVDAALKK	2	sp|P01042|KNG1_HUMAN;tr|B4E1C2|B4E1C2_HUMAN	12.0884	12.0142	13.4966	NA	10.9235	14.0993	13.6249	15.5097	12.5008	13.6635	15.5764	13.1758	14.8945	11.5672	13.5248	9.36589	10.5797	14.1321	10.8823	14.0145	12.5623	14.0725	11.3983	11.0644	11.4325	12.9472	11.5952	13.1498	14.3906	14.2656	13.3208	NA	12.8942
AVDQSVLLMKPDAELSASSVYNLLPEK	2	sp|P01023|A2MG_HUMAN	14.619	14.7214	14.8954	14.5672	15.2546	15.5424	15.4784	14.1513	14.4499	14.6287	10.2592	14.5584	13.4981	13.6827	13.164	NA	15.3839	14.7299	14.9505	12.6506	13.5422	13.7117	15.1547	14.098	15.215	13.706	14.7104	15.0856	14.0349	13.8	14.1863	11.5978	14.6733
AVDQSVLLMKPDAELSASSVYNLLPEK	3	sp|P01023|A2MG_HUMAN	NA	NA	NA	NA	NA	17.1016	NA	16.3293	NA	NA	13.8346	NA	15.6767	13.7075	NA	NA	NA	16.3188	NA	NA	NA	NA	NA	NA	NA	NA	NA	15.2784	15.8815	NA	NA	NA	NA
AVDQSVLLMKPDAELSASSVYNLLPEK	4	sp|P01023|A2MG_HUMAN	NA	NA	NA	NA	NA	NA	NA	NA	NA	NA	NA	NA	NA	NA	NA	NA	13.474	NA	NA	NA	NA	11.4837	NA	NA	12.8247	NA	NA	13.6696	NA	NA	NA	NA	NA
AVFPSIVGR	2	sp|P60709|ACTB_HUMAN;sp|P63261|ACTG_HUMAN;tr|Q1KLZ0|Q1KLZ0_HUMAN;tr|Q53G76|Q53G76_HUMAN;tr|Q53G99|Q53G99_HUMAN;tr|Q53GK6|Q53GK6_HUMAN;tr|Q8WVW5|Q8WVW5_HUMAN	17.3476	16.0521	16.5786	17.5004	20.2854	17.761	17.0433	15.3929	16.903	18.7141	17.6795	17.4169	16.4986	21.0237	16.8149	18.8024	17.6796	18.215	17.833	17.0582	16.2741	16.3033	18.4129	19.3357	20.2298	18.7345	18.9396	17.5795	18.0746	18.7421	19.0102	20.8343	20.0662
AVGDKLPEC[Carbamidomethyl (C)]EADDGC[Carbamidomethyl (C)]PKPPEIAHGYVEHSVR	3	sp|P00738|HPT_HUMAN	NA	15.6216	17.6982	12.9482	NA	NA	17.2795	12.1745	14.4161	NA	15.9299	17.0079	17.9595	NA	17.103	15.5336	16.3859	19.2418	16.1263	17.0661	17.1394	NA	15.0589	15.8757	15.544	17.5731	16.8012	18.0589	18.9939	18.9288	19.3247	17.3734	NA
AVGDKLPEC[Carbamidomethyl (C)]EADDGC[Carbamidomethyl (C)]PKPPEIAHGYVEHSVR	4	sp|P00738|HPT_HUMAN	16.1282	17.2294	19.6142	14.4431	13.9093	NA	18.4601	NA	16.0772	13.38	18.9285	18.7497	19.7475	NA	19.0236	16.9898	18.2642	20.947	17.9175	18.6555	18.7937	NA	18.2064	17.6418	17.1264	19.0789	18.1214	19.8099	20.437	20.221	20.7595	19.1631	NA
AVGDKLPEC[Carbamidomethyl (C)]EADDGC[Carbamidomethyl (C)]PKPPEIAHGYVEHSVR	5	sp|P00738|HPT_HUMAN	17.9104	18.9686	20.9896	17.1687	NA	15.3799	19.8138	15.5029	19.2326	15.4925	20.4016	20.0166	21.1172	NA	20.262	18.3194	19.5329	22.3907	19.4045	20.1341	20.2295	15.1769	19.0792	19.1024	18.2889	20.5321	19.6953	21.1927	21.9493	21.8214	22.1613	20.6043	NA
AVGDKLPEC[Carbamidomethyl (C)]EADDGC[Carbamidomethyl (C)]PKPPEIAHGYVEHSVR	6	sp|P00738|HPT_HUMAN	16.8761	17.1491	20.0463	21.7207	17.2916	15.0076	18.9662	15.0309	15.6879	16.5978	19.1918	18.9651	19.9324	NA	19.17	17.1429	18.6479	21.5651	22.3985	19.2353	19.3553	14.7519	18.5791	18.272	17.7563	19.6977	18.8655	20.1902	21.0711	21.0125	18.6602	19.3236	NA
AVGDKLPEC[Carbamidomethyl (C)]EAVC[Carbamidomethyl (C)]GK	2	sp|P00738|HPT_HUMAN	21.3158	19.313	23.4881	17.7977	18.4217	23.104	20.1644	23.4594	21.5761	16.1497	21.7503	22.5632	20.5324	18.7079	20.0351	18.3097	21.7142	21.4497	19.3029	19.8464	22.7693	23.0604	22.5311	18.6119	22.4162	23.1522	20.0864	20.8482	23.2859	22.4751	23.2754	20.1097	20.9612
AVGDKLPEC[Carbamidomethyl (C)]EAVC[Carbamidomethyl (C)]GK	3	sp|P00738|HPT_HUMAN	22.1135	19.8988	23.9759	17.2469	19.0298	23.6364	20.251	24.4516	22.2868	16.6849	22.9169	23.4151	21.6465	19.442	21.26	18.9898	22.4604	22.4531	20.2448	20.8249	23.5977	24.0243	22.915	19.4299	23.1358	24.2859	20.3586	21.5287	24.2884	23.3869	23.652	20.7509	21.415
AVGDKLPEC[Carbamidomethyl (C)]EAVC[Carbamidomethyl (C)]GKPK	2	sp|P00738|HPT_HUMAN	17.7028	15.6091	21.0283	13.7813	15.6114	21.3005	16.9512	22.8278	18.2441	13.7154	21.5589	20.4187	18.6082	17.0131	17.7666	14.8229	18.4178	19.4134	14.545	17.1413	20.0242	21.9329	18.6239	14.9829	19.1727	20.8618	16.4757	18.1421	22.5963	21.085	21.8345	17.7201	18.1751
AVGDKLPEC[Carbamidomethyl (C)]EAVC[Carbamidomethyl (C)]GKPK	3	sp|P00738|HPT_HUMAN	20.1197	18.0695	23.508	16.3505	17.6767	23.639	19.5281	25.1245	20.5768	16.0886	23.9044	22.6503	21.1726	19.3535	20.0743	17.0182	20.8095	22.0892	17.0057	19.5223	22.6689	24.3869	21.1697	17.4704	21.7535	23.5201	19.2566	20.8404	25.1447	23.5554	24.103	20	20.5628
AVGDKLPEC[Carbamidomethyl (C)]EAVC[Carbamidomethyl (C)]GKPK	4	sp|P00738|HPT_HUMAN	19.3916	17.3036	22.8207	NA	16.7851	22.8599	18.3055	24.5553	19.9471	15.173	23.3391	21.8952	20.421	18.4693	19.2544	16.3097	20.0165	21.3525	NA	18.6987	22.0117	23.7767	19.9709	16.552	20.8313	22.7189	18.4885	20.1772	24.582	22.9472	23.39	19.3327	19.8746
AVGLAGTFR	2	sp|P39060|COIA1_HUMAN;tr|D3DSM4|D3DSM4_HUMAN;tr|D3DSM5|D3DSM5_HUMAN	15.9961	15.8586	15.8942	16.3786	16.5072	15.9304	15.7052	15.6042	15.8676	15.625	16.5061	15.8482	NA	15.3765	15.398	15.4549	15.3481	15.8562	15.8196	15.6451	15.3127	16.2248	15.6623	14.928	16.2799	15.7524	15.0038	16.1003	15.5388	15.5549	15.9154	15.7461	16.5496
AVGSGATFSHYYYMILSR	2	sp|P0C0L4|CO4A_HUMAN	13.3593	14.6711	13.4365	13.1338	13.4506	13.9345	13.5282	NA	13.1781	NA	14.7236	13.4638	13.9021	13.3409	15.0154	14.5205	14.0842	14.0626	NA	14.5816	15.0976	14.9357	NA	13.7407	13.306	14.7693	12.5725	14.5845	14.046	NA	13.1293	13.3959	13.4753
AVGSGATFSHYYYMILSR	3	sp|P0C0L4|CO4A_HUMAN	14.5461	15.4136	14.336	13.7394	14.1339	14.7255	14.0562	14.1585	13.8271	NA	15.8581	14.0684	14.9166	14.8635	14.6527	NA	14.7926	14.9817	13.9719	NA	14.2705	16.0159	12.2335	NA	13.4178	15.4966	13.2559	15.6753	15.3124	13.6188	14.4892	14.1956	14.4595
AVHKAVLTIDEK	3	sp|P01009|A1AT_HUMAN;tr|E9KL23|E9KL23_HUMAN	NA	NA	NA	NA	11.6484	11.462	11.8746	NA	NA	NA	NA	NA	NA	NA	NA	NA	NA	NA	NA	NA	NA	NA	NA	NA	NA	NA	NA	NA	NA	NA	NA	NA	NA
AVHWYQQK	2	tr|Q6NS95|Q6NS95_HUMAN	19.061	NA	NA	NA	NA	NA	NA	15.4743	17.9676	NA	NA	NA	NA	NA	NA	NA	NA	NA	NA	NA	NA	NA	NA	19.7185	NA	NA	19.3296	17.5077	NA	NA	NA	NA	NA
AVIQVSQIVAR	2	sp|Q7Z4W1|DCXR_HUMAN;tr|A0A384NY14|A0A384NY14_HUMAN;tr|J3KRZ4|J3KRZ4_HUMAN;tr|J3KS22|J3KS22_HUMAN;tr|J3KSZ5|J3KSZ5_HUMAN;tr|J3QL34|J3QL34_HUMAN;tr|J3QS36|J3QS36_HUMAN;tr|J3QS45|J3QS45_HUMAN	14.716	NA	NA	NA	14.9376	NA	NA	NA	NA	14.3136	14.3576	NA	NA	NA	13.8504	NA	14.9775	NA	14.9094	NA	NA	NA	14.9742	NA	13.4715	NA	14.4145	NA	12.7596	NA	NA	NA	NA
AVISPGFDVFAK	2	tr|B4E1Z4|B4E1Z4_HUMAN	14.145	14.2628	14.9004	13.8518	14.2981	14.8225	14.7887	14.644	13.7729	14.9315	15.0175	13.9848	14.318	13.9081	NA	NA	15.0721	15.446	14.2085	NA	NA	15.1524	15.0904	NA	14.207	15.1942	15.0686	15.6641	14.8175	14.8789	15.3247	13.8679	14.0397
AVLDVFEEGTEASAATAVK	2	sp|P01011|AACT_HUMAN;tr|A0A024R6P0|A0A024R6P0_HUMAN;tr|B3KS79|B3KS79_HUMAN	19.2889	19.3746	20.207	19.654	19.3354	18.9669	18.6897	19.6777	19.0753	18.4905	19.194	19.4267	19.4166	19.054	18.9961	20.4245	20.0513	19.9801	20.1109	19.2916	19.7749	19.3841	20.5347	20.0682	19.8931	20.4443	20.7732	20.1328	19.7246	19.8625	19.7577	20.1306	19.6844
AVLDVFEEGTEASAATAVK	3	sp|P01011|AACT_HUMAN;tr|A0A024R6P0|A0A024R6P0_HUMAN;tr|B3KS79|B3KS79_HUMAN	15.3728	15.4255	16.5039	15.941	15.675	15.2535	14.7581	15.8911	15.2846	14.9411	15.4903	15.6113	15.6896	15.29	15.3722	16.5337	16.3084	16.4739	16.2995	14.5105	15.7445	15.8764	16.7881	16.2626	14.9384	16.8203	16.8847	16.2682	16.0786	16.0229	15.9636	16.1892	15.7717
AVLHIGEK	2	sp|P05543|THBG_HUMAN;tr|A0A3G1HEF1|A0A3G1HEF1_HUMAN	NA	NA	NA	15.6061	14.5876	14.2373	15.121	NA	NA	NA	NA	NA	NA	NA	NA	NA	NA	NA	14.8842	NA	NA	NA	15.1552	NA	NA	15.403	NA	NA	14.5373	13.7352	NA	NA	NA
AVLQLNEEGVDTAGSTGVTLNLTSKPIILR	3	sp|P08185|CBG_HUMAN;tr|A0A2Z4LCH4|A0A2Z4LCH4_HUMAN	14.6897	14.6601	15.028	13.5979	14.97	16.4641	15.6996	15.8286	15.3595	16.3583	16.4225	15.6313	15.3028	14.8056	15.1261	NA	14.984	15.9303	14.3913	14.3759	14.8849	17.1547	15.8127	14.2757	15.437	16.1256	15.3069	16.0491	16.5562	16.7501	16.8495	15.5411	15.0121
AVLTIDEK	1	sp|P01009|A1AT_HUMAN;tr|E9KL23|E9KL23_HUMAN	23.7145	24.1311	23.3455	23.6851	23.9854	23.6071	23.3714	23.2399	24.5319	23.6935	23.3277	23.1568	23.9441	23.9012	23.2339	24.0311	24.3313	22.9447	23.6829	22.4745	23.126	23.1991	24.2649	24.1362	23.2517	23.531	23.8448	23.5731	22.9446	23.5108	23.8257	23.7144	24.1449
AVLTIDEK	2	sp|P01009|A1AT_HUMAN;tr|E9KL23|E9KL23_HUMAN	24.3704	24.002	24.1605	24.41	24.496	24.3723	23.9784	24.0121	23.4763	23.7866	24.3129	24.0415	24.4806	23.5551	23.6447	24.2146	24.775	23.8015	24.4814	23.1379	23.9503	24.2335	24.5151	23.8731	23.8862	24.3371	24.6464	24.3806	23.9191	23.9767	24.137	23.8539	23.8442
AVLVDLEPGTMDSIR	2	sp|Q9H4B7|TBB1_HUMAN	NA	NA	NA	NA	NA	12.8441	NA	NA	NA	NA	NA	NA	NA	NA	NA	NA	NA	NA	NA	NA	NA	NA	NA	NA	NA	11.9851	NA	13.1244	NA	NA	NA	12.0223	14.9431
AVLVDLEPGTMDSVR	2	sp|P68371|TBB4B_HUMAN;tr|Q8IWP6|Q8IWP6_HUMAN;tr|Q8IZ29|Q8IZ29_HUMAN;tr|Q8N6N5|Q8N6N5_HUMAN	NA	NA	NA	NA	NA	NA	NA	NA	NA	NA	NA	NA	NA	17.5528	NA	NA	NA	NA	NA	NA	NA	NA	NA	NA	15.7312	NA	NA	NA	NA	NA	NA	NA	13.2887
AVLYN[Deamidation (NQ)]YR	2	sp|P01024|CO3_HUMAN;tr|V9HWA9|V9HWA9_HUMAN	12.6791	NA	NA	13.0938	13.6173	NA	NA	NA	NA	13.1582	13.3311	13.6354	NA	NA	11.731	13.0744	12.2578	NA	13.1959	NA	NA	10.8003	12.2531	15.1995	12.9352	12.1084	13.03	13.6741	11.6271	12.7895	13.8013	11.3314	NA
AVLYNYR	2	sp|P01024|CO3_HUMAN;tr|V9HWA9|V9HWA9_HUMAN	19.8601	18.829	19.7901	20.2373	21.6078	18.9293	19.2046	18.9336	20.1146	20.4619	19.6542	20.4528	18.4296	19.4429	19.2193	19.538	19.4436	18.8904	20.0305	19.1617	19.5359	19.6937	19.9466	21.3652	20.2167	19.3401	19.6679	20.1692	19.1052	20.0296	20.0185	20.5477	19.9813
AVM[Oxidation (M)]DDFAAFVEK	2	sp|P02768|ALBU_HUMAN	18.4713	18.5274	17.6974	16.7197	17.7252	17.8375	18.4004	17.443	17.9102	18.1763	18.5202	18.529	17.9281	19.0972	16.0613	18.1671	18.4109	18.464	18.3277	17.6638	17.1987	17.6587	18.371	18.6169	17.7478	17.0171	17.2886	18.3393	17.203	16.9841	17.0103	18.5275	18.3641
AVM[Oxidation (M)]DDFAAFVEK	3	sp|P02768|ALBU_HUMAN	NA	NA	NA	NA	NA	NA	NA	NA	NA	NA	12.4133	NA	NA	12.5779	NA	NA	NA	NA	NA	NA	NA	NA	NA	NA	NA	NA	NA	12.2046	NA	NA	NA	11.3248	12.6876
AVMDDFAAFVEK	1	sp|P02768|ALBU_HUMAN	22.8556	22.3845	21.9655	22.3264	22.4157	22.2038	22.7669	22.1773	22.1519	21.9339	22.297	22.2454	21.8269	21.8594	21.2666	22.1833	22.3934	22.0538	21.9598	21.797	22.2477	21.8952	21.9121	22.409	22.1242	22.3669	22.0452	22.7179	21.5956	21.7362	22.0062	21.9618	22.1176
AVMDDFAAFVEK	2	sp|P02768|ALBU_HUMAN	25.7665	25.2759	25.037	25.3188	25.2005	25.1129	25.4927	25.1908	25.1231	24.9057	25.4965	25.3743	24.9243	24.9772	24.147	25.003	25.3766	25.0903	24.9963	24.7506	25.3029	24.9718	24.7509	25.3543	24.9155	25.2466	25.0771	25.7311	24.6956	24.6541	24.7861	24.7449	25.0756
AVMDDFAAFVEK	3	sp|P02768|ALBU_HUMAN	18.7402	18.4469	18.1025	18.5543	18.3329	18.1503	18.2228	18.1409	18.2293	17.7991	18.5891	18.2805	18.2569	18.162	17.2778	18.1401	18.4419	18.5068	18.1682	17.8376	18.3544	18.3421	18.1239	18.3136	17.7689	18.214	18.1774	18.524	17.9521	17.7371	18.0105	18.0381	18.1897
AVPHPDSQPDTIDHDLLLLQLSEK	3	sp|P00746|CFAD_HUMAN;tr|A6XNE2|A6XNE2_HUMAN;tr|K7ERG9|K7ERG9_HUMAN;tr|Q6FHW3|Q6FHW3_HUMAN	NA	NA	NA	NA	NA	NA	NA	NA	NA	NA	NA	NA	NA	13.7909	NA	NA	NA	NA	NA	NA	NA	NA	NA	NA	NA	NA	NA	NA	NA	NA	NA	NA	13.7457
AVPHPDSQPDTIDHDLLLLQLSEK	4	sp|P00746|CFAD_HUMAN;tr|A6XNE2|A6XNE2_HUMAN;tr|K7ERG9|K7ERG9_HUMAN;tr|Q6FHW3|Q6FHW3_HUMAN	13.4999	NA	13.6344	13.4024	14.028	12.6642	13.2739	12.7206	NA	NA	14.049	13.4789	NA	13.9742	NA	NA	13.7952	13.55	14.6836	NA	NA	13.2683	12.5769	NA	13.7614	13.5314	13.1169	13.8715	12.7693	13.5776	13.8821	NA	14.2699
AVPPN[Deamidation (NQ)]NSNAAEDDLPTVELQGVVPR	2	sp|P00488|F13A_HUMAN;tr|B2R6V9|B2R6V9_HUMAN	17.6431	17.1322	17.1449	15.7434	NA	17.6851	17.7156	16.26	NA	NA	17.2608	16.9742	16.649	NA	17.6493	19.0247	16.53	18.5785	16.918	19.1136	18.8627	16.862	17.4803	17.3914	16.105	17.4791	16.8856	15.9908	15.6841	16.8032	16.4656	17.8808	18.0458
AVPPN[Deamidation (NQ)]NSNAAEDDLPTVELQGVVPR	3	sp|P00488|F13A_HUMAN;tr|B2R6V9|B2R6V9_HUMAN	16.1075	16.6354	17.2018	16.3544	14.8875	16.3463	15.1688	16.0322	15.531	14.6164	16.8078	15.2364	16.8081	17.158	17.0277	18.4277	16.5496	18.252	14.8486	18.5053	18.4319	16.327	16.0315	16.7183	13.6365	14.2542	13.7801	15.4854	13.4743	15.0565	17.6642	13.2628	16.8949
AVPPNNSNAAEDDLPTVELQGVVPR	2	sp|P00488|F13A_HUMAN;tr|B2R6V9|B2R6V9_HUMAN	19.8053	19.8228	19.3482	19.7936	19.1965	19.5881	19.7569	19.322	19.4485	18.4431	20.261	19.8892	20.2567	19.4289	18.0025	19.5772	19.7567	20.5273	19.5968	19.4418	19.1959	19.3343	20.114	18.0393	19.1796	19.6201	19.5359	19.2129	19.0685	19.8666	20.3765	19.1314	20.1293
AVPPNNSNAAEDDLPTVELQGVVPR	3	sp|P00488|F13A_HUMAN;tr|B2R6V9|B2R6V9_HUMAN	19.1075	19.1357	18.777	19.3038	18.0593	18.7189	18.7866	18.5845	18.6732	17.5892	19.5336	19.2584	19.5506	18.6101	17.0117	18.3983	19.0767	19.8231	18.867	18.464	18.4196	18.4147	19.3832	16.9387	18.2502	18.684	18.8579	18.3827	18.0958	18.8898	19.2961	18.3485	19.3148
AVPPNNSNAAEDDLPTVELQGVVPR	4	sp|P00488|F13A_HUMAN;tr|B2R6V9|B2R6V9_HUMAN	15.8287	14.8018	NA	15.6536	NA	16.2201	15.5263	15.1811	14.254	NA	15.931	15.8002	16.7895	15.8121	NA	NA	NA	NA	14.8125	NA	NA	NA	NA	NA	NA	NA	15.5725	NA	NA	16.0907	NA	NA	14.9386
AVQGFHTGVHQAGK	2	sp|Q6UWP8|SBSN_HUMAN	NA	NA	NA	NA	NA	NA	NA	NA	NA	NA	NA	NA	NA	10.4346	NA	NA	NA	NA	NA	NA	NA	NA	NA	NA	NA	NA	NA	NA	NA	NA	NA	NA	NA
AVQPGETYTYK	2	sp|P12259|FA5_HUMAN;tr|A0A0A0MRJ7|A0A0A0MRJ7_HUMAN	14.8397	NA	NA	15.0881	NA	14.1788	14.6284	NA	NA	NA	NA	NA	NA	NA	14.1545	14.0483	NA	NA	NA	NA	NA	14.4399	14.3115	14.1009	14.556	13.7803	NA	NA	13.8688	NA	NA	NA	14.7349
AVRPGYPK	2	sp|P04004|VTNC_HUMAN;tr|D9ZGG2|D9ZGG2_HUMAN	17.8543	17.1982	17.5056	15.5347	15.7831	16.3255	17.9567	17.9464	17.1754	16.5644	17.3919	17.0905	16.7717	16.8543	17.164	16.2186	16.1005	16.6959	16.275	16.6798	17.138	16.3102	16.7016	16.8428	17.0363	17.9527	16.3309	16.5924	17.3912	16.7192	16.2621	15.1466	16.8603
AVSM[Oxidation (M)]PSFSILGSDVR	2	tr|C0JYY2|C0JYY2_HUMAN	NA	NA	NA	NA	NA	NA	NA	NA	NA	NA	NA	NA	NA	13.5344	NA	NA	NA	NA	NA	NA	NA	NA	NA	NA	NA	NA	NA	NA	NA	NA	NA	NA	NA
AVSNEIVR	2	sp|P05164|PERM_HUMAN	15.4903	14.3392	15.5686	15.1416	17.8085	16.1857	14.3155	14.6826	17.6438	15.6506	16.9945	16.4689	NA	16.843	14.7194	16.2305	14.6229	14.2942	15.2801	15.5198	15.4381	14.8009	16.2506	15.3871	17.2544	14.6887	15.559	16.0631	14.3719	15.42	15.563	19.7157	17.5403
AVVGDAQYHHFR	2	sp|P47929|LEG7_HUMAN	NA	NA	NA	NA	NA	NA	NA	NA	NA	NA	NA	NA	NA	14.5832	NA	NA	11.3749	NA	NA	NA	NA	NA	NA	NA	NA	NA	NA	NA	NA	NA	NA	NA	NA
AVVGDAQYHHFR	3	sp|P47929|LEG7_HUMAN	NA	NA	NA	NA	NA	NA	NA	NA	NA	NA	NA	NA	NA	18.2549	NA	NA	NA	NA	NA	NA	NA	NA	NA	NA	NA	NA	NA	NA	NA	NA	NA	NA	NA
AVVGVVAGGGR	2	sp|P62917|RL8_HUMAN;tr|E9PKU4|E9PKU4_HUMAN;tr|E9PKZ0|E9PKZ0_HUMAN;tr|E9PP36|E9PP36_HUMAN	NA	NA	NA	NA	NA	NA	NA	NA	NA	NA	NA	NA	NA	16.2616	NA	NA	NA	NA	NA	NA	NA	NA	NA	NA	NA	NA	NA	NA	NA	NA	NA	NA	NA
AVYLPNC[Carbamidomethyl (C)]DR	2	sp|P24593|IBP5_HUMAN;tr|A0A024R433|A0A024R433_HUMAN	18.182	18.0702	17.5688	18.5426	17.373	17.1525	17.6502	17.5233	17.8176	17.0548	18.328	18.0648	18.0015	17.99	17.3124	16.1304	16.9389	16.2921	16.59	17.1328	15.5262	17.8316	16.1175	17.0925	17.58	18.2912	17.72	18.6574	14.0326	16.7582	16.8	17.0414	17.8268
AVYLPNC[Carbamidomethyl (C)]DRK	2	sp|P24593|IBP5_HUMAN;tr|A0A024R433|A0A024R433_HUMAN	NA	NA	NA	NA	NA	NA	NA	13.8514	NA	NA	15.0085	NA	NA	NA	NA	NA	NA	NA	NA	NA	NA	13.3655	NA	NA	NA	NA	NA	11.6201	NA	NA	12.6682	NA	NA
AVYLPNC[Carbamidomethyl (C)]DRK	3	sp|P24593|IBP5_HUMAN;tr|A0A024R433|A0A024R433_HUMAN	NA	NA	NA	NA	NA	NA	NA	14.0156	NA	NA	14.5815	NA	NA	NA	NA	NA	NA	NA	NA	NA	NA	NA	NA	NA	NA	NA	NA	NA	NA	NA	NA	NA	NA
AVYTC[Carbamidomethyl (C)]NEGYQLLGEINYR	2	sp|P08603|CFAH_HUMAN	14.1135	14.3411	14.1158	14.128	14.0166	13.7077	13.9725	13.8288	14.3323	13.3338	14.2613	13.8763	13.9947	13.5585	13.9212	14.3931	14.4238	14.0169	14.2486	12.4933	14.0719	14.303	14.4172	14.4012	13.2586	14.3406	14.0868	13.881	14.0975	13.6831	14.1475	14.5282	14.1303
AVYTC[Carbamidomethyl (C)]NEGYQLLGEINYR	3	sp|P08603|CFAH_HUMAN	NA	12.0726	12.0725	NA	NA	NA	NA	11.2665	NA	NA	13.3225	NA	NA	NA	NA	NA	NA	NA	NA	NA	NA	NA	NA	NA	NA	NA	NA	NA	NA	NA	NA	12.6796	12.2818
AWAYFSDVDLEK	2	sp|P00451|FA8_HUMAN	NA	NA	NA	NA	NA	NA	NA	NA	NA	NA	NA	NA	NA	NA	NA	NA	NA	NA	NA	NA	NA	NA	12.1891	NA	NA	NA	NA	NA	NA	NA	NA	NA	NA
AWAYYSAVNPEK	2	sp|P12259|FA5_HUMAN;tr|A0A0A0MRJ7|A0A0A0MRJ7_HUMAN	13.6795	13.5769	13.8453	14.5615	13.7762	NA	14.5311	NA	13.7323	NA	14.0421	13.9035	14.6442	13.3275	13.1857	13.4731	13.6471	15.1452	13.508	12.708	NA	14.3433	12.8835	13.8	NA	14.5753	14.8206	14.7336	14.4883	15.1433	14.7421	NA	13.7018
AWGESTPLANKPGK	2	sp|P12259|FA5_HUMAN;tr|A0A0A0MRJ7|A0A0A0MRJ7_HUMAN	NA	13.2422	NA	12.8829	NA	NA	NA	NA	NA	NA	12.943	12.1772	NA	12.8878	12.8351	13.6115	12.5666	NA	NA	13.9314	NA	NA	NA	14.2279	12.8621	13.7796	NA	13.33	NA	NA	NA	NA	13.2238
AWGESTPLANKPGK	3	sp|P12259|FA5_HUMAN;tr|A0A0A0MRJ7|A0A0A0MRJ7_HUMAN	13.0502	13.1168	NA	14.2207	14.109	13.9488	NA	NA	NA	NA	13.1783	13.4699	NA	13.6892	NA	13.8606	NA	NA	13.7998	15.0218	NA	13.2339	NA	15.4013	13.9462	NA	NA	13.9877	NA	NA	NA	NA	13.8105
AWLMASR	2	sp|Q9UK55|ZPI_HUMAN;tr|A0A024R6I6|A0A024R6I6_HUMAN;tr|G3V2W1|G3V2W1_HUMAN	17.1025	17.4821	17.4162	16.3315	16.9477	16.9216	16.3732	17.0639	16.3884	16.1913	16.9719	17.1562	17.4353	16.9398	17.007	17.0399	17.5672	18.0258	16.5396	16.6312	17.1549	17.3709	16.427	17.0446	15.9705	17.1519	17.4126	17.9797	16.7303	17.401	17.858	17.3056	16.9979
AWLMSDK	2	sp|P33908|MA1A1_HUMAN	NA	NA	NA	14.4523	NA	NA	13.2872	NA	NA	14.5585	NA	NA	NA	NA	NA	13.61	NA	NA	NA	13.8017	NA	NA	NA	NA	NA	NA	NA	NA	NA	NA	14.0394	NA	NA
AWMAGTLQLGR	2	sp|Q12794|HYAL1_HUMAN;tr|A0A024R2X3|A0A024R2X3_HUMAN;tr|A0A0S2Z3Q0|A0A0S2Z3Q0_HUMAN;tr|B3KUI5|B3KUI5_HUMAN	14.8921	NA	NA	15.3178	NA	14.1408	NA	NA	NA	NA	NA	NA	14.316	14.6487	NA	NA	14.8371	NA	NA	NA	NA	NA	NA	13.6914	15.9532	NA	13.114	NA	NA	NA	15.2738	NA	14.7813
AWMETEDTLGR	2	tr|A0A384NL10|A0A384NL10_HUMAN;tr|E1U340|E1U340_HUMAN	NA	NA	NA	13.8446	15.0528	NA	NA	NA	NA	NA	NA	NA	14.6273	NA	NA	13.8735	14.3845	13.1016	14.5103	NA	NA	13.9456	14.3275	14.1531	14.7868	NA	NA	13.8324	NA	NA	NA	13.4748	NA
AWMSWVR	2	tr|Q9UL88|Q9UL88_HUMAN	14.5072	14.7447	14.9385	13.668	15.2094	14.7758	14.8612	14.7795	15.7516	14.4924	15.6073	15.0061	15.2377	14.5779	NA	NA	14.0006	15.6214	NA	12.3129	NA	14.8915	14.5002	13.2043	15.8263	16.0277	16.0295	16.1533	14.8281	14.1544	15.0143	NA	14.2544
AWQDC[Carbamidomethyl (C)]GMR	2	sp|Q9UGM5|FETUB_HUMAN	NA	13.9077	12.6012	14.3539	NA	14.5312	13.6141	NA	13.4601	NA	13.6489	NA	NA	13.0809	NA	NA	NA	NA	NA	NA	NA	14.3988	12.8616	13.662	NA	NA	NA	13.4939	13.0012	13.6365	13.818	13.2927	12.9089
AYGGTTEYAASVK	2	tr|Q0ZCH6|Q0ZCH6_HUMAN	14.0605	NA	NA	NA	13.9003	NA	NA	NA	NA	13.5366	13.246	NA	NA	NA	NA	NA	NA	NA	NA	NA	NA	14.4201	NA	NA	NA	13.7623	13.8972	NA	NA	NA	NA	13.2793	NA
AYIFIDEAHITQALIWLSQR	2	sp|P01023|A2MG_HUMAN	14.6365	14.9099	14.6555	15.0143	16.4896	15.2623	14.6145	14.2905	15.1729	14.9599	14.2787	13.4161	14.3383	12.3293	13.6928	13.4023	14.5185	14.1839	14.1114	13.3406	13.0205	13.6507	15.4106	13.3616	14.7157	13.8105	13.9237	14.9865	14.2634	14.4963	13.8645	13.5158	14.1607
AYIFIDEAHITQALIWLSQR	3	sp|P01023|A2MG_HUMAN	14.6363	15.6957	15.2202	16.091	14.6397	14.536	15.4339	13.3776	15.9865	15.989	14.6675	15.1347	13.6312	13.6996	14.223	13.7245	14.8091	14.1277	14.3893	14.7486	13.9425	14.7218	14.3334	14.6376	14.9764	13.8971	14.3695	15.5888	14.375	13.6628	13.9451	14.525	15.2488
AYKSELEEQLTPVAEETR	2	sp|P02649|APOE_HUMAN;tr|A0A0S2Z3D5|A0A0S2Z3D5_HUMAN	NA	12.245	NA	NA	12.3698	11.8207	13.4123	13.4023	NA	11.9702	14.8978	NA	NA	13.5439	NA	NA	NA	NA	NA	NA	NA	NA	13.8895	NA	16.2352	NA	11.9809	12.3962	14.0351	12.635	13.3163	11.4218	NA
AYKSELEEQLTPVAEETR	3	sp|P02649|APOE_HUMAN;tr|A0A0S2Z3D5|A0A0S2Z3D5_HUMAN	NA	NA	NA	NA	NA	NA	NA	NA	NA	12.8037	15.8157	NA	NA	14.541	NA	NA	NA	NA	NA	NA	NA	NA	NA	NA	NA	13.9404	NA	13.1277	14.395	12.861	NA	NA	NA
AYLEEEC[Carbamidomethyl (C)]PATLR	2	sp|P25311|ZA2G_HUMAN;tr|A0A140VK00|A0A140VK00_HUMAN	17.6481	17.8759	17.5618	17.9746	17.0912	17.808	17.7997	16.8374	17.7281	16.1816	17.2676	17.3561	17.1651	17.5115	16.952	17.2685	18.0334	17.0747	17.0675	16.5712	16.6821	17.5778	17.0135	16.833	18.0526	17.1955	17.4781	17.0706	16.5082	NA	17.2699	18.0597	18.0432
AYLEGTC[Carbamidomethyl (C)]VDGLR	2	sp|P05534|1A24_HUMAN;tr|A0A060N342|A0A060N342_HUMAN;tr|A0A060VCZ3|A0A060VCZ3_HUMAN;tr|A0A060VD10|A0A060VD10_HUMAN;tr|A0A076V2L0|A0A076V2L0_HUMAN;tr|A0A076V7U7|A0A076V7U7_HUMAN;tr|A0A090MEX8|A0A090MEX8_HUMAN;tr|A0A097F1T0|A0A097F1T0_HUMAN;tr|A0A0F7DDK2|A0A0F7DDK2_HUMAN;tr|A0A0G2R211|A0A0G2R211_HUMAN;tr|A0A0K2CWW0|A0A0K2CWW0_HUMAN;tr|A0A0M7RFC2|A0A0M7RFC2_HUMAN;tr|A0A0N9QYE2|A0A0N9QYE2_HUMAN;tr|A0A…	NA	NA	NA	NA	NA	NA	NA	NA	NA	14.1777	NA	NA	NA	NA	NA	NA	14.2182	NA	13.9236	NA	13.313	NA	NA	12.5163	NA	NA	NA	NA	NA	NA	NA	NA	NA
AYNRPTLR	2	sp|P12259|FA5_HUMAN;tr|A0A0A0MRJ7|A0A0A0MRJ7_HUMAN	16.0875	15.6652	15.4096	15.9588	14.5647	15.3784	16.4091	15.2584	15.7016	14.7983	15.1843	14.2562	15.9944	15.2803	15.8441	15.3929	15.3243	16.5007	15.9858	15.8778	15.2041	15.7467	15.931	15.8203	16.2656	16.2049	15.5945	15.7406	16.2594	16.318	16.5852	15.0174	15.3377
AYSDLSR	2	sp|P02743|SAMP_HUMAN;tr|V9HWP0|V9HWP0_HUMAN	22.7564	22.1959	22.4232	24.1146	22.935	20.9243	21.4074	21.334	21.7417	20.2535	22.4467	22.4326	22.6516	23.0746	22.5605	22.5724	22.6034	22.9055	23.4239	23.2323	22.384	22.467	21.7799	23.5182	24.246	23.3019	22.3632	22.6879	21.8667	22.7011	23.2547	22.3135	22.7349
AYSDMREANYIGSDKYFHAR	4	sp|P0DJI8|SAA1_HUMAN	NA	NA	NA	NA	NA	NA	NA	NA	NA	NA	NA	NA	13.5847	NA	NA	NA	NA	14.6042	NA	NA	NA	NA	NA	NA	NA	NA	NA	NA	15.6682	NA	NA	16.4935	NA
AYSLFSYN[Deamidation (NQ)]TQGR	2	sp|P02743|SAMP_HUMAN;tr|V9HWP0|V9HWP0_HUMAN	15.9306	15.7137	15.9774	16.7474	16.1779	19.6462	20.4095	20.4579	15.57	18.5335	16.5181	15.8008	16.3294	15.4609	16.0713	15.6606	16.5545	16.7021	16.6865	16.5791	16.2473	16.7383	19.9414	16.7141	16.7483	16.5553	15.7031	16.4715	15.6226	16.8243	17.2675	15.4418	16.1039
AYSLFSYNTQGR	1	sp|P02743|SAMP_HUMAN;tr|V9HWP0|V9HWP0_HUMAN	16.1373	15.1086	15.9155	16.3911	16.5661	15.3424	15.9583	15.7693	14.5899	13.9916	15.932	15.6822	15.9606	15.9607	16.5818	16.5268	15.9343	16.6706	16.2132	16.8279	16.4231	16.1034	14.8375	17.1245	16.8327	16.457	15.8641	16.1257	15.7051	16.6805	17.2097	15.6724	15.7977
AYSLFSYNTQGR	2	sp|P02743|SAMP_HUMAN;tr|V9HWP0|V9HWP0_HUMAN	22.3901	21.0806	22.2049	22.8797	21.9097	20.8823	21.7148	21.7932	20.3949	19.7759	22.5393	22.1255	22.2655	22.0535	22.326	21.9104	22.2649	22.5492	22.4033	22.5817	22.195	22.3832	21.2506	22.6908	23.2246	22.6763	22.2233	22.511	22.056	23.3291	23.4188	21.7422	21.7729
AYSLFSYNTQGR	3	sp|P02743|SAMP_HUMAN;tr|V9HWP0|V9HWP0_HUMAN	16.0104	NA	15.5946	16.4544	15.731	15.0202	15.1243	15.3932	13.7315	NA	16.1852	15.6821	15.9995	15.492	15.7634	15.0982	15.7649	NA	15.8909	16.0863	15.5873	16.14	14.2884	16.3586	16.7275	16.2661	15.9184	16.1496	15.6277	16.8414	17.0811	15.3643	15.5041
AYWDIM[Oxidation (M)]ISN[Deamidation (NQ)]HQNSNR	2	tr|A0A096LPE2|A0A096LPE2_HUMAN	14.7649	15.0233	16.0952	15.2511	16.0043	15.6421	15.7301	16.2159	15.6656	14.3642	16.4419	16.046	15.6746	15.9965	15.9611	16.194	16.3027	17.138	15.5856	16.2661	15.8819	16.5155	14.0332	16.5522	14.3572	16.5038	16.4778	15.8718	16.5973	16.6719	16.8593	16.562	16.3889
AYWDIM[Oxidation (M)]ISN[Deamidation (NQ)]HQNSNR	3	tr|A0A096LPE2|A0A096LPE2_HUMAN	15.7751	16.4602	16.6051	15.0676	NA	15.8346	15.2198	16.7765	15.7918	14.7167	16.9378	16.2155	17.0515	16.2772	16.0925	16.0251	16.4994	17.6174	16.1526	16.6097	16.4334	17.1135	15.5144	16.918	NA	16.333	16.9267	16.7663	17.228	16.8816	17.2975	16.6502	16.6682
AYWDIM[Oxidation (M)]ISNHQN[Deamidation (NQ)]SNR	2	tr|A0A096LPE2|A0A096LPE2_HUMAN	15.1837	13.5921	13.5124	13.8375	12.7174	15.4792	13.7043	15.988	13.9891	14.1368	14.1388	15.8375	16.2073	13.5662	15.7737	16.0003	14.0413	14.3248	13.8635	16.0825	13.8824	14.532	13.8944	16.3933	14.1055	14.6352	16.2532	14.0559	14.6722	14.9565	14.648	13.8658	14.6969
AYWDIM[Oxidation (M)]ISNHQN[Deamidation (NQ)]SNR	3	tr|A0A096LPE2|A0A096LPE2_HUMAN	NA	15.9936	16.0991	NA	NA	NA	14.7315	12.2958	12.2828	NA	16.4953	15.674	13.7051	NA	NA	15.6272	NA	14.0009	NA	NA	11.6217	16.6709	NA	12.8668	14.6185	12.8931	12.9739	NA	16.7219	16.3054	14.1158	NA	13.4526
AYWDIM[Oxidation (M)]ISNHQNSNR	2	tr|A0A096LPE2|A0A096LPE2_HUMAN	16.6578	17.2824	17.4369	16.5472	16.1499	17.0006	16.9807	17.5113	17.0221	15.7501	17.7403	17.386	17.7133	17.3959	17.2412	17.5347	17.6181	18.4521	17.3391	17.5949	17.1503	17.7312	17.3102	17.8795	17.8526	18.0227	17.7728	17.739	17.878	17.9375	18.1266	17.9077	17.7307
AYWDIM[Oxidation (M)]ISNHQNSNR	3	tr|A0A096LPE2|A0A096LPE2_HUMAN	16.4813	17.1208	17.3044	16.2614	15.5379	16.5786	16.0565	17.5121	16.4856	15.205	17.6967	16.787	17.7846	17.1117	16.6694	16.761	17.1743	18.2914	13.8282	17.2732	17.1415	17.8576	16.07	17.5585	16.4295	17.0292	17.5059	17.4463	17.9265	17.6091	17.964	17.3411	17.4159
AYWDIMISN[Deamidation (NQ)]HQN[Deamidation (NQ)]SNR	2	tr|A0A096LPE2|A0A096LPE2_HUMAN	16.0587	17.3678	17.6301	18.4146	15.8368	16.025	17.2602	18.0712	17.9839	16.9022	17.7593	17.3508	17.815	16.2386	17.587	15.892	17.5475	18.3697	16.3848	17.2877	17.4992	17.3349	17.1014	17.8387	17.7296	17.9904	18.5965	17.8349	17.9875	17.7902	16.8257	16.7298	17.338
AYWDIMISN[Deamidation (NQ)]HQN[Deamidation (NQ)]SNR	3	tr|A0A096LPE2|A0A096LPE2_HUMAN	15.7682	16.1903	16.6971	17.1728	16.6682	15.7806	16.7728	16.4596	17.1614	15.1108	16.7028	16.2355	18.0766	16.813	16.3383	15.5809	17.1205	17.3936	17.5788	16.338	16.7047	17.1518	16.4492	17.1031	17.6643	15.8948	17.964	16.517	17.9492	16.6948	16.8955	16.162	17.5835
AYWDIMISN[Deamidation (NQ)]HQNSNR	2	tr|A0A096LPE2|A0A096LPE2_HUMAN	20.1165	20.1823	20.9236	20.6017	19.7468	20.1535	20.2308	20.7125	20.366	18.2225	20.9338	20.2553	21.0361	19.9549	20.7334	20.5269	20.4598	21.1919	20.426	20.2522	20.666	20.8026	20.1882	20.7187	20.8942	21.6136	21.5484	20.8503	20.9793	21.1471	21.3739	19.9541	20.6873
AYWDIMISN[Deamidation (NQ)]HQNSNR	3	tr|A0A096LPE2|A0A096LPE2_HUMAN	20.3951	20.7035	21.2698	21.0826	20.2138	20.5919	20.4477	21.0826	20.9411	18.5157	21.5395	20.6573	21.6268	20.6589	21.0007	20.3334	20.8455	21.6633	20.9388	20.4413	20.7775	21.2101	20.0981	21.0016	20.5409	21.2774	21.7244	21.2422	21.4379	21.5127	21.8028	20.3279	21.2482
AYWDIMISNHQ[Deamidation (NQ)]NSNR	2	tr|A0A096LPE2|A0A096LPE2_HUMAN	18.4099	18.936	19.465	19.1243	18.491	18.9295	18.6732	19.3716	20.5694	18.543	19.5967	18.9566	19.4653	20.2385	19.4342	18.6753	18.7876	19.9658	20.6926	20.2829	19.2913	19.489	18.7598	19.2154	20.8912	20.1576	19.4589	19.4504	19.6752	19.7603	19.9252	20.1353	19.6538
AYWDIMISNHQN[Deamidation (NQ)]SNR	2	tr|A0A096LPE2|A0A096LPE2_HUMAN	20.1585	20.5217	20.8285	20.8319	20.2667	20.3015	20.4923	20.8877	20.695	18.6507	20.7099	20.387	21.0959	20.3484	20.5467	19.9979	20.5933	20.9837	20.802	20.4099	20.3604	21.0116	19.6787	20.8952	21.0272	21.2777	21.268	21.0769	21.1652	21.3178	21.2441	20.2677	21.0853
AYWDIMISNHQN[Deamidation (NQ)]SNR	3	tr|A0A096LPE2|A0A096LPE2_HUMAN	19.4361	19.5957	19.9876	20.3412	19.6398	19.6146	19.7263	20.3266	20.172	17.8525	19.9681	19.5526	20.9914	19.816	19.8613	19.1941	19.9676	20.0492	20.3844	19.3528	19.6499	20.5954	18.3325	19.8234	20.0152	20.2682	20.2847	20.3589	20.7216	20.8539	20.5041	19.8544	20.5063
AYWDIMISNHQNSNR	2	tr|A0A096LPE2|A0A096LPE2_HUMAN	22.7526	23.0308	23.4749	22.9173	22.395	22.7848	22.8776	23.5926	22.8057	20.932	23.4295	22.7182	23.5452	22.6204	23.6311	22.8814	22.8553	24.2106	23.1239	23.0609	23.4314	23.6535	22.8654	23.0802	22.8287	23.8749	23.8141	23.5802	23.9752	23.9157	23.8678	22.7062	23.3783
AYWDIMISNHQNSNR	3	tr|A0A096LPE2|A0A096LPE2_HUMAN	22.6179	22.3801	23.2868	22.8676	22.2047	22.7265	22.622	23.612	22.3858	20.1208	23.2225	22.6781	23.2258	22.0774	23.0101	21.9192	22.652	23.9941	23.0265	22.2829	22.7754	23.6529	22.2142	22.8311	21.9838	23.21	23.7903	23.5179	23.8442	23.828	23.8168	22.3826	22.6685
AYYENSPQQVFSTEFEVK	2	sp|P01024|CO3_HUMAN;tr|V9HWA9|V9HWA9_HUMAN	15.8261	16.5528	16.514	15.5654	14.9899	16.4216	16.206	16.3671	15.2098	14.6164	16.7528	15.6596	16.1693	15.5198	15.9595	15.3347	16.285	16.1512	15.667	15.0454	15.4196	15.9969	15.8371	16.058	15.6741	16.0809	16.1149	16.4021	16.3767	15.9229	16.4183	15.809	16.0529
AYYHLLEQVAPK	2	sp|P13796|PLSL_HUMAN;tr|A0A024RDT4|A0A024RDT4_HUMAN;tr|Q53FI1|Q53FI1_HUMAN;tr|V9HWJ7|V9HWJ7_HUMAN	11.9181	11.5763	NA	NA	12.2192	NA	NA	NA	NA	12.5322	NA	NA	NA	NA	NA	14.3426	NA	NA	NA	NA	NA	11.9734	13.6234	NA	NA	NA	13.0299	NA	NA	NA	NA	13.6677	NA
AYYHLLEQVAPK	3	sp|P13796|PLSL_HUMAN;tr|A0A024RDT4|A0A024RDT4_HUMAN;tr|Q53FI1|Q53FI1_HUMAN;tr|V9HWJ7|V9HWJ7_HUMAN	NA	NA	NA	NA	NA	NA	NA	NA	NA	NA	NA	NA	NA	NA	NA	NA	NA	NA	NA	NA	NA	NA	12.7737	NA	NA	NA	NA	NA	NA	NA	NA	NA	NA
C[Carbamidomethyl (C)]ADDQPPSILDPPDQVQFEK	2	sp|P26927|HGFL_HUMAN;tr|G3XAK1|G3XAK1_HUMAN;tr|Q53GN8|Q53GN8_HUMAN	NA	NA	NA	NA	NA	NA	NA	NA	NA	NA	NA	NA	NA	NA	NA	NA	NA	NA	NA	NA	NA	13.3365	NA	NA	NA	NA	NA	NA	NA	NA	NA	11.7835	NA
C[Carbamidomethyl (C)]AEENC[Carbamidomethyl (C)]FIQK	2	sp|P01024|CO3_HUMAN;tr|V9HWA9|V9HWA9_HUMAN	13.7847	14.3899	14.779	13.3615	12.8824	14.0371	14.0533	13.7064	13.9266	11.8529	13.8648	13.7707	13.5477	12.4573	13.5194	14.0234	13.8412	13.7066	13.7454	12.8415	13.4854	13.544	12.2253	14.5461	12.4655	13.3837	13.9998	14.4823	13.5141	13.4403	13.8713	14.0302	13.9857
C[Carbamidomethyl (C)]AGPGAHAGLPLWALPGGDAEC[Carbamidomethyl (C)]PGPR	3	sp|P40197|GPV_HUMAN	14.1297	14.5635	14.2727	13.4076	11.7357	14.033	12.6278	NA	13.0381	11.3263	14.3497	13.5196	NA	12.4475	NA	NA	12.1658	12.7999	12.0266	NA	NA	14.1675	12.6812	NA	13.2205	13.2014	12.4241	11.5004	NA	13.4373	13.4176	13.3297	14.6631
C[Carbamidomethyl (C)]ASLQKFGER	2	sp|P02768|ALBU_HUMAN	NA	11.3025	NA	NA	11.6463	NA	NA	NA	NA	NA	NA	NA	NA	NA	9.37496	9.84548	NA	NA	11.2691	NA	11.2754	NA	NA	12.4966	NA	11.1149	NA	9.96413	NA	NA	NA	NA	NA
C[Carbamidomethyl (C)]C[Carbamidomethyl (C)]AAADPHEC[Carbamidomethyl (C)]YAK	2	sp|P02768|ALBU_HUMAN	21.4314	21.0393	20.4931	21.0191	21.1756	21.0755	20.7336	20.785	20.9886	19.771	21.6295	21.1976	20.922	20.3411	20.9365	20.8761	21.5113	20.9751	20.4895	19.5569	20.8481	21.0344	20.7612	20.7433	20.0694	20.9534	20.9876	21.9123	20.6282	20.6542	21.0073	21.3244	20.836
C[Carbamidomethyl (C)]C[Carbamidomethyl (C)]AAADPHEC[Carbamidomethyl (C)]YAK	3	sp|P02768|ALBU_HUMAN	23.1393	22.911	22.3609	22.7606	22.6252	22.5267	22.3514	22.4057	22.6784	21.2342	23.3805	22.8681	22.6197	21.886	22.3288	22.4807	23.2757	22.7092	22.2531	21.3312	22.6303	22.8222	22.3999	22.1643	21.891	22.5887	22.7147	23.9068	22.4107	22.5246	22.4281	23.077	22.5242
C[Carbamidomethyl (C)]C[Carbamidomethyl (C)]EDGMR	2	sp|P01024|CO3_HUMAN;tr|V9HWA9|V9HWA9_HUMAN	15.4072	13.2821	14.6851	12.779	20.0477	14.9322	16.8981	14.8642	15.1584	15.8504	15.4504	16.1465	15.754	14.2703	14.855	18.5342	13.1042	14.9675	16.4798	16.3641	15.7971	14.5892	15.8027	20.2932	13.6455	13.4403	13.401	15.0481	14.8288	14.1381	18.5724	14.8045	15.798
C[Carbamidomethyl (C)]C[Carbamidomethyl (C)]ESASEDC[Carbamidomethyl (C)]MAK	2	sp|P02774|VTDB_HUMAN;tr|D6RF35|D6RF35_HUMAN	13.9277	13.6757	14.408	13.7087	13.6368	14.3407	13.7378	14.3015	13.7161	10.726	15.2186	14.3962	14.4309	13.0413	13.8783	14.5427	14.7631	14.937	13.3937	13.3246	14.0622	13.9402	13.7523	14.2122	11.8807	13.9078	13.9155	15.3836	13.8457	13.953	14.2461	13.9992	14.0437
C[Carbamidomethyl (C)]C[Carbamidomethyl (C)]HC[Carbamidomethyl (C)]C[Carbamidomethyl (C)]LLGR	2	sp|P23142|FBLN1_HUMAN	NA	NA	NA	NA	NA	11.983	NA	NA	NA	13.045	NA	11.5108	NA	13.1031	NA	11.047	12.3052	NA	NA	NA	NA	NA	13.0266	NA	NA	NA	NA	NA	NA	NA	NA	NA	NA
C[Carbamidomethyl (C)]C[Carbamidomethyl (C)]HGDYSFR	3	sp|Q9BXJ4|C1QT3_HUMAN;tr|A0A3B0J698|A0A3B0J698_HUMAN;tr|E9PGA6|E9PGA6_HUMAN;tr|Q59G48|Q59G48_HUMAN	11.1595	NA	NA	NA	NA	13.9974	13.3022	NA	NA	14.7486	NA	NA	15.87	20.6054	NA	10.1179	NA	NA	NA	NA	NA	NA	13.3357	NA	NA	NA	NA	NA	12.1978	NA	11.4261	NA	NA
C[Carbamidomethyl (C)]C[Carbamidomethyl (C)]TESLVN[Deamidation (NQ)]R	2	sp|P02768|ALBU_HUMAN	14.824	14.6461	NA	14.0774	14.0896	14.1134	14.0724	14.6485	14.8339	13.9568	NA	14.5357	NA	14.0146	13.2624	13.907	14.479	NA	13.7361	13.5717	14.151	NA	13.6316	14.7594	13.6714	14.7253	14.6668	14.7023	14.6793	NA	15.7436	14.5044	14.2298
C[Carbamidomethyl (C)]C[Carbamidomethyl (C)]TESLVNR	1	sp|P02768|ALBU_HUMAN	20.9038	20.4404	20.1724	20.2253	20.2492	20.2632	20.1759	19.8353	20.4231	19.685	20.145	20.7099	19.5392	19.8236	19.8237	19.7479	20.5488	20.0845	20.2474	19.1868	19.9366	19.9682	20.4836	20.1837	20.0808	20.4046	20.0601	20.2062	19.7951	19.4603	19.7391	20.2579	20.1015
C[Carbamidomethyl (C)]C[Carbamidomethyl (C)]TESLVNR	2	sp|P02768|ALBU_HUMAN	25.8238	25.2574	24.7361	24.9196	25.0039	24.9795	25.0353	24.484	25.2981	24.6604	24.7906	25.2492	24.5286	24.6335	24.4644	24.6713	25.4155	24.8983	24.7901	23.953	24.6365	24.6934	24.8885	25.15	24.6515	25.0203	24.8909	25.1869	24.5947	24.4196	24.4028	25.3273	24.9549
C[Carbamidomethyl (C)]C[Carbamidomethyl (C)]TESLVNRR	3	sp|P02768|ALBU_HUMAN	11.8686	11.9655	12.261	NA	10.7811	13.0127	10.9883	13.8118	NA	11.2596	15.0785	13.1546	NA	12.1285	11.5274	NA	NA	12.8999	NA	NA	12.6053	13.9465	NA	11.9538	NA	NA	12.5477	12.8391	14.6157	13.4021	13.4873	13.7453	11.672
C[Carbamidomethyl (C)]C[Carbamidomethyl (C)]VEC[Carbamidomethyl (C)]PPC[Carbamidomethyl (C)]PAPPVAGPSVFLFPPKPK	2	tr|Q6N093|Q6N093_HUMAN	12.1158	14.5375	13.9085	NA	12.0671	14.7031	14.4857	14.1729	15.3857	NA	15.8263	14.0651	NA	NA	13.9888	13.7132	15.7011	13.9155	14.2528	NA	15.4218	12.2241	NA	14.6879	15.7999	16.3124	15.7501	14.8648	13.5446	13.3674	13.3096	NA	14.122
C[Carbamidomethyl (C)]C[Carbamidomethyl (C)]VEC[Carbamidomethyl (C)]PPC[Carbamidomethyl (C)]PAPPVAGPSVFLFPPKPK	3	tr|Q6N093|Q6N093_HUMAN	19.3344	19.5498	19.9771	17.3107	18.8984	18.9364	18.8974	19.6976	19.7843	18.2475	19.8946	17.874	18.9091	16.4518	18.326	18.4156	19.8948	19.8982	18.6531	16.0928	19.3194	18.9206	17.007	18.6982	17.7134	20.282	20.035	19.8925	19.1157	17.3133	17.6878	16.4592	18.8562
C[Carbamidomethyl (C)]C[Carbamidomethyl (C)]VEC[Carbamidomethyl (C)]PPC[Carbamidomethyl (C)]PAPPVAGPSVFLFPPKPK	4	tr|Q6N093|Q6N093_HUMAN	NA	14.0163	NA	NA	NA	NA	NA	NA	NA	NA	15.8992	NA	NA	NA	NA	NA	15.9077	NA	NA	NA	NA	NA	NA	NA	NA	14.3758	NA	14.0541	NA	NA	NA	NA	NA
C[Carbamidomethyl (C)]C[Carbamidomethyl (C)]YDGAC[Carbamidomethyl (C)]VNNDETC[Carbamidomethyl (C)]EQR	3	sp|P01031|CO5_HUMAN	NA	NA	NA	11.3981	10.3563	NA	NA	NA	NA	NA	NA	NA	11.5076	10.6488	NA	11.2077	NA	NA	NA	NA	11.2018	11.8204	11.2595	11.4082	NA	11.3846	12.0834	NA	NA	NA	NA	11.1818	NA
C[Carbamidomethyl (C)]DC[Carbamidomethyl (C)]IC[Carbamidomethyl (C)]PVGSQGLAC[Carbamidomethyl (C)]EVSYR	2	sp|P07358|CO8B_HUMAN;tr|B7Z550|B7Z550_HUMAN;tr|B7Z555|B7Z555_HUMAN;tr|B7ZA94|B7ZA94_HUMAN	14.3245	14.8415	14.4912	14.533	14.0019	14.3088	15.2348	14.0899	14.717	12.9361	14.9057	14.4011	14.3102	13.9527	14.2098	15.0592	15.1382	14.5847	14.5936	14.1655	14.7057	15.0378	14.3004	14.7004	12.5389	14.8923	14.3837	15.5374	14.7232	14.458	14.6278	14.6428	14.7976
C[Carbamidomethyl (C)]DEWSVN[Deamidation (NQ)]SVGK	2	tr|Q53H26|Q53H26_HUMAN	NA	15.4946	NA	15.7864	16.1233	16.192	15.416	15.4336	NA	NA	NA	15.605	16.047	15.1189	15.4403	15.5962	NA	15.0197	NA	NA	16.0902	15.6286	NA	15.2971	NA	14.9426	NA	15.644	NA	14.7553	15.073	NA	15.9231
C[Carbamidomethyl (C)]DEWSVNSVGK	2	tr|Q53H26|Q53H26_HUMAN	15.6778	15.6956	15.7231	15.7461	16.3989	16.5948	15.6137	15.8404	16.2187	14.909	16.4588	15.7821	16.6277	15.1191	15.6614	15.9262	15.0282	15.0569	14.7885	14.8034	16.5431	16.0958	14.8875	15.4676	14.1639	15.2654	15.0755	15.7158	15.7457	14.9104	15.4743	15.8604	15.9898
C[Carbamidomethyl (C)]DSHGTHLAGVVSGR	2	sp|Q8NBP7|PCSK9_HUMAN	NA	NA	NA	NA	NA	NA	NA	NA	NA	NA	NA	NA	NA	NA	10.191	10.348	NA	NA	NA	NA	NA	NA	NA	NA	NA	NA	NA	NA	NA	NA	10.41	NA	NA
C[Carbamidomethyl (C)]DSHGTHLAGVVSGR	3	sp|Q8NBP7|PCSK9_HUMAN	NA	NA	NA	NA	NA	NA	NA	NA	NA	NA	NA	NA	NA	NA	NA	14.8879	NA	NA	NA	NA	NA	NA	NA	NA	NA	NA	NA	NA	NA	NA	NA	NA	NA
C[Carbamidomethyl (C)]EEAEEC[Carbamidomethyl (C)]PYQVSLPPLTIQLPK	2	tr|Q53GD2|Q53GD2_HUMAN	11.7764	NA	NA	15.1315	12.7862	NA	12.6465	NA	NA	NA	NA	NA	NA	NA	NA	NA	NA	NA	12.5266	NA	NA	NA	NA	NA	NA	11.8105	NA	NA	NA	NA	NA	12.4673	NA
C[Carbamidomethyl (C)]EEDEEFTC[Carbamidomethyl (C)]R	2	sp|P00747|PLMN_HUMAN	15.3217	15.8619	15.02	15.3616	15.6762	15.4463	14.9015	14.524	15.265	14.5666	15.4514	15.6042	15.2066	15.9247	15.2355	15.3441	14.7084	14.954	14.3946	15.353	15.2362	15.987	15.4725	15.867	14.9313	14.8878	14.744	15.2006	15.3174	15.004	15.423	16.5191	15.9934
C[Carbamidomethyl (C)]EGFVC[Carbamidomethyl (C)]AQTGR	2	sp|P07358|CO8B_HUMAN;tr|B7Z550|B7Z550_HUMAN;tr|B7Z555|B7Z555_HUMAN;tr|B7ZA94|B7ZA94_HUMAN	16.3958	16.662	16.1926	16.4389	15.0698	16.0948	16.6874	15.8707	15.8537	15.457	16.0587	16.1286	15.8528	15.6237	15.8792	16.1056	16.8424	15.8674	15.9205	15.6508	16.3867	16.9044	15.539	16.2924	15.0101	16.5857	16.1805	16.558	16.6097	16.5701	16.7633	15.9767	15.9905
C[Carbamidomethyl (C)]EGPIPDVTFELLR	2	sp|P04217|A1BG_HUMAN;tr|V9HWD8|V9HWD8_HUMAN	18.7987	19.7202	18.7944	18.9918	18.1065	18.7865	18.265	18.8957	19.0507	17.1699	18.5402	17.941	18.6921	18.3704	18.8275	19.1451	18.3376	19.2992	17.4405	18.6427	19.3878	20.1148	17.9026	19.2799	17.9937	17.5	18.0176	18.414	17.6476	18.3417	19.288	20.2723	19.1407
C[Carbamidomethyl (C)]EIAGWGETK	2	sp|P26927|HGFL_HUMAN;tr|G3XAK1|G3XAK1_HUMAN;tr|Q53GN8|Q53GN8_HUMAN	14.4376	15.9596	15.2794	16.2724	14.1226	14.4804	14.1026	NA	15.0425	14.3725	11.9427	NA	NA	NA	14.0303	12.0872	NA	12.4656	NA	13.6284	14.8258	15.8889	12.3242	14.3893	12.6012	12.7622	NA	14.3815	NA	12.9344	14.0682	NA	13.0003
C[Carbamidomethyl (C)]EWETPEGC[Carbamidomethyl (C)]EQVLTGK	2	sp|P04003|C4BPA_HUMAN;tr|B4E1D8|B4E1D8_HUMAN	NA	10.0567	11.8534	10.5223	NA	NA	NA	NA	NA	NA	NA	NA	NA	NA	NA	NA	NA	NA	NA	NA	NA	NA	NA	11.9152	NA	NA	NA	NA	11.7776	NA	NA	NA	NA
C[Carbamidomethyl (C)]FDHHFLEGSR	3	sp|P05160|F13B_HUMAN	NA	NA	NA	NA	NA	NA	NA	NA	NA	NA	NA	NA	NA	NA	NA	11.7331	NA	NA	NA	NA	NA	NA	NA	NA	NA	NA	NA	NA	NA	NA	NA	NA	NA
C[Carbamidomethyl (C)]FELQEAGPPDC[Carbamidomethyl (C)]R	2	sp|Q13822|ENPP2_HUMAN;tr|E7EUF1|E7EUF1_HUMAN	11.5	NA	NA	NA	12.61	NA	12.3856	NA	11.3229	13.6754	NA	10.7442	NA	NA	NA	NA	12.7948	NA	11.1868	NA	NA	NA	13.1214	11.1033	NA	NA	NA	11.5641	NA	NA	NA	NA	NA
C[Carbamidomethyl (C)]FEPQLLR	2	sp|P00748|FA12_HUMAN;tr|A0A0R7FJH5|A0A0R7FJH5_HUMAN;tr|A0A346D5N4|A0A346D5N4_HUMAN;tr|Q8IZZ5|Q8IZZ5_HUMAN	14.9781	16.1601	NA	13.9024	14.9165	16.1059	15.0816	14.5779	13.9205	14.5416	NA	14.4695	NA	14.361	13.6529	12.2815	14.3076	NA	15.213	NA	14.0231	15.3606	13.0433	15.384	14.2391	13.9755	14.4984	15.7867	13.6547	13.6547	14.3639	14.0675	14.3211
C[Carbamidomethyl (C)]FFQGDHGFDNK	2	sp|Q13822|ENPP2_HUMAN;tr|E7EUF1|E7EUF1_HUMAN	NA	NA	NA	NA	11.0483	NA	11.5072	NA	NA	12.6977	NA	NA	NA	NA	NA	NA	11.7569	NA	NA	NA	NA	10.9699	11.9814	NA	NA	NA	NA	NA	NA	NA	NA	NA	NA
C[Carbamidomethyl (C)]FLAFTQTK	2	sp|P05452|TETN_HUMAN;tr|A0A024R2Q7|A0A024R2Q7_HUMAN;tr|E9PHK0|E9PHK0_HUMAN	16.7176	15.4182	15.4726	16.1683	16.2399	15.6721	16.3774	15.6876	15.4468	15.7621	16.4567	16.3117	15.6842	15.8392	15.8599	15.2893	16.4949	15.5318	16.018	15.3267	15.5373	16.5686	15.4525	15.5857	15.7732	14.9795	15.0667	15.8314	15.543	16.4701	16.4476	14.4511	16.2916
C[Carbamidomethyl (C)]FSGQC[Carbamidomethyl (C)]ISK	2	sp|P10643|CO7_HUMAN	NA	NA	NA	13.9885	15.8747	14.056	14.3822	14.0952	NA	15.8878	NA	14.7955	NA	NA	NA	NA	14.7858	NA	NA	NA	NA	14.0037	15.9119	13.8232	15.5049	14.845	14.7407	13.9079	14.6748	15.2291	15.195	NA	NA
C[Carbamidomethyl (C)]GIALDAWMFPLGDEVYSR	2	tr|A0A024RD39|A0A024RD39_HUMAN	12.8049	11.5662	11.358	12.7258	NA	NA	11.8868	NA	12.7442	14.6184	NA	NA	12.0001	13.3662	NA	NA	12.8464	12.4734	11.8271	12.6998	NA	12.0048	14.9425	12.2551	13.8557	13.2251	12.7385	NA	11.897	14.0706	13.3277	13.1227	12.0668
C[Carbamidomethyl (C)]GPC[Carbamidomethyl (C)]FNN[Deamidation (NQ)]GVPILEGTSC[Carbamidomethyl (C)]R	2	sp|P07357|CO8A_HUMAN	NA	14.1185	NA	14.5085	NA	13.2642	NA	13.2096	NA	NA	NA	13.4883	NA	NA	15.2052	NA	NA	14.0295	NA	14.8843	13.455	15.5332	NA	14.0721	NA	13.213	NA	13.6837	13.9656	13.8346	14.1147	NA	NA
C[Carbamidomethyl (C)]GPLMDC[Carbamidomethyl (C)]R	2	sp|P26927|HGFL_HUMAN;tr|G3XAK1|G3XAK1_HUMAN;tr|Q53GN8|Q53GN8_HUMAN	NA	NA	NA	13.4609	NA	NA	NA	NA	NA	NA	NA	NA	12.6012	NA	NA	NA	NA	NA	NA	NA	NA	NA	13.3278	NA	NA	NA	NA	NA	NA	NA	NA	NA	NA
C[Carbamidomethyl (C)]GTGIVGVFVK	2	sp|O00151|PDLI1_HUMAN;tr|V9HW92|V9HW92_HUMAN	NA	NA	NA	11.6699	16.0871	12.9338	NA	NA	NA	9.97954	12.7656	13.0127	NA	13.5245	16.2734	NA	NA	NA	NA	NA	13.9222	NA	NA	14.8165	NA	NA	NA	NA	NA	13.8943	14.4907	17.1252	16.9793
C[Carbamidomethyl (C)]GVPDQFGVR	2	sp|P51511|MMP15_HUMAN;tr|A0A024R6U8|A0A024R6U8_HUMAN	14.7136	NA	NA	NA	16.4602	NA	13.649	NA	NA	NA	NA	NA	NA	NA	NA	NA	NA	NA	NA	NA	NA	NA	15.2904	NA	NA	NA	NA	NA	12.8722	NA	NA	NA	NA
C[Carbamidomethyl (C)]HAGHLN[Deamidation (NQ)]GVYYQGGTYSK	3	sp|P02679|FIBG_HUMAN;tr|A0A140VJJ6|A0A140VJJ6_HUMAN;tr|C9JC84|C9JC84_HUMAN;tr|C9JEU5|C9JEU5_HUMAN	NA	NA	NA	NA	NA	NA	NA	NA	NA	NA	NA	NA	NA	NA	NA	NA	NA	NA	NA	NA	NA	NA	NA	NA	13.2519	NA	NA	NA	NA	NA	NA	NA	NA
C[Carbamidomethyl (C)]HAGHLN[Deamidation (NQ)]GVYYQGGTYSK	4	sp|P02679|FIBG_HUMAN;tr|A0A140VJJ6|A0A140VJJ6_HUMAN;tr|C9JC84|C9JC84_HUMAN;tr|C9JEU5|C9JEU5_HUMAN	NA	NA	NA	12.8292	NA	NA	NA	NA	NA	NA	NA	NA	NA	NA	NA	NA	NA	NA	NA	NA	NA	NA	NA	NA	NA	NA	NA	NA	NA	NA	NA	NA	NA
C[Carbamidomethyl (C)]HAGHLNGVYYQGGTYSK	4	sp|P02679|FIBG_HUMAN;tr|A0A140VJJ6|A0A140VJJ6_HUMAN;tr|C9JC84|C9JC84_HUMAN;tr|C9JEU5|C9JEU5_HUMAN	NA	NA	NA	NA	NA	NA	NA	NA	NA	6.22537	NA	NA	NA	NA	NA	NA	NA	NA	NA	NA	NA	NA	NA	NA	NA	NA	NA	NA	NA	NA	NA	NA	NA
C[Carbamidomethyl (C)]HPGYKPTTDEPTTVIC[Carbamidomethyl (C)]QK	2	sp|P04003|C4BPA_HUMAN;tr|B4E1D8|B4E1D8_HUMAN	NA	NA	NA	NA	NA	NA	NA	NA	NA	NA	NA	NA	NA	NA	8.67708	NA	10.0092	NA	NA	NA	NA	NA	NA	NA	NA	NA	NA	9.83103	NA	NA	9.54522	NA	NA
C[Carbamidomethyl (C)]HPGYKPTTDEPTTVIC[Carbamidomethyl (C)]QK	3	sp|P04003|C4BPA_HUMAN;tr|B4E1D8|B4E1D8_HUMAN	13.4252	NA	NA	NA	NA	NA	12.4166	NA	NA	NA	12.7379	12.7315	12.3331	NA	13.0004	13.1336	13.764	NA	NA	11.4314	13.4463	13.0477	NA	13.2811	12.691	13.9279	NA	13.0057	13.7487	13.225	13.5564	13.204	12.931
C[Carbamidomethyl (C)]HPGYKPTTDEPTTVIC[Carbamidomethyl (C)]QK	4	sp|P04003|C4BPA_HUMAN;tr|B4E1D8|B4E1D8_HUMAN	NA	NA	NA	NA	NA	NA	NA	NA	NA	NA	NA	NA	NA	NA	NA	NA	NA	NA	NA	NA	NA	NA	NA	NA	NA	NA	NA	NA	NA	NA	13.6707	NA	NA
C[Carbamidomethyl (C)]HSANLNGVYYSGPYTAK	3	sp|Q08830|FGL1_HUMAN	15.7179	14.6037	NA	NA	NA	15.6077	15.497	11.7573	NA	13.4805	15.105	NA	NA	11.9624	12.3426	NA	13.2112	NA	NA	NA	12.8105	NA	NA	NA	15.0364	16.2123	13.1402	NA	NA	NA	16.3546	NA	15.2494
C[Carbamidomethyl (C)]HTC[Carbamidomethyl (C)]QN[Deamidation (NQ)]GGTVILMDGK	3	sp|P02748|CO9_HUMAN;tr|A0A024R035|A0A024R035_HUMAN	NA	14.262	14.4059	14.9108	14.1237	14.1433	13.8558	NA	13.9731	NA	NA	14.426	14.392	14.5056	14.9331	13.8806	14.3336	14.9653	NA	14.2973	14.7163	14.9367	16.3478	15.1105	14.8738	15.764	14.4293	14.4437	15.3175	15.6675	15.4727	14.1759	14.2776
C[Carbamidomethyl (C)]HTC[Carbamidomethyl (C)]QNGGTVILMDGK	2	sp|P02748|CO9_HUMAN;tr|A0A024R035|A0A024R035_HUMAN	NA	NA	NA	12.2892	11.5266	NA	12.57	NA	NA	11.594	NA	12.067	NA	11.8599	11.7899	NA	12.1564	NA	NA	11.5773	12.1247	12.3906	12.2677	12.0351	11.9091	12.9976	NA	NA	12.8239	12.9958	13.334	NA	NA
C[Carbamidomethyl (C)]HTC[Carbamidomethyl (C)]QNGGTVILMDGK	3	sp|P02748|CO9_HUMAN;tr|A0A024R035|A0A024R035_HUMAN	12.2382	13.331	13.271	13.9848	13.5273	13.3775	13.7161	NA	13.3084	NA	NA	13.5386	13.7034	14.1355	14.1075	12.8616	13.7562	13.8463	NA	12.3508	12.6324	13.8308	12.943	14.1714	13.3697	14.5884	13.9244	13.6657	14.7489	14.5985	14.4864	NA	13.8427
C[Carbamidomethyl (C)]IEGTC[Carbamidomethyl (C)]VC[Carbamidomethyl (C)]K	2	sp|P05156|CFAI_HUMAN;tr|A8K3L0|A8K3L0_HUMAN;tr|B4DRF2|B4DRF2_HUMAN;tr|E7ETH0|E7ETH0_HUMAN;tr|G3XAM2|G3XAM2_HUMAN	NA	15.1338	14.4715	16.1252	14.2343	NA	13.7302	15.1475	NA	NA	13.7635	NA	NA	NA	NA	14.172	13.3803	13.7635	13.6181	14.0921	NA	16.5788	NA	15.1552	NA	14.0306	14.0222	14.7185	NA	13.5454	13.4223	13.7931	13.2662
C[Carbamidomethyl (C)]KPVNTFVHEPLVDVQNVC[Carbamidomethyl (C)]FQEK	3	sp|P07998|RNAS1_HUMAN;tr|W0UV93|W0UV93_HUMAN	NA	NA	NA	NA	NA	NA	NA	NA	NA	NA	NA	NA	NA	NA	NA	NA	NA	NA	NA	NA	NA	NA	NA	NA	NA	13.9209	NA	NA	NA	NA	NA	NA	NA
C[Carbamidomethyl (C)]KPVNTFVHEPLVDVQNVC[Carbamidomethyl (C)]FQEK	4	sp|P07998|RNAS1_HUMAN;tr|W0UV93|W0UV93_HUMAN	NA	NA	NA	NA	NA	NA	NA	NA	NA	NA	NA	NA	NA	NA	NA	NA	11.9443	NA	NA	NA	NA	NA	NA	NA	NA	NA	NA	NA	NA	NA	NA	NA	NA
C[Carbamidomethyl (C)]LAPLEGAR	2	sp|P04217|A1BG_HUMAN;tr|V9HWD8|V9HWD8_HUMAN	18.7971	19.0405	18.5764	18.8167	18.9038	19.2316	18.3478	17.8908	18.81	17.3456	18.4541	18.6288	18.065	18.4609	18.3623	18.4684	19.919	18.9246	18.6773	17.6314	18.3266	18.8819	18.5234	18.7509	17.9468	18.6252	18.2651	18.7517	17.7536	18.5777	18.6755	18.7605	18.6756
C[Carbamidomethyl (C)]LAYDFYPGK	2	sp|P25311|ZA2G_HUMAN;tr|A0A140VK00|A0A140VK00_HUMAN	17.076	17.1554	17.0716	17.5278	16.7887	17.2038	17.3092	16.4337	17.0176	15.9993	16.9678	16.7608	16.8721	17.2132	16.7516	17.1456	17.6933	16.7062	16.8831	16.5634	16.4585	16.884	16.6628	16.7478	17.0592	16.4103	17.0451	16.6458	16.3967	16.6746	16.8375	17.5904	17.7214
C[Carbamidomethyl (C)]LC[Carbamidomethyl (C)]AC[Carbamidomethyl (C)]PFK	2	sp|P02748|CO9_HUMAN;tr|A0A024R035|A0A024R035_HUMAN	16.5039	17.1713	17.6168	17.8193	17.1595	17.6923	17.5126	16.6566	16.9041	16.6292	16.3402	17.6388	17.2947	17.8644	18.4793	17.2367	17.7087	17.9471	16.4629	17.8761	18.2905	18.1733	18.3244	18.6024	17.4961	18.8645	17.5131	17.8322	18.3871	18.5464	18.7606	17.4415	17.4158
C[Carbamidomethyl (C)]LDPC[Carbamidomethyl (C)]VISQEIMEK	2	sp|P36980|FHR2_HUMAN;tr|A0A3B3IQ51|A0A3B3IQ51_HUMAN;tr|V9GYE7|V9GYE7_HUMAN	NA	NA	NA	NA	NA	NA	NA	NA	NA	NA	NA	NA	NA	NA	NA	18.0917	17.7001	NA	NA	NA	NA	NA	NA	NA	NA	NA	NA	NA	NA	NA	NA	NA	12.4015
C[Carbamidomethyl (C)]LDPVDTPNPTR	2	sp|P03973|SLPI_HUMAN	15.4051	14.9726	14.988	14.7705	15.934	14.6751	14.5442	14.5797	14.6418	16.0378	15.5117	15.9592	16.0303	15.6166	15.2473	15.1116	15.206	15.9575	15.5568	14.6479	14.3658	15.1458	15.1606	15.8547	15.4398	14.9368	15.7823	15.8324	14.8162	14.8517	14.6452	17.0788	15.8962
C[Carbamidomethyl (C)]LHPC[Carbamidomethyl (C)]VISR	2	sp|P08603|CFAH_HUMAN	12.9054	13.5279	13.5045	NA	12.3631	13.902	13.2637	13.0133	12.8977	NA	13.174	13.0803	14.0548	12.694	13.1374	13.9959	13.7924	13.6105	NA	12.6307	12.7136	13.9444	NA	13.5046	11.6946	13.2641	11.415	13.4977	13.4695	13.155	13.529	13.536	13.1985
C[Carbamidomethyl (C)]LLFSFLPASSINDMEK	2	sp|P03952|KLKB1_HUMAN;tr|H0YAC1|H0YAC1_HUMAN	15.4704	16.1623	15.5052	16.465	14.7363	16.1248	16.0073	15.1642	15.2167	14.9387	15.0234	15.7362	15.7656	15.3464	15.1832	14.5456	15.6556	15.2346	14.9488	14.9294	15.9947	16.7146	14.4575	15.3891	15.7743	15.4121	15.2646	15.7005	16.0657	15.6714	15.7496	14.6248	15.4704
C[Carbamidomethyl (C)]LPVTAPENGK	2	sp|P08603|CFAH_HUMAN	14.5969	NA	NA	NA	NA	14.4919	14.6637	NA	NA	NA	14.3148	NA	NA	14.5685	14.8612	14.8814	15.4206	NA	NA	NA	14.497	NA	14.5245	14.9227	NA	NA	NA	NA	14.3557	13.9829	NA	14.8278	NA
C[Carbamidomethyl (C)]LVNLIEK	2	tr|B4E1Z4|B4E1Z4_HUMAN	15.9968	15.815	17.1874	16.3999	16.6247	16.8145	16.6611	16.261	15.9939	16.0712	16.553	16.7075	16.4295	16.2404	16.2383	16.356	17.2012	16.992	17.3475	15.2777	16.3437	16.1722	16.5042	17.0288	15.8063	17.258	17.2779	17.8272	16.8177	16.7701	16.7715	17.0861	16.5381
C[Carbamidomethyl (C)]MGTVTLNQAR	2	sp|P49913|CAMP_HUMAN;tr|A0A384NPR0|A0A384NPR0_HUMAN;tr|J3KNB4|J3KNB4_HUMAN	15.4609	15.2995	16.2055	NA	14.194	17.0117	16.2678	14.8507	16.4563	15.3942	16.5083	15.5979	16.2984	NA	14.0516	14.4583	14.5441	15.8515	14.1011	15.0239	14.2522	15.3309	14.504	14.1544	14.4855	14.5825	14.6553	14.6522	15.3491	15.5687	15.8423	16.7021	15.3306
C[Carbamidomethyl (C)]NMGYEYSER	2	sp|P08603|CFAH_HUMAN	14.533	14.5578	14.5761	14.4798	14.4438	13.9205	13.7653	13.4664	14.6727	13.3603	14.5828	14.1979	14.4111	14.2271	14.8945	14.8502	15.1291	13.8848	14.1485	13.5556	14.8227	15.1272	14.2222	15.2392	13.1322	14.9521	14.3781	14.0648	14.5935	14.4863	14.7702	14.736	14.2466
C[Carbamidomethyl (C)]NPDSNSANC[Carbamidomethyl (C)]LEEK	2	sp|P10124|SRGN_HUMAN;tr|A0A024QZL1|A0A024QZL1_HUMAN	15.7421	15.9672	16.3618	15.7121	14.6863	15.4224	15.5033	15.3442	16.4428	14.6068	15.6241	15.4223	15.4852	15.4834	15.3268	15.2495	14.3785	15.4664	14.7232	15.5775	14.9649	15.2241	15.6672	14.5437	15.0592	15.7997	15.8123	15.3936	14.3753	15.6639	15.9827	16.1833	16.8954
C[Carbamidomethyl (C)]PAPELLGGPSVFLFPPK	2	sp|P01860|IGHG3_HUMAN;tr|A0A286YES1|A0A286YES1_HUMAN;tr|Q5EBM2|Q5EBM2_HUMAN;tr|Q6N030|Q6N030_HUMAN	NA	14.1935	15.4646	NA	16.6574	NA	NA	NA	NA	NA	NA	NA	13.588	15.5324	NA	NA	NA	NA	15.9698	NA	NA	NA	16.0022	16.7362	16.0675	15.9948	16.867	13.8252	NA	NA	NA	NA	NA
C[Carbamidomethyl (C)]PAPELLGGPSVFLFPPKPK	2	sp|P01860|IGHG3_HUMAN;tr|A0A286YES1|A0A286YES1_HUMAN;tr|Q5EBM2|Q5EBM2_HUMAN;tr|Q6N030|Q6N030_HUMAN	17.8878	15.8944	17.9119	17.1333	17.2437	17.4863	18.1332	18.1767	16.3569	17.5037	17.1651	17.3744	15.6502	15.9387	NA	NA	16.7854	17.6643	16.1597	NA	NA	16.5047	16.9241	NA	17.97	18.9773	16.833	17.9917	15.4685	14.786	17.0997	15.5231	16.5535
C[Carbamidomethyl (C)]PAPELLGGPSVFLFPPKPK	3	sp|P01860|IGHG3_HUMAN;tr|A0A286YES1|A0A286YES1_HUMAN;tr|Q5EBM2|Q5EBM2_HUMAN;tr|Q6N030|Q6N030_HUMAN	20.4322	19.726	20.2063	19.6954	20.4596	20.4518	20.1982	20.6846	20.2349	19.8481	20.5637	19.4431	19.4582	18.9493	18.766	NA	19.1283	19.8404	19.3237	NA	19.2366	19.1889	19.8133	19.021	20.4934	20.91	20.4921	20.2002	17.9164	19.3077	19.3782	18.1168	19.4651
C[Carbamidomethyl (C)]PAPVSFENGIYTPR	2	sp|P06681|CO2_HUMAN;tr|A0A1U9X8W4|A0A1U9X8W4_HUMAN;tr|A0A1U9X8X9|A0A1U9X8X9_HUMAN;tr|Q53GZ8|Q53GZ8_HUMAN;tr|Q53HP3|Q53HP3_HUMAN;tr|Q5JP69|Q5JP69_HUMAN	NA	16.0915	NA	16.0066	16.3823	NA	16.2537	NA	16.3232	16.7876	NA	NA	15.891	NA	15.1983	16.2523	16.4668	16.5413	NA	14.5526	14.1794	NA	NA	16.0337	NA	NA	NA	15.9678	NA	NA	NA	NA	16.4357
C[Carbamidomethyl (C)]PFPSRPDN[Deamidation (NQ)]GFVNYPAK	3	sp|P02749|APOH_HUMAN;tr|A0A384NKM6|A0A384NKM6_HUMAN;tr|D9IWP9|D9IWP9_HUMAN	NA	NA	NA	NA	NA	NA	NA	NA	NA	NA	NA	NA	NA	NA	NA	NA	NA	NA	NA	NA	NA	NA	NA	NA	NA	NA	NA	NA	NA	10.5104	NA	NA	NA
C[Carbamidomethyl (C)]PNPPVQENFDVNK	2	sp|P05090|APOD_HUMAN;tr|C9JF17|C9JF17_HUMAN	18.6005	18.3566	17.7056	19.2126	19.4404	18.262	18.8684	17.6841	18.6736	19.1194	18.4962	18.5998	17.528	18.5609	17.6936	18.2881	18.6895	17.6902	18.567	18.6094	18.7037	17.7756	19.1304	18.63	20.0561	18.2193	19.2307	18.1979	18.0068	18.5229	18.7698	17.7031	18.6764
C[Carbamidomethyl (C)]PNPPVQENFDVNK	3	sp|P05090|APOD_HUMAN;tr|C9JF17|C9JF17_HUMAN	13.6668	14.8576	NA	15.8558	16.3065	14.7343	13.6358	NA	14.746	16.1941	15.3117	NA	NA	16.2112	NA	15.6974	NA	NA	NA	15.4969	14.7924	NA	15.343	NA	16.1607	NA	NA	NA	NA	NA	NA	NA	14.5168
C[Carbamidomethyl (C)]QFFSYATQTFHK	2	sp|P03952|KLKB1_HUMAN;tr|H0YAC1|H0YAC1_HUMAN	NA	14.1973	NA	NA	NA	NA	NA	NA	NA	NA	NA	NA	NA	NA	NA	NA	NA	NA	NA	NA	NA	14.681	NA	NA	NA	NA	NA	NA	NA	NA	NA	NA	NA
C[Carbamidomethyl (C)]QFFSYATQTFHK	3	sp|P03952|KLKB1_HUMAN;tr|H0YAC1|H0YAC1_HUMAN	13.5177	13.6812	13.1836	13.292	12.8978	13.6344	13.8273	14.0364	12.2389	12.557	13.6784	13.0444	13.1164	NA	13.0442	12.4014	14.2543	12.2453	NA	12.6694	13.5509	14.6757	11.4392	12.4213	12.2324	12.8957	NA	13.1139	13.8895	13.2233	13.0624	12.2519	12.6439
C[Carbamidomethyl (C)]QIAGWGHLDENVSGYSSSLR	3	sp|Q04756|HGFA_HUMAN;tr|D6RAR4|D6RAR4_HUMAN	NA	NA	NA	14.67	NA	NA	NA	NA	NA	NA	NA	NA	NA	NA	NA	NA	NA	NA	NA	NA	NA	15.04	NA	NA	NA	NA	NA	NA	NA	NA	NA	NA	NA
C[Carbamidomethyl (C)]QPSPDEARPLQALLDGR	3	sp|P17936|IBP3_HUMAN;tr|A6XND0|A6XND0_HUMAN;tr|A6XND1|A6XND1_HUMAN	NA	13.6181	13.2142	NA	NA	14.7025	14.6818	14.3289	13.1631	NA	14.2348	13.8343	NA	12.7943	NA	NA	NA	NA	NA	NA	NA	15.6382	NA	NA	NA	13.4321	11.1541	14.1839	13.3178	NA	NA	12.9517	13.7961
C[Carbamidomethyl (C)]QSWSSMTPHR	3	sp|P00747|PLMN_HUMAN	NA	14.5381	13.2104	NA	13.0916	13.787	NA	NA	13.692	13.0401	14.7772	13.7571	13.4429	NA	NA	13.9704	13.5629	14.1353	NA	14.1913	13.7639	15.3256	NA	13.9576	NA	11.974	NA	13.7252	13.6774	NA	11.9913	12.3218	NA
C[Carbamidomethyl (C)]QVAGWGSQR	2	sp|P20160|CAP7_HUMAN;tr|Q86SR2|Q86SR2_HUMAN	NA	NA	NA	NA	NA	NA	NA	NA	NA	NA	NA	NA	NA	NA	NA	NA	NA	NA	NA	NA	NA	NA	NA	NA	NA	NA	NA	NA	13.0513	NA	NA	14.8663	13.0703
C[Carbamidomethyl (C)]RPPVGC[Carbamidomethyl (C)]EELVR	2	sp|P22692|IBP4_HUMAN;tr|A0A024R1U8|A0A024R1U8_HUMAN	NA	11.7534	NA	12.8584	13.3444	NA	12.8989	NA	NA	12.3085	12.193	11.6513	NA	NA	11.3546	12.8127	11.9111	11.2778	NA	NA	NA	NA	12.6266	12.4882	11.9781	NA	NA	12.4742	NA	NA	11.68	13.3697	12.8027
C[Carbamidomethyl (C)]SGEEQSLEQC[Carbamidomethyl (C)]QHR	2	sp|O43866|CD5L_HUMAN	14.4904	13.9562	13.3086	14.2771	13.8868	14.2095	13.5192	14.3206	13.5557	14.8342	12.3698	13.2312	12.472	13.0047	13.6692	12.9312	12.7813	13.0042	13.1353	13.8282	14.2647	13.2872	14.5431	12.9442	11.8326	12.7293	13.7449	14.0591	13.0288	13.0754	13.1429	13.2945	13.539
C[Carbamidomethyl (C)]SGEEQSLEQC[Carbamidomethyl (C)]QHR	3	sp|O43866|CD5L_HUMAN	16.019	15.7664	14.9387	16.0765	15.4508	15.6755	14.8819	15.7053	15.3448	16.5029	14.3293	14.8249	14.5659	14.1939	15.0229	14.8844	14.7532	14.8787	14.6805	15.4556	16.1085	15.4666	15.891	14.6234	13.4192	13.932	15.3288	16.1328	15.1761	14.7711	14.7917	15.3464	15.1956
C[Carbamidomethyl (C)]SNPAVVFVTR	2	sp|P13501|CCL5_HUMAN;tr|B2R5J8|B2R5J8_HUMAN;tr|D0EI67|D0EI67_HUMAN	15.9366	17.1996	17.1836	16.5047	NA	16.2853	16.3925	15.5769	15.1925	15.018	15.6088	14.2926	14.9274	12.194	15.9715	NA	NA	16.233	14.2674	14.3829	15.642	16.1874	16.8418	NA	NA	15.6503	NA	13.1072	15.3291	16.0897	16.0998	16.4232	16.6051
C[Carbamidomethyl (C)]SPHLVLSALTSDN[Deamidation (NQ)]HGATYAFSGTHYWR	4	sp|P02790|HEMO_HUMAN	16.728	17.5085	17.9694	15.1137	16.3041	18.0112	17.7039	17.8739	17.2981	15.7818	17.5867	16.8828	16.5826	15.7555	17.035	15.4377	17.7185	17.5034	15.9314	15.3702	16.7369	18.094	16.3273	16.1568	16.6554	17.4127	16.7235	17.5564	18.4238	17.5714	17.9593	16.8238	17.0066
C[Carbamidomethyl (C)]SPHLVLSALTSDNHGATYAFSGTHYWR	3	sp|P02790|HEMO_HUMAN	14.7352	15.2599	15.625	13.0001	14.4453	15.9969	16.0808	15.8649	15.4602	13.8377	15.4097	14.6994	14.5893	13.5057	16.0037	14.6084	15.7596	15.336	13.8109	14.285	15.5551	15.6101	14.2584	14.643	14.8408	15.5764	14.6573	15.4373	16.2552	15.4664	15.7342	14.8268	14.7469
C[Carbamidomethyl (C)]SPHLVLSALTSDNHGATYAFSGTHYWR	4	sp|P02790|HEMO_HUMAN	16.5213	17.1971	17.6292	14.9683	16.0036	17.6501	17.2241	17.5219	16.9405	15.4418	17.2443	16.5777	16.2055	15.423	16.6916	15.0563	17.4112	17.1718	15.5813	15.0152	16.3855	17.7619	16.0322	15.7819	16.3176	17.0771	16.3992	17.1878	18.0702	17.2206	17.5873	16.456	16.6753
C[Carbamidomethyl (C)]SPHLVLSALTSDNHGATYAFSGTHYWR	5	sp|P02790|HEMO_HUMAN	15.8058	16.3538	16.7617	14.0394	15.2382	16.8963	16.5012	16.8324	16.6881	14.6505	16.842	16.0971	15.6278	15.0829	15.7052	13.3832	16.8234	16.4085	15.0601	NA	15.5597	17.2316	15.1848	15.0203	15.8646	16.2998	15.7811	16.5459	17.1917	16.7318	17.163	16.0242	16.1946
C[Carbamidomethyl (C)]SSNLVLTGSSER	2	tr|B4E1Z4|B4E1Z4_HUMAN	14.9982	15.3762	15.3656	14.8353	16.8338	15.3203	15.1689	14.6056	15.5861	15.7922	15.3587	15.6605	14.3777	14.9579	14.7075	15.6635	16.1896	15.235	15.1075	14.6359	14.9897	16.3413	14.9997	15.8641	15.417	15.8334	15.3659	16.2215	15.6881	15.475	15.8511	15.6035	15.6497
C[Carbamidomethyl (C)]SSNTPPLTC[Carbamidomethyl (C)]QR	2	sp|Q02223|TNR17_HUMAN;tr|A7KBT6|A7KBT6_HUMAN;tr|H3BMB5|H3BMB5_HUMAN;tr|Q6PE46|Q6PE46_HUMAN	15.1524	15.2579	15.0433	15.7608	16.0724	15.2961	15.7475	15.9596	15.5492	16.0558	16.0624	16.122	15.3196	13.1835	14.8232	14.2623	15.1582	15.5298	15.227	14.919	15.0231	15.1605	16.7227	15.2616	15.0365	14.441	14.6959	16.0516	15.5926	15.259	15.2641	14.6299	15.6791
C[Carbamidomethyl (C)]STSSLLEAC[Carbamidomethyl (C)]TFR	2	tr|Q53H26|Q53H26_HUMAN	20.3696	21.7965	20.351	21.2423	20.4312	20.85	20.8867	20.5347	20.8861	21.2885	20.8262	21.4359	20.787	20.3343	20.2469	20.0028	20.2735	20.3825	20.7307	20.3249	20.4133	22.5357	20.9095	19.8536	19.575	20.5911	19.943	20.5547	19.6873	20.4396	20.3514	19.8158	21.2388
C[Carbamidomethyl (C)]STSSLLEAC[Carbamidomethyl (C)]TFR	3	tr|Q53H26|Q53H26_HUMAN	14.7722	15.9504	14.6516	15.4471	15.1313	15.3098	14.7762	14.8106	15.0775	15.7101	15.2097	15.3521	14.7041	14.6487	14.8083	14.3547	14.5161	14.6105	14.7693	14.4796	14.8527	16.6662	14.9133	14.319	13.4441	14.5388	14.042	14.7367	13.6188	NA	14.2409	14.0856	15.2847
C[Carbamidomethyl (C)]SVFYGAPSK	2	sp|P0C0L4|CO4A_HUMAN	18.471	18.9129	18.5247	18.6409	18.0145	18.0438	18.7704	16.8255	18.5432	17.3026	18.2517	18.6746	18.3605	18.8488	18.5439	18.9695	19.3299	18.5591	18.922	18.2679	18.2756	19.1659	17.2721	19.2888	17.8216	18.0801	17.1613	18.9644	18.6014	18.9969	18.9491	18.4715	18.8994
C[Carbamidomethyl (C)]SYTEDAQC[Carbamidomethyl (C)]IDGTIEVPK	2	sp|P02749|APOH_HUMAN;tr|A0A384NKM6|A0A384NKM6_HUMAN;tr|D9IWP9|D9IWP9_HUMAN	14.4517	14.504	14.2195	14.9801	13.997	14.0653	14.2844	13.6464	14.4703	11.5637	13.8971	13.3216	14.1184	13.6776	13.1343	13.4257	14.632	13.0304	14.1422	12.7989	13.338	13.9781	13.8089	13.4924	13.093	13.0389	13.1311	13.6155	12.6222	12.7907	13.0977	14.3212	14.9977
C[Carbamidomethyl (C)]TDDVRPQDC[Carbamidomethyl (C)]YHGAGEQYR	3	sp|P26927|HGFL_HUMAN;tr|G3XAK1|G3XAK1_HUMAN;tr|Q53GN8|Q53GN8_HUMAN	NA	NA	12.2383	NA	NA	12.1073	12.206	NA	NA	NA	11.5413	NA	NA	NA	NA	NA	12.3271	NA	NA	NA	NA	NA	12.0671	12.4266	NA	12.3564	11.74	12.4403	NA	11.6345	NA	NA	NA
C[Carbamidomethyl (C)]TEGFNVDK	2	sp|P04004|VTNC_HUMAN;tr|D9ZGG2|D9ZGG2_HUMAN	19.1486	19.1315	17.8966	18.8515	18.729	17.1878	18.8646	16.7399	18.6859	16.9384	15.9272	17.5347	17.3005	18.6999	17.9991	18.6738	17.8703	16.595	17.923	17.95	18.2311	18.1714	17.6932	18.8869	17.2977	17.5246	17.6768	17.9686	16.8987	16.9277	17.1962	18.5076	18.1473
C[Carbamidomethyl (C)]TEGFNVDKK	2	sp|P04004|VTNC_HUMAN;tr|D9ZGG2|D9ZGG2_HUMAN	18.1631	17.9908	18.0599	16.8385	17.5863	18.0705	18.9688	18.5531	17.7384	16.9902	18.0641	17.7467	17.6663	14.986	18.071	17.1805	17.3931	17.1682	16.1728	17.7413	17.8459	19.2594	17.2003	17.3054	17.22	17.9728	16.0956	17.7951	18.3216	17.6769	18.2463	17.366	17.4012
C[Carbamidomethyl (C)]TLKPC[Carbamidomethyl (C)]DYPDIK	2	sp|P08603|CFAH_HUMAN	12.2721	12.8884	12.588	12.6766	12.2981	12.5271	NA	11.8054	12.1046	NA	12.5496	12.2369	NA	12.0294	12.9506	12.8919	13.1883	12.1205	NA	11.7134	12.687	13.2942	13.0036	13.0581	NA	12.7075	NA	12.5846	12.1991	11.6526	NA	12.3925	12.4675
C[Carbamidomethyl (C)]TLKPC[Carbamidomethyl (C)]DYPDIK	3	sp|P08603|CFAH_HUMAN	13.1282	13.5641	12.2925	13.1011	12.9172	NA	NA	NA	NA	NA	12.8555	NA	NA	12.7376	13.707	13.1746	NA	NA	NA	NA	12.9727	13.4769	NA	NA	NA	NA	NA	12.5672	NA	NA	NA	NA	13.1091
C[Carbamidomethyl (C)]TSTGWIPAPR	2	sp|P08603|CFAH_HUMAN	NA	NA	NA	17.2536	NA	NA	17.4908	NA	NA	NA	NA	NA	NA	16.7195	NA	16.6562	16.9232	NA	NA	NA	14.897	NA	17.2229	17.0214	16.5038	17.8011	16.6777	NA	NA	NA	NA	16.9291	NA
C[Carbamidomethyl (C)]TTPPPSSGPTYQC[Carbamidomethyl (C)]LK	2	sp|P00747|PLMN_HUMAN	12.5288	13.7547	NA	12.5486	11.5125	13.8171	13.2527	NA	NA	NA	13.5197	13.284	10.7643	10.7614	12.0122	NA	13.4548	NA	NA	9.7432	NA	NA	11.5978	12.7038	11.8062	12.8938	NA	13.7141	11.7448	12.9674	NA	NA	NA
C[Carbamidomethyl (C)]VAELGPQAVGAVK	2	sp|Q96QR1|SG3A1_HUMAN	14.9464	14.7805	NA	14.2517	13.5611	14.5526	15.9045	14.9383	15.1907	13.2721	12.9642	15.5268	13.3496	14.9011	13.8455	NA	12.5216	NA	13.4468	NA	15.4042	14.4689	15.0597	NA	NA	12.9973	13.3618	14.2985	NA	NA	NA	16.5602	15.4451
C[Carbamidomethyl (C)]VLFPYGGC[Carbamidomethyl (C)]QGN[Deamidation (NQ)]GNK	2	sp|P02760|AMBP_HUMAN	15.8494	16.0289	15.6646	16.3302	14.9067	16.2399	15.0333	15.0176	15.3792	15.4279	14.7652	15.9587	15.4284	15.7911	16.2267	13.8961	NA	15.0928	14.3436	15.692	15.1294	16.7681	15.8196	15.6443	16.4076	14.8014	15.1552	14.7532	15.5836	16.5257	16.3005	15.0994	16.1978
C[Carbamidomethyl (C)]VLFPYGGC[Carbamidomethyl (C)]QGNGNK	2	sp|P02760|AMBP_HUMAN	14.4858	14.6978	13.9711	15.6512	14.6388	16.1235	15.5399	NA	13.4073	14.0203	13.2379	15.5803	13.7465	15.1783	14.7726	NA	14.3282	NA	NA	14.1905	14.4943	15.5907	15.4903	14.345	16.0477	15.0677	15.0668	14.1801	15.1588	15.7346	15.8097	14.2195	14.7022
C[Carbamidomethyl (C)]VQSTKPSLMIQK	2	tr|C0JYY2|C0JYY2_HUMAN	NA	NA	NA	NA	NA	NA	NA	NA	NA	12.6214	11.0464	NA	NA	NA	NA	NA	NA	NA	NA	10.4382	NA	11.7959	NA	NA	12.3471	NA	NA	NA	NA	NA	11.0511	NA	NA
C[Carbamidomethyl (C)]YEMASHLR	2	sp|P07737|PROF1_HUMAN	13.9758	NA	NA	NA	15.8917	14.6361	NA	NA	NA	14.1213	13.8721	14.3965	NA	15.0935	NA	13.6281	NA	NA	13.9981	NA	NA	NA	NA	NA	14.5559	NA	NA	NA	NA	15.5256	15.7685	18.6911	17.0022
C[Carbamidomethyl (C)]YFPYLEN[Deamidation (NQ)]GYNQNYGR	2	sp|P08603|CFAH_HUMAN	13.2268	14.9613	14.0703	15.2028	14.324	13.68	12.307	13.8263	13.6629	12.3925	13.0398	12.7483	14.056	11.8548	13.8799	13.0366	13.9528	13.3042	13.2409	NA	14.8662	15.7967	12.831	14.2496	12.7662	12.381	13.4989	13.1334	13.2313	11.8449	12.1237	13.3063	13.2221
C[Carbamidomethyl (C)]YFPYLENGYNQNYGR	2	sp|P08603|CFAH_HUMAN	12.7475	14.3119	13.8511	14.3041	14.0103	13.3388	13.3044	13.3066	13.29	11.8048	12.7669	12.5505	13.7233	12.7611	13.8459	13.7522	13.6066	12.7244	12.9379	12.5199	14.6197	15.1906	12.7501	13.9192	11.692	13.2247	13.066	12.7245	13.5293	12.8621	12.71	NA	12.6489
C[Carbamidomethyl (C)]YTAVVPLVYGGETK	2	sp|P01591|IGJ_HUMAN	18.651	17.6624	17.3923	17.9616	17.7919	17.8144	17.8641	17.8023	17.5949	19.2746	17.0921	17.5567	17.1942	17.4774	17.1005	14.9308	18.6618	17.5227	18.4576	16.4303	18.0379	18.3056	18.8282	17.392	17.3008	16.1622	17.065	17.9888	17.4568	17.3476	17.5791	17.6622	18.039
C[Carbamidomethyl (C)]YTAVVPLVYGGETK	3	sp|P01591|IGJ_HUMAN	NA	NA	NA	NA	NA	NA	NA	12.0082	NA	12.6493	NA	NA	NA	NA	NA	NA	NA	NA	NA	NA	NA	12.7774	NA	NA	NA	NA	NA	NA	NA	NA	NA	NA	NA
DAC[Carbamidomethyl (C)]AGDSGGPMVTLNR	2	sp|P48740|MASP1_HUMAN	13.9187	13.9466	13.0001	13.847	13.9326	14.6941	13.8922	12.3702	13.4601	13.4526	13.1186	13.2197	13.5951	12.6406	13.6989	12.4998	12.5647	13.1749	NA	13.3683	13.2403	14.891	13.9249	13.8308	14.1794	13.668	12.018	13.4855	13.5849	13.6931	14.3233	13.2002	13.4014
DADDLQK	2	sp|P02649|APOE_HUMAN;tr|A0A0S2Z3D5|A0A0S2Z3D5_HUMAN	17.6165	17.2279	15.7205	16.1965	15.9089	16.6325	17.0936	15.6141	16.4547	17.1368	15.5567	14.6551	16.4538	16.957	15.255	16.1013	15.668	16.589	15.8376	17.4844	15.562	16.3763	16.2519	15.4971	16.2383	16.2717	16.2161	15.7951	16.5879	16.7044	15.7081	15.6679	16.0896
DADPDTFFAK	2	sp|P43652|AFAM_HUMAN	14.7364	15.6618	14.4822	15.1539	15.8541	14.8096	15.878	14.4856	16.1116	14.3453	14.9544	13.0957	15.0454	14.8368	13.6404	13.452	15.6936	13.748	14.3408	13.7322	13.7728	15.8751	14.5512	13.4697	16.6247	14.4637	13.7617	14.474	13.8809	15.0911	14.7942	15.371	15.7198
DADVQNFVSFISK	2	sp|P42126|ECI1_HUMAN;tr|A0A384NKJ3|A0A384NKJ3_HUMAN	NA	NA	NA	NA	NA	NA	NA	NA	NA	NA	NA	NA	NA	NA	NA	NA	NA	NA	NA	NA	NA	NA	13.9235	NA	15.8583	NA	NA	NA	NA	NA	NA	NA	NA
DAEAWFNEK	2	sp|P13645|K1C10_HUMAN	NA	12.637	17.0866	12.7795	NA	12.5781	13.742	NA	16.878	13.8175	14.0533	NA	13.5978	22.6968	12.4413	NA	NA	15.5689	NA	NA	NA	NA	14.3492	NA	NA	NA	NA	NA	NA	NA	NA	NA	NA
DAEDWFFSK	2	sp|Q04695|K1C17_HUMAN	13.7172	13.2451	NA	NA	NA	NA	NA	NA	NA	NA	NA	NA	12.1645	18.2925	NA	NA	NA	12.9291	NA	NA	NA	NA	NA	12.784	NA	NA	NA	NA	NA	13.2393	13.4458	NA	NA
DAEEWFFTK	2	sp|P02533|K1C14_HUMAN	NA	NA	NA	NA	NA	NA	12.949	NA	NA	NA	NA	NA	NA	20.329	NA	NA	NA	NA	NA	NA	NA	NA	NA	12.8379	NA	NA	NA	NA	NA	NA	NA	NA	NA
DAEEWFFTKTEELNR	2	sp|P02533|K1C14_HUMAN	NA	14.5308	NA	NA	NA	NA	12.5763	NA	NA	NA	NA	NA	NA	16.3427	NA	NA	NA	NA	NA	NA	NA	NA	NA	NA	NA	NA	NA	NA	NA	NA	NA	NA	NA
DAEEWFFTKTEELNR	3	sp|P02533|K1C14_HUMAN	NA	NA	NA	NA	NA	NA	12.1068	NA	NA	NA	NA	NA	NA	16.3491	NA	NA	NA	NA	NA	NA	NA	NA	NA	NA	NA	NA	NA	NA	NA	NA	NA	NA	NA
DAETWFLSK	1	sp|P08779|K1C16_HUMAN	NA	NA	NA	NA	NA	NA	14.1083	NA	NA	NA	NA	NA	NA	19.6224	NA	NA	NA	NA	NA	NA	NA	NA	NA	NA	NA	NA	12.0684	NA	NA	NA	NA	NA	NA
DAETWFLSK	2	sp|P08779|K1C16_HUMAN	NA	NA	NA	NA	NA	NA	15.0409	NA	14.112	NA	NA	NA	NA	21.1296	NA	NA	NA	NA	NA	NA	NA	12.824	11.6528	NA	13.0758	12.975	NA	NA	NA	NA	NA	NA	NA
DAHLTWEVAGK	2	sp|P0DOX3|IGD_HUMAN	NA	14.5564	NA	NA	NA	16.1137	15.3007	17.4868	NA	14.6994	14.9504	17.9467	NA	NA	15.5119	NA	NA	14.7497	NA	NA	15.7491	14.4672	18.3727	NA	NA	NA	NA	17.6904	NA	15.1542	NA	NA	15.5993
DAHLTWEVAGK	3	sp|P0DOX3|IGD_HUMAN	NA	13.6191	NA	NA	NA	15.9452	NA	16.9223	NA	14.2418	14.9586	17.1434	NA	NA	14.6506	NA	NA	13.5513	NA	NA	15.1781	14.4485	17.461	NA	NA	NA	NA	16.9516	NA	14.8393	14.1516	NA	NA
DAHSVLLSHIFHGR	3	sp|O95479|G6PE_HUMAN;tr|R4GMU1|R4GMU1_HUMAN	NA	NA	NA	NA	NA	NA	NA	NA	NA	NA	NA	11.4693	NA	NA	NA	NA	12.8743	NA	NA	NA	NA	12.9998	11.9174	13.0882	NA	NA	NA	12.4618	NA	12.8375	13.572	NA	NA
DALSSVQ[Deamidation (NQ)]ESQVAQQAR	2	sp|P02656|APOC3_HUMAN;tr|A3KPE2|A3KPE2_HUMAN;tr|B0YIW2|B0YIW2_HUMAN	16.7185	17.094	15.3663	17.4323	16.234	15.9013	15.57	15.078	14.4024	15.9342	16.1093	15.5119	16.2429	16.1504	14.2635	15.2412	15.1261	15.4674	15.7262	16.9685	14.5104	16.9041	15.3133	14.8001	16.5887	15.2836	14.9405	15.3808	13.7751	15.3518	15.5198	15.8445	16.9882
DALSSVQESQ[Deamidation (NQ)]VAQQAR	2	sp|P02656|APOC3_HUMAN;tr|A3KPE2|A3KPE2_HUMAN;tr|B0YIW2|B0YIW2_HUMAN	16.4262	17.9082	16.2951	17.9523	15.3422	16.637	17.5343	15.5278	15.4044	15.7399	16.4412	15.5559	14.9628	17.2117	15.0535	15.4048	15.5995	16.4795	15.7693	15.6683	13.9233	17.7957	15.4532	15.8423	16.8703	14.0553	15.7192	15.8614	15.6598	16.3834	16.5752	17.1133	16.6829
DALSSVQESQVAQ[Deamidation (NQ)]QAR	2	sp|P02656|APOC3_HUMAN;tr|A3KPE2|A3KPE2_HUMAN;tr|B0YIW2|B0YIW2_HUMAN	15.9143	15.9392	24.074	16.4391	16.5839	15.3277	15.9445	14.5585	15.1487	14.072	14.6672	24.5637	14.6765	14.8538	23.3	13.4328	23.9442	14.1998	24.6218	15.3125	13.5775	15.636	12.8305	23.8157	14.9714	13.7211	14.3113	14.3253	16.058	24.1811	14.8892	15.3342	16.0408
DALSSVQESQVAQQ[Deamidation (NQ)]AR	2	sp|P02656|APOC3_HUMAN;tr|A3KPE2|A3KPE2_HUMAN;tr|B0YIW2|B0YIW2_HUMAN	15.9303	15.9364	15.3265	16.4704	14.7884	15.288	15.9515	14.8979	15.137	14.0579	14.6438	13.7735	14.6199	14.871	13.0798	13.4643	13.6683	14.4119	14.0867	15.3403	13.6017	15.6562	12.7694	13.2351	14.9774	13.6672	14.2021	14.2133	13.8816	14.3522	14.8349	15.3528	16.0086
DALSSVQESQVAQQAR	2	sp|P02656|APOC3_HUMAN;tr|A3KPE2|A3KPE2_HUMAN;tr|B0YIW2|B0YIW2_HUMAN	27.4554	27.4043	25.917	27.9965	26.8767	27.1038	27.2698	25.9783	26.5498	26.0022	26.5668	26.3838	26.3778	26.7744	25.1777	25.4647	25.7673	26.3474	26.445	27.2496	25.5524	27.4641	25.5715	25.6526	27.2455	26.1049	26.1588	26.2385	25.8888	26.0835	26.6958	26.9889	27.3998
DALSSVQESQVAQQAR	3	sp|P02656|APOC3_HUMAN;tr|A3KPE2|A3KPE2_HUMAN;tr|B0YIW2|B0YIW2_HUMAN	25.3007	25.2259	23.9083	25.9079	24.5849	24.7999	24.8803	24.0756	24.4999	23.871	24.6389	24.2313	24.512	24.8422	23.0117	23.3696	23.2236	24.1974	24.146	25.1565	23.3254	25.4917	23.4498	23.5138	24.9451	23.7077	23.9076	24.0617	23.7689	24.2266	24.6163	24.9367	25.4311
DAPDHQELNLDVSLQLPSR	2	sp|P01024|CO3_HUMAN;tr|V9HWA9|V9HWA9_HUMAN	17.1513	17.7585	17.4201	17.6877	16.4958	17.4504	17.8656	16.8989	17.2516	17.4728	17.2192	16.3809	16.5395	16.1437	17.215	17.1985	17.6936	17.0975	17.264	17.1942	16.5952	16.9165	18.6345	16.9154	17.7885	17.7979	17.974	17.47	16.9704	17.0741	17.1148	17.3105	16.6461
DAPDHQELNLDVSLQLPSR	3	sp|P01024|CO3_HUMAN;tr|V9HWA9|V9HWA9_HUMAN	18.1761	18.8456	18.5289	18.8224	17.3959	18.2469	18.3533	18.1177	18.7117	18.2977	18.425	17.1537	18.0987	17.0666	17.6361	18.1717	18.4999	18.1609	18.2274	17.832	17.3008	18.1151	19.2532	17.3895	18.2083	18.2967	19.0487	18.215	18.1595	18.0777	18.2392	18.4167	17.8428
DAQYAPGYDK	2	tr|B4E1Z4|B4E1Z4_HUMAN	18.1122	18.2216	19.1266	18.1296	18.3259	18.9187	18.4585	18.7765	18.0397	17.916	18.8587	18.204	18.9415	18.4956	18.8099	18.909	18.3889	18.8447	18.8809	18.2818	18.0913	18.935	18.2489	18.6197	17.7682	19.0603	19.1022	19.842	19.5606	19.0498	19.166	18.6169	18.816
DASGATFTWTPSSGK	2	tr|Q9NPP6|Q9NPP6_HUMAN	15.9023	NA	16.485	16.4775	16.1034	16.581	NA	16.8353	NA	17.6189	17.7034	16.7035	NA	16.6165	16.9028	16.0807	17.5066	16.2663	15.6572	NA	NA	16.4518	17.1622	NA	17.5265	14.7684	NA	16.9407	15.888	16.2088	NA	NA	NA
DASGVTFTWTPSSGK	2	tr|Q6ZW64|Q6ZW64_HUMAN	22.3396	21.9946	22.0432	21.4326	21.308	21.7307	21.553	22.5565	21.9093	22.6114	22.9212	22.2465	22.076	21.3443	21.3739	20.0278	22.6288	22.2588	22.1859	20.1159	20.4259	21.2689	21.8639	21.9002	20.241	19.8359	21.0527	22.4089	21.4978	21.5589	21.6624	22.3789	21.5033
DATNVGDEGGFAPNILENK	2	sp|P06733|ENOA_HUMAN;tr|A0A024R4F1|A0A024R4F1_HUMAN;tr|A0A2R8Y6G6|A0A2R8Y6G6_HUMAN	NA	NA	NA	NA	NA	NA	NA	NA	NA	NA	NA	NA	NA	15.8045	NA	NA	NA	NA	NA	NA	NA	NA	NA	NA	NA	NA	NA	NA	NA	NA	NA	NA	NA
DAVEDLESVGK	2	sp|P81605|DCD_HUMAN	14.638	14.1035	14.3915	12.568	16.0349	NA	13.9749	13.5835	12.9415	13.9146	15.136	14.4143	15.2687	14.1021	12.0836	NA	NA	13.9325	13.4143	13.7558	13.238	14.98	NA	13.4279	14.5617	14.0922	15.0384	13.1895	14.4351	14.6501	15.0643	13.9807	13.3218
DAVEKPQEFTIVAFVK	2	tr|C0JYY2|C0JYY2_HUMAN	NA	NA	NA	NA	NA	11.6156	NA	NA	NA	14.324	12.3593	NA	NA	NA	NA	NA	NA	NA	NA	NA	NA	11.9626	NA	NA	12.1805	11.8594	NA	NA	NA	NA	10.8087	NA	NA
DAVEKPQEFTIVAFVK	3	tr|C0JYY2|C0JYY2_HUMAN	NA	NA	NA	NA	NA	NA	NA	NA	NA	11.011	11.3798	NA	NA	NA	NA	NA	NA	NA	NA	NA	NA	10.6754	NA	NA	NA	NA	NA	NA	NA	10.5289	NA	NA	NA
DAVLLVFANK	2	sp|P61204|ARF3_HUMAN;sp|P84077|ARF1_HUMAN;tr|A0A024R0Y6|A0A024R0Y6_HUMAN;tr|A0A024R3Q3|A0A024R3Q3_HUMAN;tr|B4E190|B4E190_HUMAN	NA	NA	NA	NA	13.6421	NA	NA	NA	NA	12.9259	NA	NA	NA	15.2083	NA	NA	NA	NA	NA	NA	NA	NA	NA	NA	NA	NA	NA	NA	NA	NA	12.7901	14.5357	13.5902
DAVTYTEHAK	2	sp|P62805|H4_HUMAN;tr|B2R4R0|B2R4R0_HUMAN;tr|Q0VAS5|Q0VAS5_HUMAN	14.5745	NA	NA	13.958	13.8859	13.7643	13.5422	12.4493	13.1778	14.7481	16.0404	14.451	13.3148	18.3948	14.2362	15.641	NA	13.4765	13.4968	NA	12.6768	12.8924	NA	14.6396	16.2175	14.6264	15.7266	15.3032	15.3243	NA	NA	19.7694	16.7752
DAYSGGAVNLYHVR	2	sp|P28074|PSB5_HUMAN	15.4769	NA	NA	12.7465	NA	NA	NA	NA	NA	NA	NA	NA	NA	NA	NA	NA	NA	NA	NA	NA	NA	NA	NA	NA	15.9085	NA	NA	NA	NA	NA	NA	NA	NA
DC[Carbamidomethyl (C)]ASHFEQMAAASMHR	3	sp|O00391|QSOX1_HUMAN	NA	11.6932	NA	11.1748	12.6122	12.285	11.9126	NA	NA	15.6939	NA	11.5822	NA	NA	9.93208	NA	12.5475	NA	11.54	NA	NA	12.4834	13.5884	11.674	13.5563	12.309	NA	NA	NA	11.0305	12.2725	12.4125	NA
DC[Carbamidomethyl (C)]ASHFEQMAAASMHR	4	sp|O00391|QSOX1_HUMAN	NA	NA	NA	NA	10.7638	NA	NA	NA	NA	13.0144	NA	NA	NA	NA	NA	NA	10.6309	NA	NA	NA	NA	NA	11.2825	NA	NA	NA	NA	NA	NA	NA	NA	NA	NA
DC[Carbamidomethyl (C)]HLAQVPSHTVVAR	2	tr|Q53H26|Q53H26_HUMAN	18.1521	17.6888	17.285	17.5768	18.5109	17.7918	17.8372	15.6451	17.4555	16.8407	16.2705	17.5815	16.9637	16.989	17.5659	17.7794	18.0479	16.508	17.4951	16.096	17.4417	16.3374	17.0563	17.0196	15.6078	17.4658	17.7191	17.1753	15.3584	16.0572	16.0767	16.7325	16.9255
DC[Carbamidomethyl (C)]HLAQVPSHTVVAR	3	tr|Q53H26|Q53H26_HUMAN	17.9802	17.7792	17.1304	17.3658	18.2634	17.1475	17.0625	15.6252	17.6115	16.6931	16.1317	17.0737	17.1123	17.136	17.3093	17.7466	17.3213	16.1038	16.8388	16.1977	17.3358	16.384	17.0386	17.3138	15.5656	16.8988	17.2637	17.1276	15.2811	15.8752	16.1143	16.9086	17.0235
DC[Carbamidomethyl (C)]HLAQVPSHTVVAR	4	tr|Q53H26|Q53H26_HUMAN	18.0804	18.0254	17.4523	18.0201	18.5838	17.3946	17.4512	15.9039	17.7793	17.0009	16.3971	17.7794	17.4493	17.3409	17.595	18.0268	17.7118	16.6508	17.3765	16.333	17.6676	17.0368	17.6559	17.6868	16.1268	17.6173	17.7304	17.5418	15.2681	16.3417	16.3694	17.1376	17.1117
DDEEFIESNK	2	sp|P00450|CERU_HUMAN;tr|A5PL27|A5PL27_HUMAN	16.8084	16.5754	16.1874	19.5585	17.763	16.5387	16.6348	NA	16.6811	17.1359	15.5396	16.2159	16.3786	19.1721	16.6494	16.8012	17.2608	16.2873	18.4702	16.2094	16.3525	16.1833	17.5737	17.7824	17.8328	16.4855	18.0024	16.8208	15.8322	17.0246	17.1956	17.1613	17.2089
DDGLFSGDPNWFPK	2	sp|P37802|TAGL2_HUMAN;tr|A0A384MTL2|A0A384MTL2_HUMAN	NA	NA	NA	NA	15.3573	NA	NA	NA	NA	NA	NA	NA	NA	12.8369	NA	NA	NA	NA	NA	NA	NA	NA	NA	NA	NA	NA	NA	NA	NA	NA	NA	15.348	15.5889
DDKESVPISDTIIPAVPPPTDLR	2	sp|P02751|FINC_HUMAN;tr|A0A024R462|A0A024R462_HUMAN;tr|A0A384MR03|A0A384MR03_HUMAN;tr|B7ZLE5|B7ZLE5_HUMAN	15.5037	15.3358	NA	13.2896	15.5286	NA	16.3511	NA	NA	13.9662	NA	NA	NA	NA	15.8985	NA	14.5653	NA	NA	14.9808	NA	NA	NA	14.796	NA	11.5255	NA	NA	NA	14.6322	NA	14.9393	NA
DDKESVPISDTIIPAVPPPTDLR	3	sp|P02751|FINC_HUMAN;tr|A0A024R462|A0A024R462_HUMAN;tr|A0A384MR03|A0A384MR03_HUMAN;tr|B7ZLE5|B7ZLE5_HUMAN	NA	14.9768	15.2971	14.8963	NA	NA	NA	14.2562	14.3782	NA	NA	NA	15.1353	NA	NA	NA	NA	NA	NA	NA	NA	NA	NA	NA	NA	NA	NA	NA	NA	NA	NA	NA	NA
DDKHEQDMVN[Deamidation (NQ)]GIMLSVEK	2	tr|C0JYY2|C0JYY2_HUMAN	NA	NA	NA	NA	NA	NA	NA	NA	NA	NA	NA	NA	NA	NA	NA	NA	NA	NA	NA	NA	NA	NA	NA	NA	10.6595	NA	NA	NA	NA	NA	NA	NA	NA
DDKHEQDMVN[Deamidation (NQ)]GIMLSVEK	3	tr|C0JYY2|C0JYY2_HUMAN	NA	NA	NA	NA	NA	NA	NA	NA	NA	12.2558	NA	NA	NA	NA	NA	NA	NA	NA	NA	NA	NA	11.104	NA	NA	NA	NA	NA	NA	NA	NA	NA	NA	NA
DDKHEQDMVNGIMLSVEK	2	tr|C0JYY2|C0JYY2_HUMAN	NA	12.986	11.0021	NA	NA	NA	13.0953	NA	NA	13.4357	NA	NA	NA	11.4503	NA	NA	12.4458	NA	NA	12.8195	11.2964	12.841	12.1863	NA	13.4544	12.12	NA	NA	11.608	12.2041	12.6942	NA	NA
DDKHEQDMVNGIMLSVEK	3	tr|C0JYY2|C0JYY2_HUMAN	13.1381	15.2065	NA	13.785	13.595	13.5237	14.57	NA	13.4678	15.4078	13.6591	10.9759	13.2083	13.1429	NA	13.1785	14.2105	13.0373	NA	14.322	12.9643	14.0708	13.6811	12.8149	15.3646	13.5274	12.676	13.0213	13.2343	14.1714	14.299	14.1635	14.0585
DDKHEQDMVNGIMLSVEK	4	tr|C0JYY2|C0JYY2_HUMAN	11.7767	NA	NA	NA	11.9709	11.6709	12.7837	NA	NA	13.4902	NA	NA	NA	11.5343	NA	NA	NA	NA	NA	NA	NA	12.5335	11.7353	NA	13.5254	NA	NA	11.4256	11.6724	12.4701	12.6089	12.3728	NA
DDLYVSDAFHK	2	sp|P01008|ANT3_HUMAN;tr|A0A024R944|A0A024R944_HUMAN;tr|A0A2S0BDD1|A0A2S0BDD1_HUMAN	18.6612	18.4267	18.0321	18.8418	18.6496	17.7002	18.1653	17.1609	18.1784	16.6239	17.6339	18.6726	18.3607	17.839	18.1567	17.6979	18.5753	17.791	18.8875	17.3553	17.7504	18.0924	17.479	17.6953	18.4192	NA	17.875	18.4068	17.626	17.7502	17.8976	NA	17.714
DDLYVSDAFHK	3	sp|P01008|ANT3_HUMAN;tr|A0A024R944|A0A024R944_HUMAN;tr|A0A2S0BDD1|A0A2S0BDD1_HUMAN	15.704	15.7144	15.4495	16.2065	15.931	14.5394	15.2163	14.3511	15.646	13.8712	14.8967	15.9966	15.6971	15.0557	15.527	14.5989	15.6292	14.8481	16.2165	14.4406	15.2664	15.1717	15.049	14.7042	15.671	15.0845	14.9433	15.5932	14.649	15.2102	14.8222	14.4399	14.864
DDNPN[Deamidation (NQ)]LPR	2	sp|P02768|ALBU_HUMAN	15.5362	15.6248	14.856	15.7622	15.7251	15.2529	14.1234	14.6721	14.1311	15.4892	15.1626	14.4245	14.7422	14.8806	14.8406	14.9958	15.593	15.1809	15.1738	14.0835	14.6464	15.4901	15.1715	13.9739	14.9675	13.3665	15.3853	15.6218	13.493	13.3262	14.6797	15.782	15.4024
DDNPNLPR	1	sp|P02768|ALBU_HUMAN	25.1163	24.4236	24.3426	24.2147	24.3622	24.4324	24.6619	24.1208	24.4661	24.2161	24.0555	24.8615	23.777	24.1874	24.2036	23.8775	24.5975	24.2279	24.4202	23.3316	23.5801	23.6282	24.6712	24.2375	24.3645	24.5203	24.1209	24.5504	23.5058	23.7431	23.963	23.8946	24.2581
DDNPNLPR	2	sp|P02768|ALBU_HUMAN	27.0788	26.6348	26.2907	26.5169	26.5164	26.37	26.5054	26.1818	26.6172	26.2083	26.4115	26.8666	26.2533	26.3118	25.9545	26.0519	26.698	26.3412	26.3898	25.8251	25.9967	26.1916	26.1425	26.4803	26.3205	26.5102	26.2023	26.8594	26.1169	26.0783	26.097	26.1817	26.5179
DDPDAPLQPVTPLQLFEGR	2	sp|P0C0L4|CO4A_HUMAN	19.7605	20.2894	20.4752	20.2238	20.4257	19.9776	20.3931	20.6964	20.2543	19.6768	20.937	21.4531	20.9721	20.0086	19.1662	19.6011	19.9617	20.295	20.8591	20.0719	19.512	20.3811	20.761	19.4091	19.7765	20.4064	19.5918	21.5611	20.484	19.6753	20.1853	18.6352	20.7662
DDPDAPLQPVTPLQLFEGR	3	sp|P0C0L4|CO4A_HUMAN	15.8506	16.9109	16.6569	16.8586	17.3237	16.6028	16.9044	16.7159	16.4663	16.8878	17.126	17.7727	17.7676	16.03	15.5047	15.9928	16.7252	16.3232	17.2376	16.3916	15.8292	16.8887	17.2934	15.6846	16.5913	17.2825	15.8542	17.7476	16.5819	16.0519	16.2491	14.7432	16.8124
DDRYC[Carbamidomethyl (C)]ESIMR	2	sp|P03950|ANGI_HUMAN;tr|W0UV28|W0UV28_HUMAN	NA	NA	NA	12.1525	NA	NA	NA	14.0796	NA	NA	14.5198	12.423	NA	NA	NA	NA	NA	NA	NA	NA	NA	13.1299	NA	NA	NA	11.9608	NA	NA	13.9958	13.4897	13.3606	NA	NA
DDSDVTEVMWQPALR	2	sp|O75888|TNF13_HUMAN;tr|A0A0A6YY99|A0A0A6YY99_HUMAN;tr|A0A0U5EM56|A0A0U5EM56_HUMAN;tr|C9JF68|C9JF68_HUMAN;tr|Q2QBA2|Q2QBA2_HUMAN;tr|Q6FGN4|Q6FGN4_HUMAN;tr|Q6FGR7|Q6FGR7_HUMAN;tr|Q6U6I7|Q6U6I7_HUMAN;tr|Q8NFH7|Q8NFH7_HUMAN	11.3715	NA	NA	NA	NA	NA	NA	NA	NA	NA	NA	NA	NA	11.4239	NA	NA	NA	NA	NA	NA	NA	NA	10.8186	NA	10.3369	NA	NA	NA	NA	NA	NA	NA	12.4256
DDTVC[Carbamidomethyl (C)]LAK	2	tr|Q53H26|Q53H26_HUMAN	20.3246	21.1739	20.2294	20.8738	20.7158	20.414	20.7356	20.3808	20.3131	20.867	20.2098	20.3963	20.2246	19.9594	20.1186	19.5915	19.7135	20.1925	20.0482	20.0547	20.4361	22.5539	19.7735	19.4374	19.1294	20.0549	20.3046	20.6042	19.4747	19.7301	19.8948	19.5549	20.4179
DDWFMLGLR	2	sp|P04278|SHBG_HUMAN;tr|I3L145|I3L145_HUMAN	13.617	15.2592	15.4061	15.1481	15.7193	18.498	16.5767	14.5597	15.5197	15.7033	14.1691	15.9538	14.1246	14.3363	NA	13.6154	15.0507	14.9857	13.6545	12.453	13.7172	12.7192	15.8984	13.1188	13.7592	12.6702	NA	14.7538	13.3747	13.7919	13.7275	11.855	15.0375
DEDTALYYC[Carbamidomethyl (C)]AR	2	tr|A0A2U8J978|A0A2U8J978_HUMAN	15.8266	15.4371	15.4335	15.3315	15.812	14.8372	14.1148	15.2018	15.9989	15.3366	15.5444	15.391	15.027	15.0763	14.2834	12.9412	15.714	15.4939	13.877	13.0643	14.9926	15.3059	15.8098	15.8864	15.7525	15.5624	15.9429	15.6104	14.8718	13.6971	15.2506	14.17	15.8805
DEDTAVYFC[Carbamidomethyl (C)]AR	2	tr|A0A1W6IYJ2|A0A1W6IYJ2_HUMAN	14.843	15.4398	NA	14.189	13.0255	NA	12.2722	NA	14.5869	15.7131	14.5387	12.9169	14.406	13.3358	NA	14.6257	11.3287	13.0063	NA	14.7769	NA	NA	12.4022	11.9706	12.9756	NA	16.3303	NA	NA	NA	NA	NA	14.6161
DEDTAVYYC[Carbamidomethyl (C)]AR	2	tr|A0A125U0U7|A0A125U0U7_HUMAN	17.0572	17.8104	15.1507	15.9985	17.2236	14.4104	16.1003	14.6284	16.6336	16.3866	14.2204	15.2535	15.0498	15.9869	14.2441	13.7345	15.6824	16.1124	16.077	15.59	14.7307	15.4257	16.0559	15.1147	17.3245	16.3456	17.021	15.6055	13.215	15.387	15.2323	15.1849	15.979
DEELSC[Carbamidomethyl (C)]TVVELK	2	sp|P01011|AACT_HUMAN;tr|A0A024R6P0|A0A024R6P0_HUMAN;tr|B3KS79|B3KS79_HUMAN	17.6106	17.8498	18.0721	18.2804	17.9005	16.8334	16.6682	16.5023	17.6324	15.8884	16.4325	17.2171	17.4215	17.4077	17.3257	18.7693	18.5822	18.034	18.8852	16.7678	18.2962	16.8589	18.8986	18.7214	19.1586	18.6447	19.0289	18.1001	17.4221	17.7593	17.7741	18.8777	17.4618
DEGTAFLVYGAPGFSK	2	sp|P06276|CHLE_HUMAN;tr|A0A024CIM4|A0A024CIM4_HUMAN;tr|D3DNN4|D3DNN4_HUMAN	15.2449	14.5729	14.3633	14.4202	13.6987	12.921	13.7387	NA	14.0038	NA	11.9687	13.8897	13.6659	13.3227	NA	NA	14.9555	12.9956	14.4646	NA	NA	13.7791	NA	NA	14.297	13.6177	13.3971	13.8625	NA	13.5427	13.7353	13.2874	14.6448
DEIPHN[Deamidation (NQ)]DIALLK	2	sp|Q14520|HABP2_HUMAN	NA	NA	NA	NA	NA	NA	NA	NA	NA	NA	NA	NA	NA	NA	12.8276	NA	NA	NA	NA	NA	NA	NA	NA	NA	NA	NA	NA	NA	NA	NA	NA	NA	NA
DEIPHNDIALLK	2	sp|Q14520|HABP2_HUMAN	16.2363	16.0884	15.6253	16.9186	16.0723	15.7433	16.3008	13.2716	15.7639	14.6722	13.5238	15.4169	15.5012	17.0507	16.3543	15.8224	15.7599	15.6058	16.781	15.4557	15.1254	15.4172	15.5803	16.1229	15.0337	15.0187	16.4358	15.92	14.2239	15.07	15.4885	14.9989	16.2775
DEIPHNDIALLK	3	sp|Q14520|HABP2_HUMAN	14.3628	14.2637	13.8615	15.403	14.1636	13.774	14.3726	11.8629	14.4151	11.939	11.4175	13.7836	14.1269	15.2737	14.2114	14.0657	14.0056	13.9706	14.9743	13.717	13.3568	13.8344	13.6647	14.1056	13.7275	13.5328	14.7098	14.3239	12.6026	13.4959	13.5141	13.2799	14.7068
DELTKNQVSLTC[Carbamidomethyl (C)]LVK	3	tr|V9HW68|V9HW68_HUMAN	18.1053	17.7714	17.3226	17.6562	17.9182	16.7978	17.2015	16.7746	17.5245	17.669	15.5589	17.3769	17.0506	16.8862	16.2983	16.9964	18.0761	17.3164	17.2745	16.3719	17.2383	17.0517	17.7224	17.2973	18.1281	18.037	18.4689	17.6511	16.8314	16.7652	16.996	16.6606	15.5615
DENSVELTMAEGPYK	2	sp|Q14697|GANAB_HUMAN;tr|B4DJ30|B4DJ30_HUMAN;tr|V9HWJ0|V9HWJ0_HUMAN	NA	NA	12.738	11.7609	12.7224	NA	NA	12.3293	NA	12.7974	12.5462	11.7662	NA	11.4891	NA	NA	NA	10.5314	NA	NA	NA	NA	NA	NA	NA	NA	NA	NA	NA	NA	NA	11.3659	NA
DFALLSLQVPLK	2	sp|P0C0L4|CO4A_HUMAN	19.5845	20.1551	20.2082	20.136	19.3846	19.9311	19.9442	19.0362	19.4937	19.0192	19.7637	20.2757	20.3693	20.0533	19.1522	20.0104	20.0652	20.174	19.9489	19.7459	19.8128	20.2079	19.1792	19.9837	19.8068	20.2936	19.7275	21.1402	20.47	20.0656	20.1762	19.6362	20.372
DFALLSLQVPLKDAK	2	sp|P0C0L4|CO4A_HUMAN	NA	13.7108	14.6276	NA	NA	15.9313	NA	17.5107	NA	NA	19.0099	15.5977	15.2737	17.1965	NA	NA	NA	15.5512	NA	NA	NA	17.751	NA	NA	NA	13.9168	13.4423	15.5082	18.7811	16.3775	17.0423	NA	14.7492
DFALLSLQVPLKDAK	3	sp|P0C0L4|CO4A_HUMAN	NA	NA	NA	NA	NA	13.2795	NA	15.2644	NA	NA	16.7372	12.6986	11.6612	14.8265	NA	NA	NA	NA	NA	NA	NA	15.2303	NA	NA	NA	NA	10.1116	12.4029	16.2027	13.6551	14.6441	NA	NA
DFALQNPSAVPR	2	sp|P35858|ALS_HUMAN;tr|B0AZL7|B0AZL7_HUMAN;tr|Q8TAY0|Q8TAY0_HUMAN	19.9399	19.4837	18.2945	19.4713	18.248	19.0297	19.5772	18.4761	18.7093	16.7813	19.177	18.4726	18.7271	18.9859	17.3843	15.3002	18.819	18.2278	17.0486	17.0433	17.9283	19.8802	16.7719	17.2823	17.7754	18.9875	18.0703	19.0905	18.0769	18.7662	18.9763	18.1797	18.5509
DFDFVPPVVR	2	sp|P01024|CO3_HUMAN;tr|V9HWA9|V9HWA9_HUMAN	20.6424	20.9885	20.9379	21.0227	21.8496	20.7495	20.7029	20.4437	21.6541	22.6468	20.4374	19.9743	19.9939	19.7828	20.099	20.8048	20.5476	20.1411	20.2902	20.314	20.0517	20.2304	22.1082	21.5055	21.2782	20.2856	21.2321	20.7621	19.8431	20.5968	20.8866	21.3394	20.4191
DFHINLFQVLPWLK	2	tr|B4E1Z4|B4E1Z4_HUMAN	18.1904	18.0904	19.1694	19.573	18.7876	19.547	19.2406	18.9098	17.5089	19.3759	18.9828	18.5012	18.8054	18.9436	19.6334	18.8261	18.656	18.1829	18.2799	18.3852	19.4454	19.6487	20.3989	18.3792	19.4513	20.0451	18.997	19.851	20.2316	19.1961	20.5233	18.1382	18.9311
DFHINLFQVLPWLK	3	tr|B4E1Z4|B4E1Z4_HUMAN	18.2887	18.6639	18.9968	18.0591	19.0818	19.523	19.1566	17.752	19.1898	19.8046	18.8512	18.7426	19.4397	18.8887	19.8231	18.8571	18.663	18.9162	16.4594	17.818	18.6837	19.5804	20.0907	17.6124	19.2516	19.9142	18.8734	19.8694	20.353	20.222	20.3926	18.0905	18.8161
DFLGFYVVDSHR	2	sp|Q06033|ITIH3_HUMAN	14.3475	14.3037	15.2966	15.272	14.3141	14.4218	14.4371	15.0861	14.2591	15.3784	14.5008	14.1215	14.701	14.3183	14.3827	15.8416	14.899	NA	14.982	14.8102	NA	14.7415	16.3899	15.3046	14.4674	15.3695	NA	15.3512	15.9838	15.7313	16.0093	NA	15.0541
DFLGFYVVDSHR	3	sp|Q06033|ITIH3_HUMAN	13.7582	13.5138	14.9971	14.8568	14.0151	14.0695	14.0927	14.7586	14.18	15.1367	13.8446	13.694	14.2273	14.0495	13.5662	14.3952	14.5703	14.9846	14.6883	13.6508	14.6669	14.3793	15.7493	14.5204	13.8403	14.7813	15.0868	14.6828	15.5095	15.003	15.1597	15.6829	14.8041
DFLQSLK	2	sp|P08697|A2AP_HUMAN	18.4091	18.2382	17.6994	18.1172	18.4897	17.5029	18.0368	17.1295	17.8909	16.7543	17.2102	17.4736	17.9502	17.898	17.7333	17.5805	18.3093	17.8403	18.0801	17.121	16.9506	17.9765	17.6362	17.4609	16.8479	17.6499	18.0704	18.2222	17.3457	17.4951	17.734	17.4594	17.783
DFNVPLSISR	2	sp|Q9NR12|PDLI7_HUMAN;tr|D6RAN1|D6RAN1_HUMAN;tr|D6RF83|D6RF83_HUMAN;tr|D6RH06|D6RH06_HUMAN;tr|H7BYK4|H7BYK4_HUMAN	NA	10.7841	NA	NA	16.0489	12.6642	NA	NA	NA	11.8932	NA	12.3042	NA	13.887	NA	NA	NA	NA	NA	NA	NA	NA	NA	NA	12.0949	NA	NA	NA	NA	NA	NA	16.1637	15.8474
DFPAVPYSGWDFNDGK	2	sp|P04746|AMYP_HUMAN;tr|Q53F26|Q53F26_HUMAN	NA	NA	NA	NA	NA	NA	NA	NA	NA	NA	NA	NA	NA	NA	NA	NA	NA	NA	NA	NA	NA	NA	15.7253	NA	13.1225	NA	NA	NA	NA	NA	NA	13.7232	NA
DFQPVLHLVALNSPLSGGMR	3	sp|P39060|COIA1_HUMAN;tr|D3DSM4|D3DSM4_HUMAN;tr|D3DSM5|D3DSM5_HUMAN	13.7482	13.4476	12.8936	NA	13.3823	13.0129	13.4854	NA	13.3361	NA	14.1511	NA	13.8051	NA	NA	NA	NA	13.5674	NA	NA	NA	13.8694	12.9846	NA	NA	13.2352	NA	13.5815	13.5936	13.0593	12.8293	13.0742	13.8239
DFSLWEK	2	tr|C0JYY2|C0JYY2_HUMAN	14.6885	15.6386	14.1135	14.1443	14.0895	14.5918	15.1111	12.8513	14.0866	16.3202	14.0484	12.5777	14.452	14.2146	NA	NA	14.5539	14.7099	13.2951	NA	NA	15.0451	14.3761	NA	15.5628	14.0906	13.0933	14.6995	13.6169	14.3497	14.7143	14.7573	14.9425
DFTC[Carbamidomethyl (C)]VHQALK	2	sp|P05155|IC1_HUMAN;tr|A0A348GSH7|A0A348GSH7_HUMAN;tr|E9KL26|E9KL26_HUMAN	18.0906	17.6955	17.4319	17.8593	17.3111	17.1169	17.7184	16.0028	17.1205	17.8157	16.1087	16.6553	15.9299	17.1176	16.7372	17.8096	18.0317	17.898	17.8933	17.5228	16.9747	17.2317	18.0515	17.5765	19.294	18.5683	18.579	18.3017	17.8058	18.465	18.6456	17.9207	17.0302
DFTC[Carbamidomethyl (C)]VHQALK	3	sp|P05155|IC1_HUMAN;tr|A0A348GSH7|A0A348GSH7_HUMAN;tr|E9KL26|E9KL26_HUMAN	NA	NA	NA	13.5518	NA	NA	NA	NA	NA	NA	NA	NA	NA	NA	NA	NA	NA	14.0471	NA	NA	13.016	NA	NA	NA	15.1894	NA	14.3737	NA	12.8827	13.7844	NA	NA	NA
DGAGDVAFVK	2	tr|Q53H26|Q53H26_HUMAN	18.6058	18.6785	18.2463	18.2652	19.3217	18.9281	18.5514	18.4828	18.2951	17.8945	19.2003	18.5846	19.3085	18.89	18.9303	18.7509	18.2709	17.6266	17.8929	17.7822	18.3079	18.7587	17.5368	18.293	16.6361	18.4047	18.1694	18.6059	17.8277	18.0048	18.2107	17.6146	18.2688
DGC[Carbamidomethyl (C)]PKPPEIAHGYVEHSVR	2	tr|A0A0U4ERW6|A0A0U4ERW6_HUMAN	9.55359	NA	11.6342	NA	NA	12.0825	NA	13.0451	NA	NA	NA	10.0167	NA	NA	9.85166	NA	9.3115	11.0476	NA	NA	12.2876	10.4867	12.0013	NA	11.1822	12.7564	9.7528	NA	13.2091	12.6843	13.4485	10.6075	NA
DGC[Carbamidomethyl (C)]PKPPEIAHGYVEHSVR	3	tr|A0A0U4ERW6|A0A0U4ERW6_HUMAN	NA	NA	NA	NA	NA	NA	NA	14.6903	NA	NA	12.9643	NA	NA	NA	15.0862	NA	15.9681	14.4718	NA	14.4861	NA	NA	NA	NA	NA	NA	NA	NA	14.5313	NA	15.2669	16.0486	NA
DGC[Carbamidomethyl (C)]PKPPEIAHGYVEHSVR	4	tr|A0A0U4ERW6|A0A0U4ERW6_HUMAN	13.7466	NA	15.8124	13.7063	NA	16.3103	NA	16.7954	15.6661	NA	15.0758	15.7149	NA	13.8458	14.4488	12.9641	14.8625	15.8322	15.6037	14.2388	15.2288	15.9125	16.188	13.0084	14.8853	16.7214	14.8395	15.6274	17.2787	16.8642	17.1214	15.5482	NA
DGC[Carbamidomethyl (C)]PKPPEIAHGYVEHSVR	5	tr|A0A0U4ERW6|A0A0U4ERW6_HUMAN	NA	NA	NA	NA	NA	NA	NA	NA	NA	NA	NA	NA	NA	NA	NA	NA	NA	NA	NA	NA	NA	NA	NA	NA	NA	NA	NA	NA	14.0324	NA	NA	NA	NA
DGDSVMVLPTIPEEEAK	2	sp|P30041|PRDX6_HUMAN;tr|V9HWC7|V9HWC7_HUMAN	NA	NA	NA	NA	NA	13.2379	NA	14.2549	NA	NA	NA	NA	NA	12.4583	NA	NA	NA	NA	NA	NA	NA	NA	NA	NA	NA	13.5902	NA	10.7559	13.2158	11.4824	NA	NA	NA
DGEDQTQDTELVETR	2	sp|P05534|1A24_HUMAN;tr|A0A060N342|A0A060N342_HUMAN;tr|A0A060VCZ3|A0A060VCZ3_HUMAN;tr|A0A060VD10|A0A060VD10_HUMAN;tr|A0A076V2L0|A0A076V2L0_HUMAN;tr|A0A076V7U7|A0A076V7U7_HUMAN;tr|A0A090MEX8|A0A090MEX8_HUMAN;tr|A0A097F1T0|A0A097F1T0_HUMAN;tr|A0A0F7DDK2|A0A0F7DDK2_HUMAN;tr|A0A0G2R211|A0A0G2R211_HUMAN;tr|A0A0K2CWW0|A0A0K2CWW0_HUMAN;tr|A0A0M7RFC2|A0A0M7RFC2_HUMAN;tr|A0A0N9QYE2|A0A0N9QYE2_HUMAN;tr|A0A…	11.9056	NA	NA	11.9118	12.0217	NA	NA	NA	NA	12.6533	NA	NA	NA	13.3431	NA	11.6691	12.8137	NA	13.5448	NA	9.9405	NA	11.2218	12.4124	NA	10.1758	NA	NA	NA	NA	NA	NA	NA
DGEDQTQDTELVETRPAGDGTFQK	3	sp|P05534|1A24_HUMAN;tr|A0A060N342|A0A060N342_HUMAN;tr|A0A060VCZ3|A0A060VCZ3_HUMAN;tr|A0A060VD10|A0A060VD10_HUMAN;tr|A0A076V2L0|A0A076V2L0_HUMAN;tr|A0A076V7U7|A0A076V7U7_HUMAN;tr|A0A090MEX8|A0A090MEX8_HUMAN;tr|A0A097F1T0|A0A097F1T0_HUMAN;tr|A0A0F7DDK2|A0A0F7DDK2_HUMAN;tr|A0A0G2R211|A0A0G2R211_HUMAN;tr|A0A0K2CWW0|A0A0K2CWW0_HUMAN;tr|A0A0M7RFC2|A0A0M7RFC2_HUMAN;tr|A0A0N9QYE2|A0A0N9QYE2_HUMAN;tr|A0A…	12.5471	NA	NA	NA	NA	NA	NA	NA	NA	15.1266	NA	16.1217	NA	13.2379	NA	NA	14.5353	14.0962	13.0284	NA	NA	NA	NA	NA	NA	NA	NA	NA	NA	NA	NA	NA	NA
DGFDISGNPWIC[Carbamidomethyl (C)]DQNLSDLYR	2	sp|P02750|A2GL_HUMAN	14.3966	14.9806	16.3003	16.1529	15.7638	15.7804	14.7483	15.9696	15.2179	15.3803	15.2453	15.8412	16.243	15.5432	15.719	16.4634	16.9535	16.2112	16.598	14.9007	16.5094	14.8716	16.5408	16.3507	14.4699	15.9878	16.9363	16.4094	15.9454	16.1718	16.2273	16.9831	15.4862
DGFFGNPR	2	sp|P01871|IGHM_HUMAN;tr|A0A1B0GUU9|A0A1B0GUU9_HUMAN	20.7193	20.6427	19.7821	19.8796	19.817	19.8892	19.8415	19.8408	19.6265	20.512	18.8214	19.2669	19.0431	19.7167	19.7967	19.2874	19.5906	19.1882	19.6679	19.8098	19.9233	19.2886	20.2835	19.0824	18.2733	18.5808	19.4461	20.6358	18.8693	19.0451	18.9001	19.1766	19.7755
DGFVQDEGTMFPVGK	2	sp|P10643|CO7_HUMAN	14.2853	NA	13.6619	13.955	14.8605	14.4145	14.7124	NA	NA	15.7651	NA	14.6736	NA	14.1285	NA	NA	15.1515	NA	NA	NA	14.7181	14.282	15.9703	15.0386	14.5963	14.0752	13.2169	15.0585	13.8984	14.0617	NA	13.7783	NA
DGLC[Carbamidomethyl (C)]VPR	2	tr|A0A1U9X793|A0A1U9X793_HUMAN;tr|Q5SRP5|Q5SRP5_HUMAN	19.604	19.607	18.9461	19.506	19.3459	19.1929	19.3187	17.8828	20.0747	19.7517	18.3286	19.0431	18.3476	19.2333	18.7665	18.8518	20.1245	18.9769	19.6819	18.9206	19.2745	18.7515	19.8384	19.1209	20.1745	20.0133	19.4646	19.4762	17.8548	19.3409	19.3161	18.448	19.0446
DGLIVPIFQER	2	sp|P04066|FUCO_HUMAN	17.5777	17.0316	16.333	17.6325	18.202	16.6381	17.2527	16.0668	17.4654	18.5622	17.0219	16.5659	16.7925	17.1941	17.0783	16.3605	17.1989	16.5259	17.1507	16.9017	15.0795	16.9362	17.1283	16.45	17.0626	17.1536	17.1434	17.5889	15.8343	16.9401	16.9906	15.9385	16.8784
DGNDHSLWR	2	tr|B4E1Z4|B4E1Z4_HUMAN	13.8445	NA	14.4766	NA	NA	14.1689	13.747	13.8378	13.7597	14.3736	14.2819	13.4739	13.8131	14.8391	13.2133	15.585	14.8846	NA	NA	14.2112	14.0987	14.3115	14.0184	14.2078	13.7345	14.999	14.9496	15.3738	14.5403	14.5062	15.053	14.1892	13.0841
DGNTLTYYR	2	sp|P02748|CO9_HUMAN;tr|A0A024R035|A0A024R035_HUMAN	NA	NA	NA	16.7993	NA	13.809	NA	NA	NA	NA	NA	13.3546	NA	NA	NA	15.3627	15.5513	NA	NA	NA	14.0966	16.0064	14.4783	NA	14.0993	15.4549	15.1497	14.5138	NA	NA	NA	NA	NA
DGQVINETSQHHDDLE	2	sp|P08670|VIME_HUMAN;tr|Q53HU8|Q53HU8_HUMAN;tr|V9HWE1|V9HWE1_HUMAN	NA	12.1778	11.5233	12.1401	12.5078	NA	NA	NA	NA	13.3521	12.4805	12.4737	NA	15.1074	NA	12.2726	NA	NA	12.3126	12.3286	NA	NA	NA	NA	14.0757	12.1718	12.3671	12.1087	NA	12.7841	12.0328	14.5865	13.1738
DGQVINETSQHHDDLE	3	sp|P08670|VIME_HUMAN;tr|Q53HU8|Q53HU8_HUMAN;tr|V9HWE1|V9HWE1_HUMAN	NA	NA	NA	NA	NA	NA	NA	NA	NA	NA	NA	NA	NA	14.0743	NA	NA	NA	NA	NA	NA	NA	NA	NA	NA	NA	NA	NA	NA	NA	NA	NA	13.406	NA
DGRPEIQLHNHWAQLTVGAGPR	3	sp|P04278|SHBG_HUMAN;tr|I3L145|I3L145_HUMAN	NA	13.0048	NA	13.034	13.361	15.8117	14.1299	NA	NA	12.9343	NA	NA	NA	NA	NA	NA	NA	NA	NA	NA	NA	NA	NA	NA	NA	NA	NA	NA	NA	NA	NA	NA	12.2374
DGRPEIQLHNHWAQLTVGAGPR	4	sp|P04278|SHBG_HUMAN;tr|I3L145|I3L145_HUMAN	NA	14.4738	14.2586	14.5937	14.9853	17.6264	15.9552	14.0809	14.6866	14.2309	14.0994	15.5179	13.1869	13.7478	NA	NA	14.6375	14.6234	12.2971	NA	12.9508	12.4122	14.1983	12.2851	13.2805	NA	NA	14.1124	13.2041	NA	13.1268	NA	13.7609
DGRPEIQLHNHWAQLTVGAGPR	5	sp|P04278|SHBG_HUMAN;tr|I3L145|I3L145_HUMAN	NA	NA	12.6494	12.9067	13.2165	15.5052	13.7982	12.3754	13.2892	NA	12.0801	13.7627	NA	NA	NA	NA	12.9297	NA	NA	NA	NA	NA	12.9972	NA	NA	NA	NA	NA	NA	NA	NA	NA	NA
DGSPDVTTADIGANTPDATK	2	sp|Q96PD5|PGRP2_HUMAN	17.6038	18.0623	17.0664	17.0252	17.2995	17.2749	17.3264	16.963	17.8745	15.7607	17.7788	17.6343	17.4556	16.7853	16.6826	16.3768	17.7714	16.2557	16.2975	16.2778	16.5369	17.2855	15.071	16.5059	16.101	16.2464	16.4997	17.7398	16.562	16.6603	17.1892	14.6085	16.9064
DGSPDVTTADIGANTPDATK	3	sp|Q96PD5|PGRP2_HUMAN	NA	13.7254	NA	NA	NA	NA	NA	NA	NA	NA	13.9879	NA	NA	NA	NA	NA	NA	NA	NA	NA	NA	NA	NA	NA	NA	NA	NA	NA	NA	NA	NA	NA	NA
DGSTIPIAK	2	tr|A8K1K1|A8K1K1_HUMAN	15.3455	14.4187	15.259	16.4968	14.4011	14.3174	14.1536	13.6962	13.945	NA	15.4656	15.6052	15.6029	15.6171	14.5181	14.7964	15.4551	13.8383	15.5241	14.6422	14.2254	16.0286	13.3677	15.0959	15.727	14.9097	15.6329	14.986	15.0087	15.1598	15.3983	NA	14.8757
DGTINLSEFQ[Deamidation (NQ)]HVISR	2	sp|Q99828|CIB1_HUMAN;tr|A0A140VK09|A0A140VK09_HUMAN;tr|A0A3B3ISY8|A0A3B3ISY8_HUMAN	26.6539	26.6112	25.1137	27.1931	26.0727	26.2966	26.4694	25.1839	25.7478	25.2117	25.765	25.5902	25.5826	25.9742	24.3841	24.6521	24.9731	25.5444	25.6367	26.4325	24.7451	26.6636	24.6959	24.8461	26.3387	25.294	25.352	25.4355	25.0905	25.2784	25.8938	26.1877	26.6012
DGWHSWPIAHQWPQGPSAVDAAFSWEEK	3	sp|P02790|HEMO_HUMAN	16.8777	17.9455	17.2094	17.2325	16.6037	16.9153	17.9036	16.7893	17.7168	15.4851	16.5678	17.1382	16.9106	16.5018	16.5536	17.6621	17.8777	16.86	16.6782	15.0587	16.0489	17.231	16.514	16.7878	17.6258	16.7816	17.2764	17.29	16.2066	16.8003	17.1546	16.6594	17.111
DGWHSWPIAHQWPQGPSAVDAAFSWEEK	4	sp|P02790|HEMO_HUMAN	16.6371	17.6981	16.9273	17.1968	15.7304	16.6833	16.815	16.4488	15.9302	14.9937	16.8639	17.0937	16.6331	15.9908	NA	17.1513	17.5527	13.627	16.4419	NA	NA	17.2331	16.4964	15.4114	16.9144	16.4115	17.0962	17.3567	16.139	16.0653	16.5471	15.3173	16.4369
DGWQWFWSPSTFR	2	sp|P55056|APOC4_HUMAN;tr|A5YAK2|A5YAK2_HUMAN	19.3055	19.5489	18.8311	19.6482	18.0579	20.3333	19.1046	19.0821	17.9249	16.7638	19.0158	18.4649	16.9431	18.8482	17.393	17.5153	18.0367	19.2211	18.0781	19.1443	18.0418	20.6153	16.4563	17.0047	19.8961	18.8255	18.3515	18.9575	19.4903	16.6835	18.3086	19.5708	19.4842
DGWSAQPTC[Carbamidomethyl (C)]IK	2	sp|P08603|CFAH_HUMAN	14.7533	14.6746	14.9348	14.6848	14.2378	15.4437	14.1169	15.3167	14.5407	NA	15.6178	14.3437	14.6099	14.2741	15.1093	14.6455	15.0715	14.9137	14.8572	13.8092	15.0215	15.5373	15.2796	15.3407	NA	15.1671	14.6705	14.9627	15.4402	15.187	15.0083	14.3528	14.1752
DGYLFQLLR	2	sp|P04196|HRG_HUMAN	15.335	15.3466	15.4397	14.3947	14.3393	15.6726	14.9454	15.8076	16.1768	14.5166	15.5706	15.6499	16.2825	15.4446	14.8693	14.2032	15.6523	14.7322	13.7972	14.0471	14.4284	15.3672	13.8272	14.7643	12.4035	14.2559	14.1104	15.9259	15.3254	14.1379	14.9946	14.6812	15.7305
DHAVDLIQK	2	sp|P0C0L4|CO4A_HUMAN	19.3749	20.0352	20.0699	19.8472	20.7125	18.9463	19.2653	19.0449	19.7293	19.4861	19.8755	20.0538	19.6581	19.634	19.4849	20.5471	20.4779	19.77	20.1046	19.4305	19.6073	20.197	19.4906	20.614	19.5792	20.1519	19.8301	20.6501	19.8487	20.2995	20.5868	20.137	19.9378
DHEELSLVASEAVR	2	sp|Q96IY4|CBPB2_HUMAN	14.9835	14.3368	14.0564	16.0072	15.0303	14.4095	15.1467	12.6395	15.3324	15.3228	12.9696	13.1717	14.025	13.9317	14.6439	14.072	13.9096	13.2743	13.9321	14.5158	14.4683	14.2214	16.7683	13.7767	16.4676	15.0589	15.8372	13.7297	13.31	14.554	14.5917	14.6167	14.378
DHEELSLVASEAVR	3	sp|Q96IY4|CBPB2_HUMAN	15.6626	14.9767	14.8357	16.8228	15.8298	15.227	15.7134	NA	16.0256	16.1041	13.8681	14.3847	15.1705	14.5737	15.0739	14.3836	14.5111	14.4599	14.7458	15.0907	15.2864	15.3902	17.2179	14.2967	17.0455	15.6636	16.6923	14.7144	14.2923	15.5704	15.4294	15.3184	14.7861
DHHHPHKPHEHGPPPPPDER	4	sp|P04196|HRG_HUMAN	11.7146	NA	NA	13.8052	NA	NA	11.2894	NA	NA	NA	NA	13.0218	NA	NA	NA	NA	NA	NA	NA	12.828	NA	13.7795	NA	NA	NA	NA	NA	NA	NA	NA	12.3553	13.8072	13.6765
DHLGFQVTWPDESK	2	sp|P22792|CPN2_HUMAN	NA	NA	NA	14.6248	NA	NA	NA	NA	NA	NA	NA	NA	NA	NA	NA	NA	15.4884	NA	NA	NA	NA	NA	15.081	NA	16.3149	NA	NA	15.0091	NA	NA	NA	NA	NA
DHLGFQVTWPDESK	3	sp|P22792|CPN2_HUMAN	NA	NA	NA	15.205	NA	NA	NA	NA	NA	NA	NA	NA	NA	NA	NA	NA	NA	NA	NA	NA	NA	15.1492	NA	NA	16.1558	NA	NA	NA	NA	16.2548	NA	NA	NA
DHPLTC[Carbamidomethyl (C)]DDPR	3	sp|A6NKQ9|CGB1_HUMAN;sp|P0DN86|CGB3_HUMAN;sp|P0DN87|CGB7_HUMAN;sp|Q6NT52|CGB2_HUMAN;tr|A0A0F7RPU2|A0A0F7RPU2_HUMAN;tr|A0A0F7RPZ9|A0A0F7RPZ9_HUMAN;tr|A0A0F7RQF0|A0A0F7RQF0_HUMAN;tr|A0A0F7RQP8|A0A0F7RQP8_HUMAN;tr|K7ELM3|K7ELM3_HUMAN;tr|M0R0E6|M0R0E6_HUMAN	NA	NA	NA	NA	NA	15.145	15.3967	NA	NA	NA	NA	NA	NA	NA	NA	NA	NA	NA	NA	NA	NA	NA	NA	NA	NA	NA	NA	NA	NA	NA	NA	NA	NA
DHSAIPVINR	2	sp|P15144|AMPN_HUMAN;tr|A0A024RC61|A0A024RC61_HUMAN;tr|B4DP01|B4DP01_HUMAN;tr|B4DP96|B4DP96_HUMAN;tr|B4DPH5|B4DPH5_HUMAN;tr|B4DV63|B4DV63_HUMAN;tr|Q59E93|Q59E93_HUMAN	NA	NA	NA	10.924	NA	NA	NA	NA	NA	NA	12.5811	NA	NA	NA	NA	NA	11.5976	NA	NA	NA	NA	NA	NA	NA	NA	NA	NA	NA	NA	NA	NA	NA	NA
DHYVDFQELGWR	2	sp|P58166|INHBE_HUMAN	12.6213	13.5805	13.4841	14.1306	14.1403	NA	13.4485	13.1218	NA	NA	12.8203	NA	13.6803	NA	NA	14.0949	13.714	14.0206	15.3868	NA	NA	NA	13.6256	14.811	NA	13.861	14.6887	14.7373	14.374	13.8818	13.611	13.6569	NA
DIAPTLTLYVGK	1	sp|P00738|HPT_HUMAN	18.7279	18.3457	20.5925	18.1719	16.2779	19.5729	18.5562	20.0005	18.8249	14.9543	19.1346	19.6069	19.1111	17.2239	19.7396	18.9732	19.9247	20.1508	19.3737	19.2825	19.9105	19.1442	19.7327	18.4193	19.3065	20.4124	19.3461	19.6697	20.4457	20.2479	20.7358	19.5136	16.8715
DIAPTLTLYVGK	2	sp|P00738|HPT_HUMAN	20.9184	20.5798	22.6933	20.3121	17.893	21.4969	20.2589	22.4353	21.2296	16.8499	21.6876	21.5006	22.0264	19.5453	20.8283	19.6915	21.9594	22.5032	21.5833	20.5	21.2998	21.6854	21.7763	19.608	21.1064	22.3043	21.6001	22.144	22.921	22.6436	23.0252	21.7502	19.2992
DIAPTLTLYVGKK	2	sp|P00738|HPT_HUMAN	NA	NA	12.5053	NA	NA	NA	NA	14.4506	NA	NA	14.8371	NA	13.5118	14.6234	NA	NA	NA	13.4646	NA	NA	NA	NA	NA	NA	10.9682	14.1988	14.0143	13.5543	16.215	15.0966	15.0682	12.4099	NA
DIAPTLTLYVGKK	3	sp|P00738|HPT_HUMAN	NA	NA	12.9038	NA	NA	13.455	NA	14.459	11.2471	NA	14.724	13.0297	13.6012	14.3537	13.3357	NA	11.525	13.3803	NA	NA	12.8553	12.0775	NA	NA	11.0843	13.8176	13.6085	14.1771	15.8076	14.7676	14.7463	NA	NA
DIASGLIGPLIIC[Carbamidomethyl (C)]K	2	sp|P00450|CERU_HUMAN;tr|A5PL27|A5PL27_HUMAN	18.4818	18.0392	18.9236	18.3386	17.5089	18.534	18.4151	17.6761	18.0808	18.082	17.8416	17.9102	17.4452	17.3425	17.8987	18.4687	18.8377	18.4006	18.2535	16.6141	18.8991	17.8159	18.0556	18.8802	17.6147	17.542	18.6631	18.2951	18.0466	18.2042	18.9778	18.4464	18.2095
DIC[Carbamidomethyl (C)]EEQVNSLPGSITK	2	sp|P01024|CO3_HUMAN;tr|V9HWA9|V9HWA9_HUMAN	16.7766	17.2076	16.7041	17.2118	18.0977	16.0969	16.9472	15.6004	17.4182	18.0293	16.5513	16.0138	15.8655	15.1892	15.1073	15.4908	16.9774	15.0026	16.4251	NA	15.8478	16.1093	17.7817	17.9048	16.0462	15.875	17.5289	17.2915	15.1579	16.2755	16.95	17.0832	16.6821
DIEAQLQHAGLR	2	sp|O95479|G6PE_HUMAN;tr|R4GMU1|R4GMU1_HUMAN	13.3378	NA	NA	13.0008	12.9412	NA	NA	NA	NA	NA	NA	NA	NA	12.1199	12.612	13.0256	13.2291	NA	12.8986	11.3745	11.8664	NA	NA	13.1264	14.9407	NA	13.0906	12.5265	NA	12.8942	13.7255	NA	12.3052
DIEAQLQHAGLR	3	sp|O95479|G6PE_HUMAN;tr|R4GMU1|R4GMU1_HUMAN	11.7695	NA	NA	11.629	11.0988	NA	NA	11.0762	NA	11.6287	11.6069	NA	12.0143	NA	NA	NA	11.7881	10.2317	11.6208	NA	10.5706	11.429	10.7854	11.3986	11.7991	NA	11.6802	11.2132	NA	11.3323	11.9909	NA	11.1254
DIEHLTSLDFFR	2	sp|Q13822|ENPP2_HUMAN;tr|E7EUF1|E7EUF1_HUMAN	15.2625	14.4317	14.3808	15.4256	15.6313	15.3148	16.3163	13.2924	14.2166	17.2464	14.2438	15.3487	13.8145	13.9491	NA	NA	15.9041	13.7568	15.3072	NA	NA	15.1832	15.9995	NA	NA	14.0721	NA	15.0788	14.6879	NA	14.3054	NA	14.6015
DIEHLTSLDFFR	3	sp|Q13822|ENPP2_HUMAN;tr|E7EUF1|E7EUF1_HUMAN	14.4074	13.4373	13.1418	14.5956	14.9555	14.5189	15.3981	NA	13.7613	16.3868	13.5528	14.2895	13.6408	13.1182	12.8646	NA	14.8322	13.5212	14.412	NA	12.1557	14.3379	14.7473	13.6286	12.6856	13.2328	12.7785	14.0945	13.8273	13.2974	13.3573	13.0428	13.6262
DIENQYETQITQIEHEVSSSGQEVQSSAK	3	sp|P35527|K1C9_HUMAN	10.5977	11.6756	NA	NA	NA	NA	14.4815	NA	NA	11.617	12.8745	10.927	11.9031	16.1958	NA	NA	NA	NA	NA	NA	NA	NA	NA	NA	NA	NA	NA	NA	NA	NA	NA	NA	NA
DIFTGLIGPM[Oxidation (M)]K	2	sp|P00450|CERU_HUMAN;tr|A5PL27|A5PL27_HUMAN	NA	13.0983	13.3912	13.3072	NA	12.9025	13.2197	NA	NA	NA	11.8184	13.5796	NA	13.3987	NA	NA	14.4926	13.8505	14.2448	NA	NA	13.734	14.2376	NA	13.6336	12.7222	14.2474	13.1437	NA	13.2503	13.0495	13.8289	13.1394
DIFTGLIGPMK	2	sp|P00450|CERU_HUMAN;tr|A5PL27|A5PL27_HUMAN	20.8332	20.6337	21.4009	21.387	20.6965	21.2948	21.6114	19.7419	20.5816	20.8868	19.7053	20.8932	20.3707	20.4756	20.0988	20.854	21.9499	20.8513	21.4571	19.2919	20.5544	20.3533	21.0985	21.1867	21.1177	21.055	21.643	21.3757	20.5576	21.0374	21.1753	20.7025	20.7756
DIHSGLIGPLLIC[Carbamidomethyl (C)]QK	2	sp|P12259|FA5_HUMAN;tr|A0A0A0MRJ7|A0A0A0MRJ7_HUMAN	15.1701	14.5544	14.9686	15.694	14.4182	13.7027	14.9172	13.8507	14.6884	NA	14.2149	14.2145	13.7822	NA	13.4569	NA	15.1133	15.5257	15.6731	NA	14.7851	14.6076	15.7229	15.2982	15.6317	15.0378	15.3626	14.8221	14.8427	15.259	15.4451	14.5534	14.5418
DIHSGLIGPLLIC[Carbamidomethyl (C)]QK	3	sp|P12259|FA5_HUMAN;tr|A0A0A0MRJ7|A0A0A0MRJ7_HUMAN	15.9413	15.4798	15.7953	16.9266	15.4946	14.7844	15.9337	14.8674	15.2679	NA	14.717	14.6861	15.4053	14.9089	14.3465	14.5143	15.782	16.1932	16.6004	13.9966	15.2216	15.6441	16.2932	15.5362	16.202	15.88	16.3176	15.3797	15.7059	15.8323	16.2417	15.3921	15.0802
DILQSC[Carbamidomethyl (C)]QTSEEC[Carbamidomethyl (C)]ELAR	2	sp|Q9UNW1|MINP1_HUMAN;tr|B2R7D2|B2R7D2_HUMAN	12.4145	11.7261	NA	12.4532	13.2912	NA	11.2612	NA	12.5798	11.669	12.5041	NA	NA	NA	11.267	11.4278	NA	NA	NA	NA	NA	NA	NA	12.1792	NA	NA	NA	NA	NA	NA	11.8118	NA	NA
DINTFIHGNK	2	sp|P03950|ANGI_HUMAN;tr|W0UV28|W0UV28_HUMAN	16.3439	NA	NA	NA	NA	NA	15.8802	14.7153	NA	NA	15.679	16.5051	16.7753	16.3019	NA	NA	NA	NA	NA	NA	NA	15.1404	15.2168	NA	16.2142	16.7009	NA	16.4833	14.9218	16.4484	16.5263	NA	16.8054
DINTFIHGNKR	2	sp|P03950|ANGI_HUMAN;tr|W0UV28|W0UV28_HUMAN	NA	NA	NA	NA	NA	NA	NA	14.2004	NA	NA	15.1318	13.4852	13.9073	NA	NA	NA	NA	NA	NA	NA	NA	13.3255	NA	NA	NA	13.3901	NA	NA	13.833	13.3933	14.134	NA	NA
DINTFIHGNKR	3	sp|P03950|ANGI_HUMAN;tr|W0UV28|W0UV28_HUMAN	NA	NA	NA	NA	NA	14.5629	NA	16.4068	NA	NA	17.2139	15.3743	16.1229	NA	13.176	NA	NA	15.3792	NA	NA	NA	15.9001	NA	NA	NA	15.1377	NA	15.0695	16.4757	15.8385	16.1877	NA	NA
DINYVNPVIK	2	sp|P01031|CO5_HUMAN	14.1372	14.5782	14.4867	15.1696	14.5983	13.8143	14.223	NA	NA	14.5573	NA	NA	NA	13.7913	13.6467	13.6332	13.8533	NA	13.8672	13.4282	13.8654	14.1563	16.1826	14.5199	14.9818	14.2248	15.0877	13.7311	13.8372	14.4182	15.1962	NA	13.5622
DIPIEVC[Carbamidomethyl (C)]PISNQVLK	2	sp|Q9NZK5|ADA2_HUMAN;tr|B2RAS2|B2RAS2_HUMAN;tr|B4E3Q4|B4E3Q4_HUMAN	NA	NA	NA	NA	NA	NA	NA	NA	NA	14.1652	NA	NA	NA	NA	NA	NA	13.6115	NA	NA	NA	NA	NA	13.5707	NA	NA	NA	NA	NA	NA	NA	NA	NA	NA
DIPMNPMC[Carbamidomethyl (C)]IYR	2	sp|P01008|ANT3_HUMAN;tr|A0A024R944|A0A024R944_HUMAN;tr|A0A2S0BDD1|A0A2S0BDD1_HUMAN	17.0445	17.6778	18.3958	15.6217	16.901	18.1498	17.5993	19.4519	16.9345	16.9863	19.362	18.4179	18.3796	15.7955	17.1978	13.8523	17.5901	18.4349	15.7562	16.9492	17.5025	20.1019	16.143	15.381	17.886	18.1995	16.8604	18.125	19.0001	18.6212	18.8872	16.7159	17.2701
DIPTNSPELEETLTHTITK	2	sp|P01042|KNG1_HUMAN;tr|B4E1C2|B4E1C2_HUMAN	14.494	14.9819	14.1773	15.187	14.6935	14.2708	14.6635	14.3692	13.9929	13.4378	14.1597	13.8833	14.2172	13.73	NA	NA	14.3243	13.596	13.5646	13.6093	NA	15.6478	13.8421	NA	13.3323	14.0468	NA	14.2451	13.3713	13.3173	13.5967	NA	13.7931
DIPTNSPELEETLTHTITK	3	sp|P01042|KNG1_HUMAN;tr|B4E1C2|B4E1C2_HUMAN	14.6129	15.4199	14.5541	15.5165	14.6469	14.246	14.3888	14.4889	NA	13.3712	14.6021	14.1126	14.694	14.2146	13.9691	13.2625	14.6025	14.1395	13.8188	NA	13.9142	16.253	13.5583	13.9665	NA	13.7583	NA	14.2915	13.8517	13.8208	14.2064	NA	13.9669
DIQ[Deamidation (NQ)]MTQSPSSLSASVGDR	2	tr|Q9UL70|Q9UL70_HUMAN	16.1491	15.425	21.92	16.0334	16.3569	15.0632	22.4917	15.9109	21.9577	16.6055	22.4261	16.4395	22.455	15.9157	21.8053	21.6981	16.2445	16.3467	16.3591	21.8176	21.8875	21.918	22.7126	16.6341	17.1894	16.8773	16.8752	22.8546	22.1917	15.5349	22.3609	22.2588	15.9505
DIQ[Deamidation (NQ)]MTQSPSSVSASVGDR	2	tr|A0A109PSY4|A0A109PSY4_HUMAN	21.6344	21.0937	21.0815	21.4705	22.4873	21.0535	21.114	21.1786	21.0494	21.6633	21.4794	21.5364	21.4613	20.7193	20.3849	20.0818	21.7627	21.5549	21.8812	20.9816	20.7242	21.0882	21.806	20.8805	21.9338	22.2213	22.2144	21.9124	20.7347	20.7293	21.0147	21.8385	21.2867
DIQ[Deamidation (NQ)]MTQSPSTLSASVGDR	2	tr|A0N5G1|A0N5G1_HUMAN	17.0788	22.1463	22.6706	22.2867	17.631	22.2914	17.1481	17.3759	19.8935	18.4751	20.2892	22.4272	17.527	21.6362	21.7443	21.2925	17.6076	19.9207	22.0526	21.9452	21.6668	17.8542	16.485	19.75	22.8159	17.1153	17.2153	20.7024	15.9572	22.1589	22.5404	22.1524	21.8996
DIQLTQSPSFLSASLGDR	2	tr|A0A125U0U6|A0A125U0U6_HUMAN	13.9437	15.9076	NA	17.0355	15.7553	13.6382	15.3252	12.4285	16.1179	14.7594	14.6495	NA	14.9226	15.2595	14.3619	14.2946	15.1513	13.8855	15.2232	NA	15.1468	15.0939	18.0109	16.0469	16.4127	14.2488	16.557	14.9509	14.13	15.8458	16.376	13.9811	15.5694
DIQM[Oxidation (M)]TQSPSFLSASVGDR	2	tr|A2JA19|A2JA19_HUMAN	14.5181	13.377	16.0829	14.3726	14.0709	15.178	15.5354	13.8031	12.525	15.0565	14.3768	14.4116	15.3849	13.5751	13.5292	13.2495	13.4649	14.0893	16.3417	13.8328	12.5389	14.7499	15.7117	15.8781	14.4573	15.4831	14.4129	15.3338	15.4855	15.912	15.3507	15.8695	13.6835
DIQM[Oxidation (M)]TQSPSSLSASVGDR	2	tr|Q9UL70|Q9UL70_HUMAN	17.4208	17.6903	16.5109	16.3009	18.1392	16.3498	17.5206	16.9905	17.2195	17.5026	17.7727	17.2586	17.79	18.404	16.5364	16.0327	17.535	16.9305	16.983	17.5252	15.9674	16.3361	18.1654	18.2358	18.2431	17.6015	17.2959	17.5479	17.4039	16.7636	17.1848	15.7348	18.334
DIQM[Oxidation (M)]TQSPSSLSASVGDR	3	tr|Q9UL70|Q9UL70_HUMAN	13.0989	NA	NA	12.9586	16.5407	NA	NA	17.2142	NA	NA	NA	12.6738	17.3371	14.8652	15.9539	NA	14.0806	16.8789	NA	16.2678	17.478	NA	NA	NA	NA	NA	NA	NA	NA	NA	NA	NA	16.8227
DIQM[Oxidation (M)]TQSPSSVSASVGDR	2	tr|A0A109PSY4|A0A109PSY4_HUMAN	15.2404	15.6008	14.5225	14.7904	15.8955	14.4374	14.3569	16.9499	15.0317	16.2189	15.6113	15.4301	15.4985	15.4487	13.6575	14.1139	15.6808	16.1079	15.8684	15.5709	13.6461	14.9229	15.727	15.1671	16.1227	15.3495	15.4163	15.4071	14.4788	13.8802	14.4241	15.8539	15.6743
DIQM[Oxidation (M)]TQSPSTLSASVGDR	2	tr|A0N5G1|A0N5G1_HUMAN	15.8303	16.5379	16.4343	15.4662	16.6528	16.067	16.0387	15.8473	16.3408	17.2862	16.5323	16.5506	16.3027	16.5567	14.8975	15.8282	16.8371	16.6937	16.0996	16.6263	14.8895	16.2542	16.0832	16.6028	16.9736	16.3479	16.5956	16.5785	15.2911	15.7007	16.2485	16.7694	16.2871
DIQM[Oxidation (M)]TQSPSTLSASVGDR	3	tr|A0N5G1|A0N5G1_HUMAN	NA	14.5348	NA	NA	17.1848	13.4343	NA	17.375	16.2871	16.6833	NA	NA	17.8185	16.1721	16.5554	14.7126	15.8646	17.1656	13.8593	16.8462	17.6071	16.642	12.7996	13.8299	NA	NA	16.643	NA	NA	NA	NA	NA	17.0158
DIQMTQSPSFLSASLGDR	2	tr|A0A0X9V981|A0A0X9V981_HUMAN	15.198	15.5408	15.243	13.8781	14.2935	15.9362	14.8383	13.1079	15.896	16.464	16.3454	15.1636	15.3252	12.7386	15.1019	13.8854	14.9654	16.0172	14.5903	15.1352	15.2945	14.3184	13.8813	14.8046	15.931	16.9477	16.0379	13.8857	14.9421	16.4459	16.0882	14.7608	14.1669
DIQMTQSPSFLSASLGDR	3	tr|A0A0X9V981|A0A0X9V981_HUMAN	NA	NA	NA	NA	NA	NA	NA	NA	NA	NA	12.5718	NA	NA	NA	NA	NA	NA	NA	11.4781	NA	NA	13.5486	NA	NA	NA	12.5634	NA	NA	NA	NA	NA	NA	NA
DIQMTQSPSFLSASVGDR	2	tr|A2JA19|A2JA19_HUMAN	16.9815	16.7815	18.0888	16.9292	16.565	16.5241	16.4703	16.6581	16.6417	19.8098	18.9867	16.9317	17.6691	16.7976	16.0548	18.2488	16.7779	17.1175	18.7336	16.1643	16.6536	17.0182	20.5842	19.7394	17.1049	17.6433	20.5088	17.2512	16.2818	17.1433	17.3628	16.5761	17.5698
DIQMTQSPSFLSASVGDR	3	tr|A2JA19|A2JA19_HUMAN	NA	16.0772	NA	16.4881	16.4941	NA	15.4517	NA	15.9017	15.7642	15.3371	13.3343	15.4976	15.8697	NA	NA	15.1962	13.0298	14.6631	NA	NA	16.0244	16.489	14.6843	NA	15.8212	16.4187	15.1181	14.6062	15.1807	15.488	14.6574	16.5463
DIQMTQSPSLLSASIGDR	2	tr|A0A120HF56|A0A120HF56_HUMAN	13.4801	16.1	16.1783	14.0056	15.4948	15.7637	14.3596	15.198	17.2305	15.9545	16.1364	15.7372	17.3323	14.0433	17.0201	14.5837	19.0079	15.681	15.9666	15.2925	9.83223	17.6946	18.0338	15.3333	16.1604	16.1011	15.9941	15.2473	12.6736	15.3393	14.1963	14.2422	12.5675
DIQMTQSPSSLPASVGDR	2	tr|A2JA16|A2JA16_HUMAN	18.1412	18.1482	17.6335	19.2242	18.4425	17.7576	18.8829	17.5029	18.9375	19.4136	18.6938	19.0021	18.7136	18.5629	17.5011	16.9157	19.0067	17.7716	18.4917	17.7168	17.8275	18.0523	18.6501	18.3694	18.9142	19.3278	19.1545	19.5362	18.5597	18.3233	18.8222	17.4681	18.5583
DIQMTQSPSSLPASVGDR	3	tr|A2JA16|A2JA16_HUMAN	NA	NA	18.1866	15.0281	NA	12.0235	15.1499	14.3641	14.7529	15.0667	NA	14.3245	15.4278	NA	18.2278	NA	NA	14.2838	NA	18.1408	NA	NA	15.1779	NA	14.846	14.6998	14.1631	NA	NA	NA	NA	18.4914	14.0803
DIQMTQSPSSLSASAGDR	2	tr|A0A125U0U8|A0A125U0U8_HUMAN	17.7162	14.3956	14.2843	14.9615	14.4441	14.7746	13.6773	14.7814	15.5087	14.691	14.1195	16.6691	13.4985	13.9851	13.9273	13.6825	14.8842	13.8385	14.4995	13.773	14.2708	14.5941	15.7255	14.3662	14.9354	15.1864	15.4363	15.0722	13.806	13.9589	14.9084	14.0818	15.2442
DIQMTQSPSSLSASVGDR	2	tr|Q9UL70|Q9UL70_HUMAN	23.2823	22.8998	22.8305	23.4223	23.9218	23.0947	23.3848	22.7845	22.8732	23.7177	23.3251	23.5443	23.355	23.2152	22.7131	22.603	23.6942	22.894	23.3135	22.73	22.7967	22.8259	23.6208	23.4348	23.6693	23.8295	23.8927	23.7879	23.0963	22.7904	23.2544	23.1545	23.4236
DIQMTQSPSSLSASVGDR	3	tr|Q9UL70|Q9UL70_HUMAN	19.2874	18.7775	18.819	19.8591	19.5895	18.6971	18.7391	18.4039	18.959	19.3854	19.351	19.4582	19.5113	19.1724	18.8394	18.5578	19.5822	18.8912	19.1626	18.6701	18.7033	18.6863	19.3821	19.1283	19.3093	19.4502	19.8181	19.5413	18.9341	18.7036	18.9786	18.9977	19.3975
DIQMTQSPSSVSASVGDR	2	tr|A0A109PSY4|A0A109PSY4_HUMAN	21.9185	21.378	21.3551	21.7682	22.76	21.3304	21.3954	21.4495	21.327	21.9405	21.7518	21.8192	21.7386	20.9997	20.6659	20.3564	22.0386	21.8386	22.1634	21.2709	21.0131	21.3723	22.0905	21.1524	22.2229	22.5082	22.4916	22.1865	21.0272	21.0186	21.3453	22.1138	21.5698
DIQMTQSPSSVSASVGDR	3	tr|A0A109PSY4|A0A109PSY4_HUMAN	17.2868	17.2449	16.7719	17.3852	18.0667	16.3324	16.1825	16.8733	16.8473	17.04	17.5963	17.3592	17.1663	16.545	16.139	15.7103	17.1514	17.174	17.5492	16.7451	16.5472	16.8624	17.4143	16.4245	17.6832	17.7532	17.8797	17.407	16.5424	16.1806	16.5235	17.4622	16.8135
DIQMTQSPSTLSASVGDR	2	tr|A0N5G1|A0N5G1_HUMAN	22.2133	22.1475	22.6766	22.2864	22.9412	22.2914	22.5326	22.0805	22.2225	22.5691	22.339	22.4272	22.1076	21.6362	21.7519	21.3018	22.5757	22.3491	22.0526	21.9423	21.6663	22.246	22.0463	22.3349	22.8145	22.5827	22.929	22.5322	21.7984	22.1588	22.5416	22.1533	21.9175
DIQMTQSPSTLSASVGDR	3	tr|A0N5G1|A0N5G1_HUMAN	19.2882	18.8038	18.8097	18.7386	19.6352	18.685	18.2814	18.3429	18.9599	18.5686	18.9482	18.5938	18.7164	19.1742	18.8442	17.6736	19.5861	18.9195	19.1894	18.326	18.7464	18.4234	19.3823	19.1434	19.3155	19.4545	19.1885	19.5417	18.9402	18.7036	19.0017	19.0175	19.4157
DISEVVTPR	2	tr|B4E1Z4|B4E1Z4_HUMAN	19.3584	19.5339	20.121	19.8497	19.7996	20.0992	19.8827	19.4107	19.3332	19.3464	19.5872	19.7275	19.9977	19.8248	20.1883	20.2585	19.9317	19.925	20.1375	19.4092	19.5003	20.0116	20.0445	20.184	19.1176	20.5588	20.3002	21.1269	20.2391	20.1563	20.3561	19.5799	19.4903
DIVM[Oxidation (M)]TQSPDSLAVSLGER	2	tr|A0A0X9UWL5|A0A0X9UWL5_HUMAN	16.7318	17.5489	16.4538	16.6953	16.9709	16.1213	17.1759	16.4532	16.1659	17.8184	17.0538	17.1367	16.9403	17.6963	15.9019	16.3916	16.9163	16.9109	16.6477	16.7323	15.8223	16.3696	17.6544	17.4057	17.44	16.9838	17.6072	17.188	16.1433	16.3169	16.4688	15.9318	17.0401
DIVM[Oxidation (M)]TQSPLSLPVTPGEPASISC[Carbamidomethyl (C)]R	2	tr|A2NB45|A2NB45_HUMAN	14.9198	15.0625	14.5654	13.5743	14.9973	14.013	14.4931	14.3976	14.9124	15.018	14.757	14.9055	13.1586	14.5498	15.8075	16.7602	15.4542	14.9104	14.933	16.3636	16.3014	14.6328	15.3749	14.7398	14.8755	14.607	15.2356	14.5594	14.9885	13.8951	14.5713	14.0907	14.9652
DIVM[Oxidation (M)]TQSPLSLPVTPGEPASISC[Carbamidomethyl (C)]R	3	tr|A2NB45|A2NB45_HUMAN	13.1528	14.1358	12.2478	11.7313	12.9161	11.7477	NA	12.697	12.6133	13.3314	14.0708	13.6248	NA	12.4586	NA	13.8325	14.272	13.4295	13.2485	NA	NA	13.8627	15.3913	12.1189	12.7972	13.2698	13.6784	12.5083	13.5015	NA	13.5549	13.0182	14.0338
DIVMTQSPDSLAVSLGER	2	tr|A0A0X9UWL5|A0A0X9UWL5_HUMAN	23.5122	23.458	23.0257	23.3101	23.3884	22.5905	23.2836	23.3235	22.7619	23.3674	23.5542	23.2619	23.3819	23.2672	22.8098	22.3091	22.961	23.0192	22.803	22.8363	22.7045	22.7306	23.3642	22.9902	24.1278	23.8509	24.1433	23.6091	22.9894	22.7883	22.9339	21.8161	23.5406
DIVMTQSPDSLAVSLGER	3	tr|A0A0X9UWL5|A0A0X9UWL5_HUMAN	19.3951	19.5863	19.0937	19.2207	19.2665	18.4088	18.7664	19.4906	18.9838	19.2409	19.7017	19.3138	19.6212	19.2823	18.369	17.7927	18.9218	19.0925	18.6922	18.5868	18.1718	18.7495	19.1103	18.7819	19.9461	19.6992	20.17	19.6587	18.9043	18.5444	18.9839	17.9484	19.7796
DIVMTQSPGTLSLSPGER	2	tr|A0A0X9T7V9|A0A0X9T7V9_HUMAN	17.4153	18.8581	18.0762	18.4393	18.5589	17.5483	17.8338	18.1285	18.0035	17.8259	18.3517	18.3273	18.1272	17.7116	17.0724	17.056	18.2133	18.3002	17.1886	17.2347	17.5827	17.9366	18.0168	18.1603	19.0204	19.2716	18.7829	18.6741	17.5036	18.0976	18.4409	17.3979	17.6455
DIVMTQSPGTLSLSPGER	3	tr|A0A0X9T7V9|A0A0X9T7V9_HUMAN	NA	NA	16.7111	NA	17.0396	NA	13.3115	NA	16.9602	17.6141	15.1178	NA	16.6983	NA	15.6313	NA	NA	14.3259	NA	16.1615	NA	NA	NA	14.5102	NA	14.7579	NA	NA	NA	NA	NA	16.2089	17.4017
DIVMTQSPGTLSVSPGER	2	tr|Q7M4S4|Q7M4S4_HUMAN	17.1188	17.4993	14.5558	15.5309	14.7157	17.1213	16.5044	17.3216	17.2577	15.4658	17.5693	15.2716	14.9812	15.7356	12.4006	16.9595	13.8775	17.838	17.1213	15.6533	16.4656	17.172	17.3909	18.3934	17.9597	17.7865	17.8659	14.2025	16.6772	17.1021	17.6482	15.591	17.3019
DIVMTQSPLSLPVTLGQPASISC[Carbamidomethyl (C)]R	2	tr|A0A109PS54|A0A109PS54_HUMAN	15.241	15.7181	16.2761	17.8717	17.7479	14.1839	18.9557	16.1143	15.3314	16.738	16.2329	19.4557	19.0221	18.5644	13.6903	19.1109	14.9955	15.5898	14.3076	18.4909	19.3448	14.9766	18.5723	17.8764	14.9399	14.9589	15.2531	15.0918	15.1731	14.6774	14.6392	14.2725	14.2745
DIVMTQSPLSLPVTLGQPASISC[Carbamidomethyl (C)]R	3	tr|A0A109PS54|A0A109PS54_HUMAN	19.0049	19.6148	15.2555	17.5385	17.367	18.7866	18.0202	14.7863	19.2139	15.5831	14.9325	19.0707	18.8383	18.3046	18.1851	18.1586	13.899	14.6476	18.591	17.58	18.62	18.496	18.2768	16.8363	19.5522	18.9403	19.4879	19.0085	18.4324	18.4048	18.5483	18.5493	18.6293
DIVMTQSPLSLPVTPGEPASISC[Carbamidomethyl (C)]R	2	tr|A2NB45|A2NB45_HUMAN	21.0483	20.5391	20.3151	19.8383	21.0097	20.1923	20.5905	20.5127	20.4954	20.487	20.7473	20.7131	19.5095	20.4036	19.6586	20.0222	21.5071	20.5342	20.653	20.2682	20.2813	20.5468	21.0156	20.3218	21.661	21.5128	21.7946	20.5748	20.9929	19.9122	20.1854	19.8308	20.4252
DIVMTQSPLSLPVTPGEPASISC[Carbamidomethyl (C)]R	3	tr|A2NB45|A2NB45_HUMAN	21.0318	20.5758	20.0541	19.4779	20.4695	19.7658	20.1172	20.4008	20.2559	20.6031	20.4096	20.2704	19.6435	19.5121	18.564	19.1903	20.5429	20.4832	20.4451	19.366	19.6292	20.6892	20.2725	19.301	19.7269	20.5362	21.4821	20.5063	21.3126	20.1667	20.5031	19.7483	20.4883
DIVMTQSPLSLSVTPGEPASISC[Carbamidomethyl (C)]R	2	tr|A0A1W6IYK6|A0A1W6IYK6_HUMAN	17.647	18.5669	17.5424	17.1742	17.0214	16.9122	16.428	16.8586	17.9519	18.7673	17.0026	17.12	16.3447	15.8091	16.5032	16.8813	17.4172	17.2502	17.7852	16.7108	16.3364	17.3923	17.6935	16.7299	18.1066	17.9608	18.1789	17.1147	17.2031	16.7681	17.1859	16.1252	16.3511
DIVMTQSPLSLSVTPGEPASISC[Carbamidomethyl (C)]R	3	tr|A0A1W6IYK6|A0A1W6IYK6_HUMAN	16.5827	17.342	16.5164	15.7236	15.8109	14.9387	14.6407	15.8373	16.7788	17.3741	16.1408	16.0852	15.3629	14.8118	13.7008	NA	16.3994	16.2962	16.7262	NA	NA	16.5282	16.5377	NA	16.48	16.6493	17.0351	15.975	16.1137	15.5692	15.1519	14.8148	15.0883
DIVMTQSPSSLSASVGDR	2	tr|A0A0X9USL5|A0A0X9USL5_HUMAN	21.4935	12.8046	20.4298	14.0024	16.5686	14.5039	NA	21.0001	17.0558	20.9285	14.294	21.4808	20.8109	16.4857	19.2002	19.5548	20.2181	21.1269	19.8108	21.2849	19.6496	19.8363	21.2928	19.5773	14.9393	14.6946	20.4566	16.041	20.6148	15.3134	19.8812	19.6466	13.7876
DKC[Carbamidomethyl (C)]EPLEK	2	sp|P02763|A1AG1_HUMAN;tr|V9HWF6|V9HWF6_HUMAN	16.22	15.7878	16.8375	16.2423	15.5464	15.8345	16.267	17.0271	15.7296	15.5378	16.8675	16.4508	17.1843	16.438	16.5357	16.9062	16.544	17.3347	17.2634	17.3473	17.5885	15.9582	16.328	17.9592	16.3984	17.6461	17.7408	17.1262	17.8367	17.5761	17.0669	16.1554	16.1934
DKDQEVLLQTFLDDASPGDK	2	tr|C0JYY2|C0JYY2_HUMAN	NA	NA	NA	NA	NA	NA	13.9341	NA	NA	NA	NA	NA	NA	14.6408	NA	NA	12.9849	NA	NA	NA	NA	NA	14.0543	NA	NA	NA	NA	NA	NA	NA	NA	NA	NA
DKDQEVLLQTFLDDASPGDK	3	tr|C0JYY2|C0JYY2_HUMAN	NA	NA	NA	NA	NA	NA	NA	NA	NA	NA	NA	NA	NA	15.4133	NA	NA	13.9244	NA	NA	NA	NA	NA	13.7565	NA	NA	NA	NA	NA	NA	NA	NA	NA	NA
DKDQEVLLQTFLDDASPGDKR	2	tr|C0JYY2|C0JYY2_HUMAN	NA	NA	NA	NA	NA	NA	12.3039	NA	NA	13.6157	NA	10.6393	NA	NA	NA	NA	NA	11.5404	NA	NA	NA	12.4763	NA	NA	13.2942	11.9633	NA	12.0912	NA	NA	11.0272	NA	NA
DKDQEVLLQTFLDDASPGDKR	3	tr|C0JYY2|C0JYY2_HUMAN	16.3271	16.8482	15.516	15.3164	15.25	16.3628	16.9071	14.9558	14.9737	17.746	16.3045	14.3386	15.7907	14.4477	NA	NA	16.4584	16.0895	14.417	16.2456	NA	16.8281	16.0106	14.4406	17.0256	15.7329	14.7121	16.2588	15.8783	16.4637	16.6876	16.1448	16.16
DKDQEVLLQTFLDDASPGDKR	4	tr|C0JYY2|C0JYY2_HUMAN	NA	NA	NA	NA	NA	NA	NA	NA	NA	NA	13.7148	NA	NA	NA	NA	NA	13.5464	NA	NA	NA	NA	13.9273	NA	NA	15.6225	12.2171	NA	13.3544	NA	13.157	13.1153	11.9598	12.4551
DKEPLTAYNYK	2	sp|Q9UNW1|MINP1_HUMAN;tr|B2R7D2|B2R7D2_HUMAN	NA	NA	NA	NA	NA	NA	NA	NA	NA	NA	NA	NA	NA	NA	NA	NA	NA	NA	NA	NA	NA	NA	NA	NA	NA	NA	NA	NA	NA	NA	15.0871	NA	NA
DKFSEFWDLDPEVR	2	sp|P02656|APOC3_HUMAN;tr|A3KPE2|A3KPE2_HUMAN;tr|B0YIW2|B0YIW2_HUMAN	17.2848	16.8772	13.6929	17.3672	15.6691	16.4788	17.2759	NA	15.9191	13.84	15.0886	14.9608	14.6302	15.3887	NA	NA	12.873	13.5381	13.9563	NA	NA	16.4162	13.4698	NA	18.0686	12.7864	14.6169	12.4335	12.4809	NA	13.1921	14.5711	16.8866
DKFSEFWDLDPEVR	3	sp|P02656|APOC3_HUMAN;tr|A3KPE2|A3KPE2_HUMAN;tr|B0YIW2|B0YIW2_HUMAN	16.5595	16.1774	12.8141	16.843	14.7597	15.8269	16.4776	NA	15.5244	NA	14.5671	14.3449	14.1693	14.8635	NA	NA	NA	NA	12.7274	NA	NA	15.6773	NA	NA	17.0743	NA	13.7098	NA	NA	NA	NA	13.3663	16.3575
DKFSEFWDLDPEVRPTSAVAA	2	sp|P02656|APOC3_HUMAN;tr|A3KPE2|A3KPE2_HUMAN;tr|B0YIW2|B0YIW2_HUMAN	20.8512	20.604	18.5242	19.7877	19.4704	21.5416	21.3177	19.2157	19.8075	17.9543	21.6548	19.4896	19.545	18.5879	16.0818	15.3223	16.4981	18.1734	16.6712	19.0445	16.3292	22.087	16.7033	15.9826	21.9046	17.4392	18.1247	17.8306	18.347	18.6979	18.7826	16.6247	20.6915
DKFSEFWDLDPEVRPTSAVAA	3	sp|P02656|APOC3_HUMAN;tr|A3KPE2|A3KPE2_HUMAN;tr|B0YIW2|B0YIW2_HUMAN	17.9659	17.686	15.8338	16.8231	16.0835	18.3058	18.0118	16.2098	16.9117	15.0398	19.1012	16.8887	16.7441	15.6742	NA	NA	13.0654	15.5023	13.5981	16.0465	NA	19.5123	13.8681	NA	18.9933	14.2726	15.2804	13.5409	15.2673	15.7699	15.666	14.2732	18.0157
DKGEYTLVVK	2	sp|P21333|FLNA_HUMAN	NA	NA	NA	NA	15.6399	NA	NA	NA	NA	NA	NA	NA	NA	14.6122	NA	NA	NA	NA	NA	NA	NA	NA	NA	NA	NA	NA	NA	NA	NA	NA	NA	17.1616	17.011
DKIGVELTGR	2	tr|C0JYY2|C0JYY2_HUMAN	NA	NA	NA	NA	NA	13.7009	NA	NA	NA	15.0778	14.8617	NA	NA	NA	NA	NA	NA	NA	NA	13.0727	NA	14.5958	NA	NA	13.2157	12.7643	NA	12.8992	NA	13.9392	13.8451	NA	NA
DKLM[Oxidation (M)]DRHQ[Deamidation (NQ)]DISK	2	sp|Q5THR3|EFCB6_HUMAN;tr|A0A384ME20|A0A384ME20_HUMAN	NA	NA	NA	NA	NA	NA	10.6275	NA	NA	10.0942	NA	NA	NA	NA	NA	NA	NA	NA	NA	NA	NA	NA	NA	11.4143	12.2783	NA	NA	NA	NA	13.2289	NA	NA	NA
DKVN[Deamidation (NQ)]SFFSTFK	2	sp|P06727|APOA4_HUMAN	14.8594	15.8408	15.0857	16.312	15.9522	16.0952	16.2128	16.5507	15.3682	17.3775	16.5137	15.2387	16.3608	15.1436	15.6028	13.8114	16.1856	15.4299	13.5845	15.3884	16.1115	15.6441	15.7786	14.528	15.0685	14.8294	15.1844	14.5599	15.5359	15.5424	15.9026	14.2979	16.0433
DKVN[Deamidation (NQ)]SFFSTFK	3	sp|P06727|APOA4_HUMAN	NA	12.9625	12.0275	13.4002	13.2845	13.318	13.2194	13.8887	12.6467	14.7972	13.8019	12.4671	13.431	12.373	12.2547	NA	13.294	12.2876	NA	NA	12.9166	15.977	12.7041	NA	NA	NA	12.656	NA	12.3763	12.0473	12.7866	NA	12.9664
DKVNSFFSTFK	2	sp|P06727|APOA4_HUMAN	14.9437	16.0377	15.318	16.4779	16.0905	16.256	16.3937	16.7461	15.5219	17.5658	16.715	15.4427	16.5414	15.4416	15.8222	14.1786	16.3888	15.61	13.7446	15.5989	16.3058	19.1699	15.8301	14.7592	15.2213	14.9117	15.2834	14.791	15.6466	15.8638	16.1023	14.5164	16.1948
DKVNSFFSTFK	3	sp|P06727|APOA4_HUMAN	11.5969	12.9962	11.7398	13.4279	13.2844	13.3672	13.0488	13.9673	12.7155	14.8504	13.7954	12.1223	13.621	11.9476	12.2248	NA	13.0597	12.843	NA	NA	13.2035	16.1107	12.7507	NA	11.5514	11.8881	NA	10.7323	12.5601	12.0547	13.0138	NA	13.0052
DKVTAWK	2	sp|P19827|ITIH1_HUMAN	14.0093	13.8219	14.3441	NA	NA	14.9939	14.5195	13.8197	NA	13.7534	NA	14.4794	NA	NA	NA	NA	NA	NA	NA	NA	NA	15.7395	NA	NA	13.8571	14.222	NA	NA	NA	13.44	NA	NA	NA
DKYILQGVTSWGLGC[Carbamidomethyl (C)]AR	2	sp|P00747|PLMN_HUMAN	NA	NA	NA	NA	13.5177	NA	NA	12.2918	NA	NA	12.5942	NA	11.1341	14.5419	NA	NA	NA	NA	NA	NA	NA	13.2667	NA	NA	NA	NA	NA	NA	12.0038	NA	12.1167	NA	NA
DKYILQGVTSWGLGC[Carbamidomethyl (C)]AR	3	sp|P00747|PLMN_HUMAN	NA	NA	NA	NA	NA	12.8516	NA	12.7506	NA	11.5664	12.8294	NA	12.3665	NA	NA	NA	NA	NA	NA	NA	NA	13.609	NA	NA	NA	12.373	NA	11.7913	13.2437	12.2672	12.9046	NA	NA
DLATVYVDVLK	2	sp|P02647|APOA1_HUMAN;tr|A0A024R3E3|A0A024R3E3_HUMAN	24.556	24.1354	23.9419	25.0507	24.8919	24.2965	24.5995	23.8767	24.8691	24.3293	23.8841	24.3113	24.0641	24.2302	24.2066	23.3324	24.5269	24.2225	24.5964	23.8985	24.499	23.8871	24.0461	23.9498	23.9253	23.8021	24.4869	23.9464	23.5879	23.6622	23.6977	22.958	24.3556
DLATVYVDVLKDSGR	2	sp|P02647|APOA1_HUMAN;tr|A0A024R3E3|A0A024R3E3_HUMAN	NA	NA	13.6285	NA	NA	14.074	NA	12.7814	NA	NA	12.678	14.1622	NA	NA	NA	NA	NA	14.8599	NA	NA	NA	NA	NA	NA	NA	NA	NA	NA	13.5016	14.2174	13.3183	NA	13.7952
DLC[Carbamidomethyl (C)]GC[Carbamidomethyl (C)]YSVSSVLPGC[Carbamidomethyl (C)]AEPWNHGK	2	tr|Q6ZW64|Q6ZW64_HUMAN	16.8854	16.7147	16.7381	16.5153	16.7553	17.0585	16.509	17.4647	16.9624	16.7457	17.7402	16.7998	16.6209	15.4311	17.3589	15.9229	17.8209	17.1061	16.8967	15.5229	16.3422	15.9711	17.1553	17.9649	15.53	15.4903	15.8936	17.3611	15.8463	15.8042	16.2884	17.2389	15.9063
DLC[Carbamidomethyl (C)]GC[Carbamidomethyl (C)]YSVSSVLPGC[Carbamidomethyl (C)]AEPWNHGK	3	tr|Q6ZW64|Q6ZW64_HUMAN	17.7921	17.6735	18.0646	17.3547	17.4381	17.9648	17.2363	18.6795	17.7984	17.9156	19.0785	18.352	18.0204	16.6461	17.5874	16.0078	18.9097	18.3558	18.2748	15.9658	17.0022	17.4767	18.5179	18.1209	16.3269	16.7541	16.9494	18.4579	17.2654	17.1535	17.1549	17.8829	17.1958
DLC[Carbamidomethyl (C)]GC[Carbamidomethyl (C)]YSVSSVLPGC[Carbamidomethyl (C)]AQPWNHGETFTC[Carbamidomethyl (C)]TAAHPELK	3	tr|Q9NPP6|Q9NPP6_HUMAN	NA	NA	11.353	NA	NA	NA	NA	11.9	NA	NA	NA	NA	NA	NA	NA	NA	12.6947	NA	NA	NA	NA	11.5776	NA	NA	12.382	NA	NA	12.762	NA	NA	NA	NA	NA
DLC[Carbamidomethyl (C)]GC[Carbamidomethyl (C)]YSVSSVLPGC[Carbamidomethyl (C)]AQPWNHGETFTC[Carbamidomethyl (C)]TAAHPELK	4	tr|Q9NPP6|Q9NPP6_HUMAN	NA	12.8433	NA	NA	NA	11.8046	NA	NA	NA	NA	NA	NA	NA	NA	NA	NA	12.8935	NA	NA	NA	NA	NA	NA	NA	12.5297	NA	NA	13.3893	NA	NA	9.81728	NA	12.4524
DLC[Carbamidomethyl (C)]GC[Carbamidomethyl (C)]YSVSSVLPGC[Carbamidomethyl (C)]AQSWNHGETFTC[Carbamidomethyl (C)]TAAHPELK	3	tr|Q6N041|Q6N041_HUMAN	NA	12.1465	11.4208	NA	NA	NA	NA	12.0787	NA	NA	NA	NA	NA	NA	NA	NA	NA	12.305	NA	NA	NA	NA	NA	NA	NA	NA	NA	NA	NA	NA	NA	11.7045	NA
DLC[Carbamidomethyl (C)]GC[Carbamidomethyl (C)]YSVSSVLPGC[Carbamidomethyl (C)]AQSWNHGETFTC[Carbamidomethyl (C)]TAAHPELK	4	tr|Q6N041|Q6N041_HUMAN	NA	13.821	NA	NA	NA	12.7333	NA	NA	NA	15.0515	14.4892	NA	12.0881	NA	11.8847	NA	14.0056	13.9513	NA	NA	NA	NA	NA	12.4242	NA	NA	NA	14.3707	NA	NA	NA	12.4381	NA
DLEC[Carbamidomethyl (C)]VTNLQEVAR	2	sp|P10619|PPGB_HUMAN;tr|B4E324|B4E324_HUMAN;tr|Q59EV6|Q59EV6_HUMAN;tr|X6R5C5|X6R5C5_HUMAN;tr|X6R8A1|X6R8A1_HUMAN	12.7666	12.603	NA	13.4906	12.867	NA	NA	NA	NA	NA	NA	NA	NA	NA	NA	NA	13.1666	NA	NA	NA	NA	NA	12.6174	NA	NA	NA	NA	NA	NA	NA	NA	NA	13.2303
DLEEGIQTLMGR	2	sp|P0DML2|CSH1_HUMAN;sp|P0DML3|CSH2_HUMAN;tr|A0A0M6L0F6|A0A0M6L0F6_HUMAN;tr|A8K6C2|A8K6C2_HUMAN;tr|Q6PF11|Q6PF11_HUMAN	NA	NA	NA	NA	NA	16.3944	12.7498	NA	NA	NA	NA	NA	NA	NA	NA	NA	NA	NA	NA	NA	NA	NA	11.6894	NA	NA	11.373	NA	12.2321	NA	NA	NA	NA	NA
DLGEENFK	1	sp|P02768|ALBU_HUMAN	23.4075	23.1623	22.306	23.3276	23.3073	22.5062	23.0069	21.5274	23.3322	22.2819	21.8767	22.5705	22.6093	22.9082	22.7673	22.6133	22.995	22.3233	23.1184	22.0973	22.3053	21.809	22.6203	23.1335	22.5536	22.3291	22.6679	22.9002	21.631	22.1665	22.3355	23.3069	23.0993
DLGEENFK	2	sp|P02768|ALBU_HUMAN	25.1313	24.9528	24.1359	25.0075	24.8113	24.0483	24.4177	23.1387	25.0951	23.7185	23.5732	24.3144	24.8311	24.8001	24.546	24.2659	24.6345	24.2994	24.8575	24.1145	24.2653	23.5295	23.9164	24.5976	24.1105	24.0434	24.5104	24.6476	23.6499	23.7787	23.7889	24.9433	25.0257
DLHFLEELQLGHNR	2	sp|P35858|ALS_HUMAN;tr|B0AZL7|B0AZL7_HUMAN;tr|Q8TAY0|Q8TAY0_HUMAN	18.6168	18.155	17.5459	17.8154	16.9036	18.0038	18.3737	17.4422	17.5033	16.1451	17.8887	17.3453	17.0916	17.1183	17.9406	17.6022	17.5338	16.9989	15.8723	18.2425	18.1552	18.5239	16.1929	16.9659	17.1986	18.1044	16.6971	17.66	16.6342	17.2558	17.3796	16.8358	17.2128
DLHFLEELQLGHNR	3	sp|P35858|ALS_HUMAN;tr|B0AZL7|B0AZL7_HUMAN;tr|Q8TAY0|Q8TAY0_HUMAN	19.615	19.4007	18.4478	18.894	18.2149	19.0624	19.3972	18.8701	18.9426	17.0793	19.5435	18.3067	19.0382	18.5823	17.7877	16.6452	18.7062	18.4499	16.6712	18.0279	17.9135	20.0586	17.2023	16.8795	17.8358	19.1222	17.8356	18.9538	18.0771	18.8512	18.8917	18.0959	18.743
DLHFLEELQLGHNR	4	sp|P35858|ALS_HUMAN;tr|B0AZL7|B0AZL7_HUMAN;tr|Q8TAY0|Q8TAY0_HUMAN	15.5124	15.3985	14.4873	14.9161	13.9483	14.9291	14.76	14.808	14.9926	12.6215	15.6702	14.4847	14.9782	14.4596	13.5563	12.6532	14.6517	14.3682	12.8092	13.7361	13.8598	15.9368	12.7678	12.5327	13.6594	14.947	13.5256	14.7697	13.6792	14.4717	14.8644	14.1204	14.8029
DLKPAIVK	2	sp|P01023|A2MG_HUMAN	17.8414	17.7718	17.5412	18.0691	18.3186	18.2706	18.1033	17.8432	17.7697	18.0845	17.4547	17.7389	17.5373	17.4917	17.6661	17.6017	18.274	18.0041	18.146	17.0359	17.7252	17.4829	18.3844	17.974	18.045	17.3237	17.864	18.3022	17.4444	16.7712	17.1935	17.3958	18.0649
DLKVEDIPLAR	2	tr|C0JYY2|C0JYY2_HUMAN	13.2262	14.3479	14.465	NA	12.1684	15.505	14.3916	15.2512	NA	16.8053	16.6181	12.8937	14.6695	14.3387	NA	NA	13.3965	15.1562	NA	14.2931	NA	16.4509	NA	NA	15.5842	14.4618	NA	14.4183	15.507	15.5323	16.2011	13.8791	13.9847
DLKVEDIPLAR	3	tr|C0JYY2|C0JYY2_HUMAN	NA	NA	NA	NA	NA	NA	NA	13.2473	NA	14.4372	14.3295	NA	NA	NA	NA	NA	NA	NA	NA	NA	NA	14.3007	NA	NA	12.8374	NA	NA	NA	NA	NA	NA	NA	NA
DLLFRDDTVC[Carbamidomethyl (C)]LAK	2	tr|Q53H26|Q53H26_HUMAN	12.2633	13.9095	12.7304	10.6615	13.4919	14.3865	NA	17.1274	NA	12.6472	17.7669	14.5065	13.9391	15.8478	14.4163	12.311	11.7305	14.0414	NA	13.2193	13.8942	17.5783	NA	12.2702	NA	12.9073	13.6879	14.1261	15.8485	14.2576	15.1009	13.2037	13.7206
DLLFRDDTVC[Carbamidomethyl (C)]LAK	3	tr|Q53H26|Q53H26_HUMAN	NA	11.9693	NA	NA	10.9997	12.437	NA	14.8816	NA	NA	15.4807	12.1509	11.4818	13.6187	NA	NA	NA	11.8026	NA	NA	NA	15.5962	NA	NA	NA	NA	NA	12.3428	13.2871	12.2728	12.565	NA	NA
DLLLPQPDLR	2	sp|P02750|A2GL_HUMAN	17.8871	18.3862	20.0827	19.0951	19.3726	19.5087	18.7929	19.8956	19.2386	19.1603	19.2028	19.5003	20.2489	19.0537	18.392	19.2006	20.6904	19.995	19.8948	18.1467	19.587	19.0539	20.2789	19.3793	18.8422	20.0105	20.1599	19.8306	19.7614	19.5298	19.8171	20.2414	18.8297
DLLNNHILK	2	sp|Q15582|BGH3_HUMAN;tr|A0A0S2Z4Q2|A0A0S2Z4Q2_HUMAN	NA	NA	NA	NA	NA	NA	NA	NA	NA	NA	NA	NA	NA	NA	NA	NA	11.4675	NA	NA	NA	NA	NA	NA	NA	NA	11.3406	NA	NA	NA	NA	NA	NA	11.8419
DLQEPQEPR	2	sp|Q02747|GUC2A_HUMAN	14.4488	14.8422	NA	15.5684	15.4602	14.1353	14.9164	NA	14.6714	15.4487	13.7748	NA	14.6019	NA	14.2018	14.298	14.8214	14.4588	15.1584	13.9512	NA	NA	15.2612	NA	15.036	NA	14.6798	13.9742	NA	NA	NA	NA	14.9276
DLQFVEVTDVK	2	sp|P02751|FINC_HUMAN;tr|A0A024R462|A0A024R462_HUMAN;tr|A0A384MR03|A0A384MR03_HUMAN;tr|B7ZLE5|B7ZLE5_HUMAN	13.2308	13.8994	13.9703	13.4998	13.2646	13.0574	12.2755	12.9873	13.7101	NA	13	11.7413	13.4338	12.9599	12.6564	14.039	NA	NA	NA	14.7622	NA	12.7225	15.9435	NA	NA	NA	NA	NA	NA	NA	NA	NA	12.9205
DLQLEIDQ[Deamidation (NQ)]LKHRLNK	2	sp|Q9BXL7|CAR11_HUMAN;tr|A0A024R854|A0A024R854_HUMAN;tr|Q8TES3|Q8TES3_HUMAN	17.6445	22.0147	21.2259	21.5759	21.644	20.9073	21.5389	21.4294	21.4616	22.2263	21.8649	21.5291	21.1181	20.9688	20.4408	20.5843	21.6622	20.8818	21.2376	20.7448	20.3567	20.7465	21.1319	20.8838	21.8852	22.094	18.0584	21.7176	20.7864	20.8578	20.7066	20.4299	21.1305
DLQNFLK	1	sp|P06702|S10A9_HUMAN	14.3019	13.3781	14.1819	14.7863	15.0618	14.803	14.6377	14.2849	14.4554	13.6794	14.7679	14.4844	14.5112	19.3249	15.4099	16.9238	15.1339	14.3143	15.6406	14.1736	14.9758	14.7018	15.3096	16.0199	17.51	14.0322	15.7636	15.0099	15.4681	15.5058	15.8614	18.0597	15.9316
DLTGFPGPLN[Deamidation (NQ)]DQDN[Deamidation (NQ)]EDC[Carbamidomethyl (C)]INR	2	sp|P01023|A2MG_HUMAN	15.6969	15.8314	15.6742	15.489	16.5763	16.3727	15.6647	15.0383	15.9585	15.2814	14.4063	15.3735	12.0984	14.7212	15.4992	15.5993	14.4538	15.7425	16.1285	12.6944	15.5359	15.1322	14.7169	15.8651	15.6799	14.9114	15.4627	14.6151	14.752	14.4389	14.7012	15.6256	13.8663
DLTGFPGPLNDQDN[Deamidation (NQ)]EDC[Carbamidomethyl (C)]INR	2	sp|P01023|A2MG_HUMAN	16.3927	16.5341	16.3174	16.1875	17.1847	17.0038	16.338	15.7545	16.6089	16.0932	15.154	16.1347	15.6325	15.548	16.1491	16.3465	17.1048	16.5211	16.8389	15.15	16.3628	15.7976	17.2864	16.5908	16.3382	15.6631	16.1278	16.6176	15.5915	15.154	15.4079	16.4073	16.2861
DLTGFPGPLNDQDN[Deamidation (NQ)]EDC[Carbamidomethyl (C)]INR	3	sp|P01023|A2MG_HUMAN	NA	NA	NA	NA	10.7636	NA	NA	NA	NA	NA	NA	NA	NA	NA	NA	NA	NA	NA	11.8745	NA	NA	NA	NA	NA	NA	NA	NA	NA	NA	NA	NA	NA	NA
DLTLDQAYSYAVENAK	2	sp|P23381|SYWC_HUMAN;tr|A0A024R6K8|A0A024R6K8_HUMAN	NA	NA	NA	NA	NA	NA	NA	NA	NA	NA	NA	NA	NA	NA	NA	NA	NA	NA	NA	NA	NA	NA	NA	NA	NA	NA	NA	NA	11.9649	NA	NA	NA	NA
DLVGELGTALR	1	sp|P04066|FUCO_HUMAN	13.6288	13	12.4562	13.4543	14.5915	13.2207	13.8267	NA	13.3084	14.6838	12.8541	NA	NA	12.7699	NA	NA	13.107	NA	NA	NA	NA	12.8573	13.3629	NA	12.8729	13.964	13.4971	13.7117	NA	13.0811	13.4188	12.771	12.9676
DLVGELGTALR	2	sp|P04066|FUCO_HUMAN	18.106	17.2811	16.7533	17.8461	18.8323	17.5165	17.9658	16.6508	17.7194	18.805	17.6092	16.8921	17.4116	17.8888	17.5807	16.8004	17.8974	16.992	17.3112	17.4867	15.8913	17.4831	17.3443	17.1162	17.3474	17.4649	17.4301	18.1693	16.437	17.5081	17.6576	17.0702	17.2758
DLYANTVLSGGTTM[Oxidation (M)]YPGIADR	2	sp|P60709|ACTB_HUMAN;sp|P63261|ACTG_HUMAN;tr|Q1KLZ0|Q1KLZ0_HUMAN;tr|Q53G76|Q53G76_HUMAN;tr|Q53G99|Q53G99_HUMAN;tr|Q53GK6|Q53GK6_HUMAN;tr|Q8WVW5|Q8WVW5_HUMAN	NA	NA	NA	NA	NA	NA	NA	NA	NA	NA	NA	NA	NA	14.3223	NA	NA	NA	NA	NA	NA	NA	NA	NA	NA	NA	NA	NA	NA	NA	NA	NA	NA	NA
DLYANTVLSGGTTMYPGIADR	2	sp|P60709|ACTB_HUMAN;sp|P63261|ACTG_HUMAN;tr|Q1KLZ0|Q1KLZ0_HUMAN;tr|Q53G76|Q53G76_HUMAN;tr|Q53G99|Q53G99_HUMAN;tr|Q53GK6|Q53GK6_HUMAN;tr|Q8WVW5|Q8WVW5_HUMAN	15.0232	13.852	13.4933	14.2081	15.5792	14.8264	14.3131	13.4618	14.3288	15.4474	16.2551	15.419	16.2204	18.7995	15.8334	15.7962	15.2222	15.0323	14.8819	14.4293	14.4441	14.2456	15.1179	15.7842	16.2362	15.5676	15.6511	14.6275	15.0231	15.4417	15.7684	16.8549	16.025
DLYSGLIGPLIVC[Carbamidomethyl (C)]R	2	sp|P00450|CERU_HUMAN;tr|A5PL27|A5PL27_HUMAN	19.677	19.3354	20.4584	19.8225	19.5821	19.9513	19.9204	19.2072	19.4941	19.5152	19.1645	19.9832	18.712	18.943	18.3849	19.5124	20.3533	20.0213	20.024	18.0984	19.9894	19.4714	20.1436	20.2495	19.6242	19.6402	20.1738	19.7123	19.7376	19.9325	20.0491	19.8426	19.4699
DLYSGLIGPLIVC[Carbamidomethyl (C)]R	3	sp|P00450|CERU_HUMAN;tr|A5PL27|A5PL27_HUMAN	15.3962	14.8649	16.2232	15.3629	15.3053	15.8236	15.4145	15.0319	15.4248	15.4915	14.9718	15.8212	14.6147	14.8498	15.2464	15.2014	16.2896	15.9104	15.6568	13.8461	15.7649	14.938	16.0064	15.9664	15.3952	15.5307	15.9689	15.4509	15.4573	15.5301	15.7561	15.442	15.3626
DMNLTLEPEIMPAATDNR	2	sp|Q03154|ACY1_HUMAN;tr|A0A1B0GU86|A0A1B0GU86_HUMAN;tr|A0A1B0GW23|A0A1B0GW23_HUMAN;tr|B4DNW0|B4DNW0_HUMAN;tr|C9JMV9|C9JMV9_HUMAN;tr|V9HWA0|V9HWA0_HUMAN	NA	NA	NA	NA	NA	NA	NA	NA	NA	NA	NA	NA	NA	NA	NA	NA	NA	NA	NA	NA	NA	NA	NA	NA	NA	NA	12.1749	NA	NA	NA	NA	NA	NA
DMPASEDLQDLQK	2	sp|P49908|SEPP1_HUMAN;tr|A0A182DWH7|A0A182DWH7_HUMAN	NA	NA	NA	14.3113	NA	12.6174	NA	NA	NA	13.8203	NA	NA	NA	13.2279	13.3586	NA	NA	NA	NA	13.2343	NA	14.1772	NA	NA	15.7248	10.4444	NA	NA	NA	12.6177	13.9624	NA	12.7533
DMSTSTAYMELSSLR	2	tr|A0A449C193|A0A449C193_HUMAN	12.0649	15.067	15.6425	15.3229	13.5059	14.6287	14.802	15.6223	12.4764	12.863	15.5931	16.0067	14.9203	15.6846	NA	NA	12.4835	NA	15.8494	NA	NA	15.1069	16.209	NA	16.019	15.2739	15.3894	15.5605	11.5051	14.5552	14.3517	16.0213	11.7664
DMTDVISSLENANYK	2	tr|A0A1U9X8X3|A0A1U9X8X3_HUMAN	NA	10.9327	NA	NA	NA	NA	NA	NA	NA	NA	NA	NA	NA	NA	NA	NA	12.8773	11.4095	NA	NA	NA	NA	NA	NA	NA	NA	NA	NA	NA	NA	NA	NA	NA
DMTEVISSLENANYK	2	sp|P06681|CO2_HUMAN;tr|A0A1U9X8W4|A0A1U9X8W4_HUMAN;tr|A0A1U9X8X9|A0A1U9X8X9_HUMAN;tr|Q53GZ8|Q53GZ8_HUMAN;tr|Q53HP3|Q53HP3_HUMAN;tr|Q5JP69|Q5JP69_HUMAN	14.0505	13.0019	13.9755	14.2561	14.2402	13.4248	13.9876	NA	13.6616	13.2355	12.8555	13.1733	13.4279	13.8199	NA	NA	13.7166	13.4401	14.0208	NA	NA	13.4241	14.2748	13.8002	13.6846	14.311	14.7381	15.3564	13.12	13.5485	13.9028	13.5034	13.4266
DMYSFLEDMGLK	2	sp|P01023|A2MG_HUMAN	16.5818	17.9661	17.4313	18.3456	18.0495	18.0755	17.3197	17.2142	17.5444	18.1778	16.352	18.1756	16.8328	17.2536	17.0653	17.3917	18.3036	17.4453	18.27	17.0974	17.6525	16.5509	17.9207	17.9994	18.6271	17.2127	17.4685	18.4599	17.4503	15.9102	17.2369	17.0255	16.7852
DN[Deamidation (NQ)]ELLVYK	2	sp|P02743|SAMP_HUMAN;tr|V9HWP0|V9HWP0_HUMAN	19.4607	19.0982	19.5402	14.6472	19.7594	18.3076	19.4184	19.0088	19.7058	16.7768	19.9551	19.6348	20.2972	20.1336	18.4564	18.0999	12.9437	13.5109	14.2051	18.942	18.3827	19.9767	18.2477	12.482	14.2213	19.7693	19.6709	13.3563	19.0245	20.3909	13.9064	19.0607	20.3888
DN[Deamidation (NQ)]RRPSGVPDR	2	tr|A2N2X0|A2N2X0_HUMAN	15.0144	13.7299	14.1645	14.5771	15.1559	15.3556	15.4026	14.63	15.4434	16.6756	13.8711	15.9546	13.9477	14.1391	14.1968	13.8282	15.4951	15.9861	16.7092	13.6342	13.068	15.2589	17.2008	14.5979	15.5986	15.3305	14.5553	14.4045	16.008	14.6355	15.1272	16.255	14.8207
DN[Deamidation (NQ)]SVHWERPQKPK	3	sp|P01023|A2MG_HUMAN	15.0551	15.0491	15.522	14.5886	15.8942	16.3473	15.693	15.9163	NA	15.6869	15.6768	15.7115	NA	15.1734	15.2421	14.5824	16.0154	15.8476	15.3199	13.946	15.2382	15.7125	16.1389	14.6452	15.8646	14.9937	15.2943	16.1681	15.676	15.3519	15.2866	14.6834	14.8762
DNAQNSLFLQ[Deamidation (NQ)]M[Oxidation (M)]NSLR	2	tr|A0A2U8J8Z1|A0A2U8J8Z1_HUMAN	NA	NA	12.0189	NA	NA	NA	NA	13.4495	NA	13.2861	14.0334	NA	11.723	NA	NA	NA	NA	12.109	NA	NA	NA	12.9711	NA	NA	NA	13.324	NA	NA	NA	NA	NA	NA	NA
DNAQNSLFLQM[Oxidation (M)]NSLR	2	tr|A0A2U8J8Z1|A0A2U8J8Z1_HUMAN	NA	NA	13.2535	NA	NA	NA	NA	13.5219	NA	NA	14.8977	NA	12.7768	NA	NA	NA	NA	13.5414	NA	12.1413	NA	NA	NA	NA	NA	NA	12.5991	NA	NA	13.1594	NA	NA	12.492
DNC[Carbamidomethyl (C)]C[Carbamidomethyl (C)]ILDER	2	sp|P02679|FIBG_HUMAN;tr|A0A140VJJ6|A0A140VJJ6_HUMAN;tr|C9JC84|C9JC84_HUMAN;tr|C9JEU5|C9JEU5_HUMAN	NA	12.3033	13.1058	13.4822	16.2382	NA	NA	NA	13.6974	14.2408	12.5587	14.2571	NA	15.9065	13.0491	13.1697	NA	13.0089	12.3868	13.9089	12.6699	NA	13.8315	13.5444	17.6123	NA	NA	NA	NA	NA	12.396	16.8305	14.5952
DNDGWLTSDPR	2	sp|P02675|FIBB_HUMAN;tr|V9HVY1|V9HVY1_HUMAN	NA	NA	NA	NA	NA	NA	NA	NA	NA	NA	NA	NA	NA	16.3233	14.847	13.9382	NA	NA	NA	NA	NA	NA	NA	NA	15.4082	NA	NA	NA	NA	NA	NA	14.6906	NA
DNEDFQESNR	2	sp|P00450|CERU_HUMAN;tr|A5PL27|A5PL27_HUMAN	16.9047	16.4581	17.0156	17.6382	16.4874	16.4689	17.4974	14.1934	16.4739	16.7009	14.4324	16.7429	15.5897	18.817	16.0974	16.167	17.5242	16.0729	17.8062	14.6537	16.1584	15.2425	17.2412	16.7431	17.0668	16.2765	17.0897	16.6592	15.8204	16.3583	16.4793	15.9415	17.1777
DNELLVYK	2	sp|P02743|SAMP_HUMAN;tr|V9HWP0|V9HWP0_HUMAN	19.804	19.4187	19.8511	22.1947	20.1019	18.6692	19.7465	19.3272	20.0095	17.1876	20.2733	19.9373	20.6377	20.459	18.9138	18.5891	20.2364	19.9906	20.628	19.3634	18.8062	20.3428	18.573	20.7302	21.7379	20.0822	20.0046	20.4483	19.3878	20.7105	20.9311	19.4012	20.7095
DNELLVYKER	2	sp|P02743|SAMP_HUMAN;tr|V9HWP0|V9HWP0_HUMAN	NA	13.9178	NA	NA	NA	NA	NA	NA	NA	NA	14.3242	NA	NA	16.3359	16.0708	NA	NA	NA	NA	13.0425	NA	NA	NA	15.4934	NA	NA	NA	NA	NA	NA	15.4901	NA	NA
DNENVVNEYSSELEK	2	sp|P02675|FIBB_HUMAN;tr|V9HVY1|V9HVY1_HUMAN	NA	NA	11.578	NA	12.0617	NA	12.3477	NA	11.7257	12.5422	NA	NA	11.316	16.1148	13.5444	12.0895	11.4757	10.7208	NA	10.6597	NA	NA	NA	NA	14.4991	NA	NA	10.0938	NA	NA	NA	12.8173	NA
DNEQHVFK	2	tr|B4E1Z4|B4E1Z4_HUMAN	13.495	13.9452	14.7879	13.462	13.7898	13.5642	13.9923	13.8879	14.0191	13.8162	14.0335	14.3223	14.054	14.3029	13.6671	14.5201	14.0091	14.5109	14.6791	13.8962	13.625	13.1747	14.728	14.6089	13.389	14.9576	14.7734	14.8065	14.4319	13.6567	13.9416	14.0131	14.4352
DNIQGITKPAIR	2	sp|P62805|H4_HUMAN;tr|B2R4R0|B2R4R0_HUMAN;tr|Q0VAS5|Q0VAS5_HUMAN	NA	NA	NA	NA	NA	14.7651	NA	NA	NA	14.3285	16.1305	NA	NA	19.2305	NA	NA	NA	NA	NA	NA	NA	NA	NA	NA	NA	NA	12.2	14.557	NA	NA	14.0481	17.8132	15.2811
DNIQGITKPAIR	3	sp|P62805|H4_HUMAN;tr|B2R4R0|B2R4R0_HUMAN;tr|Q0VAS5|Q0VAS5_HUMAN	NA	NA	NA	NA	NA	12.7303	NA	NA	NA	NA	15.5384	NA	12.673	19.4777	NA	13.5452	NA	NA	NA	NA	NA	NA	NA	NA	14.247	NA	13.1906	NA	14.5399	NA	13.5447	17.9544	15.4409
DNSGMIDKNELK	2	sp|O75340|PDCD6_HUMAN	NA	NA	NA	NA	NA	NA	NA	NA	NA	NA	NA	NA	NA	NA	NA	NA	NA	NA	NA	NA	NA	NA	NA	NA	11.9933	NA	NA	NA	NA	NA	NA	11.6401	NA
DNSVHWER	2	sp|P01023|A2MG_HUMAN	17.5949	17.5449	16.6037	18.2891	18.2885	16.9056	17.4222	15.094	17.1548	17.0825	14.2095	16.8882	15.8015	17.2801	16.767	17.299	17.7664	16.8932	18.3105	16.0523	16.6903	14.8212	18.7482	17.452	17.8165	16.4926	17.3013	17.3256	NA	14.6386	15.2843	17.0834	17.4835
DNSVHWERPQK	2	sp|P01023|A2MG_HUMAN	NA	NA	NA	NA	9.94598	NA	NA	NA	NA	NA	NA	NA	NA	NA	NA	NA	NA	NA	NA	NA	NA	NA	NA	NA	NA	NA	NA	NA	NA	NA	NA	NA	NA
DNSVHWERPQKPK	2	sp|P01023|A2MG_HUMAN	13.5147	13.1966	13.562	11.7175	14.1694	15.1413	14.3717	14.2529	NA	NA	13.1362	13.6921	NA	NA	13.4955	12.2464	14.3855	13.2938	13.0929	NA	13.1538	13.3671	14.5386	12.4902	13.8857	13.4462	13.2829	14.1204	13.6259	13.3978	13.713	12.3284	12.3704
DNSVHWERPQKPK	3	sp|P01023|A2MG_HUMAN	15.0392	15.0963	15.4127	14.7421	15.8111	16.3625	15.7434	15.9009	14.4781	15.0857	15.8476	15.6989	NA	NA	15.1425	14.5806	16.0304	15.844	13.2936	13.982	15.233	15.2249	16.1343	14.6834	15.8784	14.9936	15.2434	16.1927	15.7021	15.3142	15.3363	14.6791	15.0245
DNSVHWERPQKPK	4	sp|P01023|A2MG_HUMAN	NA	NA	-0.039996	NA	NA	12.6947	NA	NA	NA	NA	NA	NA	-0.0612028	NA	NA	NA	NA	NA	NA	NA	NA	NA	NA	NA	0.120173	13.1855	NA	NA	12.2806	NA	NA	NA	NA
DNVDDPTGN[Deamidation (NQ)]FR	2	sp|Q12907|LMAN2_HUMAN;tr|A0A384NPY7|A0A384NPY7_HUMAN;tr|A8K7T4|A8K7T4_HUMAN;tr|B4DWN1|B4DWN1_HUMAN	NA	NA	NA	13.0146	NA	NA	NA	NA	NA	NA	NA	NA	NA	NA	NA	NA	NA	NA	NA	NA	NA	NA	NA	NA	NA	NA	NA	NA	NA	NA	NA	NA	NA
DNVDDPTGNFR	2	sp|Q12907|LMAN2_HUMAN;tr|A0A384NPY7|A0A384NPY7_HUMAN;tr|A8K7T4|A8K7T4_HUMAN;tr|B4DWN1|B4DWN1_HUMAN	17.4022	17.4135	NA	18.6549	18.2786	17.7055	NA	17.3813	17.8271	18.5623	17.9404	NA	17.6134	17.6227	17.2907	17.505	17.8658	18.03	17.9786	17.7553	17.4714	17.4648	18.7318	17.0652	NA	18.1625	18.505	18.2781	18.0777	18.1211	18.3715	17.406	17.3567
DNVFDGLVR	2	tr|C0JYY2|C0JYY2_HUMAN	17.5177	18.1869	16.8945	17.035	17.2182	17.2322	17.8771	15.1843	16.8467	19.0023	16.2806	14.9547	16.6196	16.6915	15.4957	17.3099	17.347	17.4684	15.9454	17.279	16.0314	17.3651	17.3756	16.5543	18.5093	16.898	16.1599	17.0503	16.5893	17.3509	17.3475	17.5726	17.3519
DNYPPGFSYADFGPQFTAR	2	sp|P04066|FUCO_HUMAN	14.8103	13.514	10.326	12.4647	14.9323	13.335	NA	10.8456	14.1081	15.6372	13.5768	11.0422	14.0808	12.6731	NA	NA	10.3227	12.9089	12.6784	NA	NA	14.5818	NA	NA	13.6239	14.1163	NA	14.2129	12.3051	13.8227	14.3799	NA	11.8466
DPAEGDGAQPEETPR	2	sp|Q14697|GANAB_HUMAN;tr|B4DJ30|B4DJ30_HUMAN;tr|V9HWJ0|V9HWJ0_HUMAN	12.3914	12.2448	NA	14.8855	15.4485	NA	12.0516	NA	NA	13.0769	10.82	NA	NA	13.7344	NA	NA	13.0859	NA	14.0514	NA	NA	NA	14.1678	13.404	13.5834	NA	NA	NA	NA	NA	NA	NA	NA
DPDQTDGLGLSYLSSHIANVER	2	sp|P06396|GELS_HUMAN;tr|A0A384MEF1|A0A384MEF1_HUMAN	17.4041	16.5818	16.6565	16.5285	16.8433	16.9949	18.0227	16.5752	16.2203	16.1908	16.489	17.0418	16.1454	15.8953	16.4411	15.7786	16.7595	16.2446	16.1588	15.7927	16.0374	15.6258	15.8662	16.2849	17.1612	16.5104	17.0715	17.1613	15.2822	16.1221	16.4101	15.0327	16.6124
DPDQTDGLGLSYLSSHIANVER	3	sp|P06396|GELS_HUMAN;tr|A0A384MEF1|A0A384MEF1_HUMAN	17.2841	16.8476	16.8839	15.9858	16.5958	16.6111	16.9478	16.3039	16.5682	15.8933	16.9155	16.444	16.7691	15.9546	15.8583	15.5888	16.6122	16.4341	15.8574	15.8578	16.1073	15.4678	15.2806	15.7394	15.3248	16.4642	16.8197	17.2534	15.4132	16.0894	16.769	15.0526	17.0582
DPELLEGTC[Carbamidomethyl (C)]TPVQLVALIR	2	sp|Q9UNW1|MINP1_HUMAN;tr|B2R7D2|B2R7D2_HUMAN	13.4945	NA	NA	NA	NA	NA	NA	NA	NA	NA	NA	NA	NA	NA	NA	NA	NA	NA	NA	NA	NA	NA	NA	NA	NA	NA	13.942	NA	NA	NA	NA	13.198	NA
DPILFPSFIHSQK	2	sp|P04040|CATA_HUMAN;tr|A0A384P5Q0|A0A384P5Q0_HUMAN	NA	12.8806	NA	NA	NA	NA	NA	13.3197	15.6815	10.8765	13.7956	12.877	NA	NA	NA	NA	12.9371	15.6568	NA	NA	NA	12.76	NA	NA	12.646	NA	NA	12.3178	13.359	15.4153	12.7645	NA	NA
DPN[Deamidation (NQ)]GLPPEAQK	2	sp|P02753|RET4_HUMAN;tr|Q5VY30|Q5VY30_HUMAN	19.4775	17.5583	17.5767	18.2061	17.8215	16.5224	19.2622	17.2385	17.776	14.479	17.9286	17.1066	16.662	17.1244	17.9128	16.6231	NA	NA	17.1845	17.487	NA	18.561	NA	15.6481	16.7471	NA	NA	17.0324	14.7258	16.8628	16.621	14.2751	18.8546
DPN[Deamidation (NQ)]HFRPAGLPEK	2	sp|P0DJI8|SAA1_HUMAN	NA	NA	NA	NA	12.9762	NA	NA	NA	NA	NA	NA	NA	16.1262	NA	12.5804	16.4531	12.0152	13.9485	NA	NA	16.1851	NA	NA	14.5641	NA	13.1019	18.631	NA	14.5433	14.6891	15.9315	17.8418	NA
DPN[Deamidation (NQ)]HFRPAGLPEK	3	sp|P0DJI8|SAA1_HUMAN	NA	NA	15.0254	NA	14.58	NA	NA	15.8094	14.8187	NA	NA	NA	18.5291	NA	14.565	18.171	NA	16.7189	15.2107	NA	18.4287	NA	NA	16.6994	NA	15.3117	20.7444	14.3096	16.9188	16.9603	17.4812	19.3433	NA
DPN[Deamidation (NQ)]HFRPAGLPEKY	2	sp|P0DJI8|SAA1_HUMAN	NA	13.3704	18.5252	NA	16.1884	NA	NA	20.9575	16.4118	14.3105	16.6872	15.3637	16.6797	13.7916	17.6758	19.4223	16.9841	14.7886	15.9661	14.8401	20.844	15.3587	NA	18.4701	NA	13.7241	17.8712	13.1405	16.6873	15.7967	15.9592	16.2925	12.7754
DPN[Deamidation (NQ)]HFRPAGLPEKY	3	sp|P0DJI8|SAA1_HUMAN	NA	NA	19.7205	NA	17.188	NA	NA	17.0641	17.8781	NA	18.1956	NA	18.4625	NA	19.0697	16.0875	18.0586	16.9289	17.0248	16.4861	16.9249	16.8076	NA	19.8718	NA	15.2909	19.1666	14.8348	17.9876	17.3912	17.8403	18.5023	NA
DPN[Deamidation (NQ)]HFRPAGLPEKY	4	sp|P0DJI8|SAA1_HUMAN	NA	NA	17.1425	NA	NA	NA	NA	NA	NA	NA	NA	NA	20.627	NA	NA	NA	NA	NA	NA	NA	19.7905	NA	NA	17.0831	NA	NA	NA	NA	NA	NA	NA	NA	NA
DPNGLPPEAQK	2	sp|P02753|RET4_HUMAN;tr|Q5VY30|Q5VY30_HUMAN	19.5377	17.5644	18.4317	20.3091	16.9643	17.4801	19.4052	16.7669	15.7652	NA	17.9645	18.182	16.9333	17.0958	17.0058	16.0124	17.6526	16.6499	18.1359	16.8259	NA	17.6821	15.0131	15.7389	16.6419	16.2975	15.1589	17.3529	15.0747	18.086	18.0537	16.132	18.2419
DPNHFRPAGLPEK	2	sp|P0DJI8|SAA1_HUMAN	14.7298	15.1226	19.5164	16.7698	18.6031	13.9797	16.1943	20.3798	18.4063	15.2951	16.5802	17.1292	22.6197	16.3986	19.2163	21.7015	18.8674	21.129	18.7578	16.2461	22.4207	15.1017	17.7945	20.4383	18.5674	19.8206	24.2174	18.8124	21.3089	21.4955	21.9438	23.3421	14.5444
DPNHFRPAGLPEK	3	sp|P0DJI8|SAA1_HUMAN	15.1439	15.7262	19.7947	17.3268	18.8373	NA	16.6356	20.7574	19.1748	15.6748	16.9165	17.2426	23.1731	16.9151	19.3962	21.9798	18.7836	21.285	18.8214	16.709	22.7399	15.7436	18.5233	21.0364	19.1366	20.1289	24.9388	19.3381	21.6923	21.9682	22.1902	23.7363	15.1817
DPNHFRPAGLPEKY	2	sp|P0DJI8|SAA1_HUMAN	12.7644	13.5539	18.8019	13.5165	16.5019	13.9123	15.0166	21.2275	16.7211	14.5737	16.9529	16.3093	21.8244	14.1974	17.9583	19.7374	17.2883	20.6453	16.2427	15.1583	21.1334	15.7395	16.0814	18.7638	17.2894	19.1154	22.3562	17.6928	21.9381	21.3427	21.9875	21.7559	13.1774
DPNHFRPAGLPEKY	3	sp|P0DJI8|SAA1_HUMAN	14.5781	15.6017	20.5886	14.8832	18.1515	NA	NA	22.9297	18.6643	16.1771	18.9467	18.0224	23.8113	16.1343	19.8689	21.2977	18.8531	22.3895	17.9923	17.2621	23.0047	17.6894	17.4663	20.5454	18.7052	20.5824	24.1217	19.5992	23.8086	23.0224	23.5016	23.4151	15.2555
DPNHFRPAGLPEKY	4	sp|P0DJI8|SAA1_HUMAN	NA	NA	16.9125	NA	NA	NA	NA	19.6166	14.6002	NA	15.2056	13.557	20.3888	NA	16.0554	17.7021	14.729	18.6827	14.1018	NA	19.5609	NA	12.3357	16.8215	13.9774	16.6438	20.6389	15.8499	20.1999	19.5804	18.4042	19.9434	NA
DPTFIPAPIQAK	2	tr|Q53YY1|Q53YY1_HUMAN;tr|Q59EP2|Q59EP2_HUMAN;tr|Q86U78|Q86U78_HUMAN	21.0639	20.273	19.6189	20.7541	20.4164	21.2339	21.6808	18.777	19.9649	20.0181	19.9881	18.172	18.8625	19.7545	19.5373	20.1876	20.644	19.0831	19.6956	20.2804	19.9724	20.2777	20.5047	19.7285	20.9836	20.2325	20.5069	20.1322	19.2107	19.585	19.4172	20.5709	19.8484
DPVASSLSPYFGTK	2	sp|Q9UNW1|MINP1_HUMAN;tr|B2R7D2|B2R7D2_HUMAN	15.0648	14.389	NA	13.9974	14.799	14.2958	14.5176	13.6249	NA	15.6252	15.0846	NA	NA	13.6919	NA	NA	13.0096	14.0329	NA	NA	NA	15.6156	15.1745	NA	14.3427	14.497	NA	NA	NA	NA	15.0196	NA	14.0145
DPVASTSNLDMDFR	2	sp|P55058|PLTP_HUMAN;tr|B3KUE5|B3KUE5_HUMAN	NA	15.6798	NA	12.1984	NA	NA	NA	NA	NA	12.4858	NA	NA	NA	16.2602	NA	NA	NA	NA	NA	14.8376	NA	11.9307	NA	13.7344	NA	NA	NA	NA	13.3576	NA	NA	NA	NA
DQ[Deamidation (NQ)]LN[Deamidation (NQ)]DQ[Deamidation (NQ)]YLELLEK	3	sp|Q567U6|CCD93_HUMAN;tr|F8W9X7|F8W9X7_HUMAN	15.7574	15.7748	15.4221	13.3035	15.2839	16.0703	16.0204	15.7102	15.2972	15.6857	16.2468	15.5958	15.9723	14.2214	15.4334	14.6469	16.0691	15.4464	13.9874	14.8175	15.5565	16.656	14.0976	15.16	14.7711	15.8509	14.8126	15.7957	16.2069	16.6295	16.8858	15.1812	15.2759
DQ[Deamidation (NQ)]LN[Deamidation (NQ)]DQ[Deamidation (NQ)]YLELLEK	4	sp|Q567U6|CCD93_HUMAN;tr|F8W9X7|F8W9X7_HUMAN	14.6031	13.1368	14.3085	11.8067	13.6344	15.0963	14.7017	14.5757	13.4217	14.5495	15.4969	14.3473	14.3142	13.0514	14.1271	12.9056	15.1173	14.4824	15.0258	13.127	14.7148	14.7072	12.7203	11.299	13.7226	14.3717	13.8794	13.0902	15.1731	15.1918	15.6652	13.2473	13.8069
DQFLQLSQYR	2	sp|O95479|G6PE_HUMAN;tr|R4GMU1|R4GMU1_HUMAN	NA	NA	NA	NA	NA	NA	NA	NA	NA	NA	NA	NA	NA	NA	NA	NA	12.6972	NA	NA	NA	NA	NA	NA	NA	NA	NA	NA	12.1944	NA	NA	13.1065	NA	NA
DQGTYEDYVEGLR	2	sp|P60660|MYL6_HUMAN;tr|B7Z6Z4|B7Z6Z4_HUMAN;tr|F8VPF3|F8VPF3_HUMAN;tr|F8W1R7|F8W1R7_HUMAN;tr|G3V1V0|G3V1V0_HUMAN;tr|G8JLA2|G8JLA2_HUMAN;tr|J3KND3|J3KND3_HUMAN;tr|Q6IBG5|Q6IBG5_HUMAN	NA	NA	NA	NA	NA	NA	NA	NA	NA	NA	NA	NA	NA	14.9818	NA	NA	NA	NA	NA	NA	NA	NA	NA	NA	NA	NA	NA	NA	NA	NA	NA	NA	NA
DQLIYNLLK	2	sp|P00338|LDHA_HUMAN;tr|V9HWB9|V9HWB9_HUMAN	10.5365	NA	NA	13.1872	12.9813	NA	12.3549	NA	11.9922	14.8133	11.7781	NA	NA	14.541	NA	NA	12.9711	11.2533	11.5434	NA	NA	12.3088	14.1846	11.3855	15.0588	11.8517	13.9887	11.454	12.8199	13.1002	13.3597	14.1037	11.3289
DQLPYIC[Carbamidomethyl (C)]QFGIV	2	sp|P05452|TETN_HUMAN;tr|A0A024R2Q7|A0A024R2Q7_HUMAN;tr|E9PHK0|E9PHK0_HUMAN	12.3083	NA	NA	NA	NA	NA	12.3443	NA	11.7115	15.484	12.5517	NA	11.8573	NA	NA	NA	NA	14.1952	NA	NA	NA	NA	NA	NA	11.6431	NA	NA	12.6102	11.7438	12.0436	12.6229	NA	12.5991
DQLTC[Carbamidomethyl (C)]NKFDLK	3	sp|P01024|CO3_HUMAN;tr|V9HWA9|V9HWA9_HUMAN	NA	NA	NA	NA	NA	NA	NA	NA	NA	NA	NA	NA	NA	NA	NA	NA	NA	NA	NA	NA	NA	NA	NA	NA	NA	NA	NA	NA	13.0826	NA	NA	NA	NA
DQPRPAFSAIR	2	sp|P02745|C1QA_HUMAN;tr|A0A024RAG6|A0A024RAG6_HUMAN	NA	NA	NA	NA	11.3589	NA	NA	NA	NA	13.473	15.5109	NA	NA	13.2841	NA	NA	NA	NA	NA	NA	NA	NA	NA	NA	NA	NA	NA	NA	NA	NA	NA	NA	NA
DQYELLC[Carbamidomethyl (C)]LDNTR	2	tr|Q53H26|Q53H26_HUMAN	16.1249	15.5805	14.8949	15.8217	16.3265	15.2393	15.2854	13.8757	15.2551	14.4159	14.7447	15.3228	15.0835	17.1628	15.2098	15.8017	15.3764	13.7453	15.8775	13.7282	15.2927	14.4292	14.7567	14.8995	13.2173	15.1136	15.7777	15.0758	13.9772	13.7824	13.9886	15.0447	15.3448
DQYYNIDVPSR	2	sp|Q92954|PRG4_HUMAN;tr|A0A024R930|A0A024R930_HUMAN;tr|A0A0U1RR20|A0A0U1RR20_HUMAN;tr|B3KQ20|B3KQ20_HUMAN	19.2831	20.0856	20.1248	20.048	18.7796	19.0423	18.7725	19.0792	19.2418	17.98	19.1735	18.4924	20.3817	18.6644	19.9863	19.3891	18.5008	19.264	19.1875	18.9817	18.826	20.8679	18.3379	19.7664	19.1324	19.2085	19.4038	19.699	18.925	19.0704	19.3491	19.6666	19.474
DRDGNTLTYYR	2	sp|P02748|CO9_HUMAN;tr|A0A024R035|A0A024R035_HUMAN	NA	NA	13.322	13.5506	NA	13.0871	12.7666	13.72	NA	NA	13.0406	12.5874	12.0938	NA	12.6138	12.8403	13.6029	12.793	12.547	12.158	13.2649	14.9551	12.4017	13.3098	12.4417	13.7523	13.0541	13.929	13.5584	13.1706	13.8744	13.063	NA
DRDGNTLTYYR	3	sp|P02748|CO9_HUMAN;tr|A0A024R035|A0A024R035_HUMAN	12.7046	14.6289	13.8756	14.2253	13.4441	13.3274	12.8725	14.4297	14.0439	13.1154	14.0821	12.7776	14.4832	12.9706	14.5279	14.5227	14.2022	15.1789	12.7618	14.2849	13.9503	15.6699	12.4166	14.2336	12.3225	14.1695	13.7468	14.808	14.0678	13.273	14.3832	13.6333	14.1045
DRLDEVK	2	sp|P02649|APOE_HUMAN;tr|A0A0S2Z3D5|A0A0S2Z3D5_HUMAN	21.4022	21.3875	19.8349	20.6725	20.5008	20.1187	21.1614	19.6189	20.8265	21.3064	19.2048	19.5783	19.8447	20.4209	19.3761	20.0187	19.884	20.6398	19.9092	21.5669	19.9183	21.221	20.8788	19.9236	20.9577	20.6478	19.7895	19.5241	20.0463	19.9121	20.0527	20.1603	20.5687
DRLDEVKEQVAEVR	2	sp|P02649|APOE_HUMAN;tr|A0A0S2Z3D5|A0A0S2Z3D5_HUMAN	NA	NA	NA	NA	NA	NA	NA	15.5414	NA	NA	15.3904	NA	NA	14.5869	NA	NA	NA	NA	NA	NA	NA	15.999	NA	NA	NA	NA	NA	NA	15.4371	NA	14.396	NA	NA
DRLDEVKEQVAEVR	3	sp|P02649|APOE_HUMAN;tr|A0A0S2Z3D5|A0A0S2Z3D5_HUMAN	14.0139	14.8431	14.8264	NA	14.7203	16.9101	14.4479	18.3384	NA	16.2023	18.8096	14.9016	15.8252	17.7544	14.8696	NA	NA	16.6032	NA	15.0242	NA	19.1613	NA	NA	14.4469	15.2949	14.7555	14.9169	18.627	17.2003	17.693	15.1165	15.0444
DRLDEVKEQVAEVR	4	sp|P02649|APOE_HUMAN;tr|A0A0S2Z3D5|A0A0S2Z3D5_HUMAN	NA	NA	NA	NA	NA	13.5583	NA	15.133	NA	13.1845	15.3092	10.9843	NA	14.5526	NA	NA	NA	13.2149	NA	NA	NA	15.9156	NA	NA	NA	NA	NA	NA	15.6656	13.6967	14.5013	NA	NA
DSAHGFLK	2	tr|Q53H26|Q53H26_HUMAN	17.9908	18.0949	17.6402	17.4875	18.3843	18.1624	17.9559	17.685	17.5504	17.5509	18.4017	17.9782	18.2368	17.9004	17.8979	16.8228	17.8365	17.1104	17.138	16.8372	17.8224	17.9504	17.0626	17.7492	15.0752	18.1508	16.8015	18.0028	17.1857	16.9034	17.0428	17.0367	17.3255
DSC[Carbamidomethyl (C)]VGSLVVK	2	sp|P01024|CO3_HUMAN;tr|V9HWA9|V9HWA9_HUMAN	17.5789	17.6017	17.8787	17.4236	16.7923	17.3743	17.0872	16.8698	16.6771	15.6115	17.237	17.0404	16.7939	16.3989	17.1116	16.936	17.4481	17.1785	17.5484	16.2937	16.6968	16.327	16.9894	17.9138	16.9388	17.5005	17.7126	17.6381	17.075	17.1902	16.5925	16.2455	16.1956
DSDWPFC[Carbamidomethyl (C)]SDEDWNYK	2	sp|P02671|FIBA_HUMAN	NA	NA	NA	NA	NA	NA	NA	NA	NA	NA	NA	NA	NA	NA	NA	NA	NA	NA	NA	NA	NA	NA	NA	NA	16.5534	NA	NA	NA	NA	NA	NA	15.6348	NA
DSERPSGIPER	2	tr|Q5NV90|Q5NV90_HUMAN	19.2237	17.9033	18.5438	19.088	18.8314	18.6332	18.4049	18.0933	18.605	18.6761	17.9901	18.7479	18.2262	18.4582	16.969	17.701	19.0408	18.3072	19.5801	16.9844	18.005	18.5054	20.3948	18.9215	19.1393	18.7782	18.8614	19.2959	18.1	18.7065	19.0043	17.9869	19.35
DSERPSGIPER	3	tr|Q5NV90|Q5NV90_HUMAN	18.6887	17.6645	18.0302	18.7506	18.3487	18.0121	17.8994	17.3846	18.1385	18.1768	17.9692	18.2877	17.8094	17.8786	16.677	17.1167	18.7586	18.0245	19.1311	16.5703	17.6066	18.2844	19.1403	18.4933	18.8572	18.5177	18.5094	19.2635	17.6709	18.2637	18.292	17.7589	18.8331
DSFHLDEQFTVPVEMMQAR	2	sp|P08697|A2AP_HUMAN	18.5311	18.4455	18.1535	17.3459	17.9783	18.2303	18.3133	18.3134	18.4552	16.8456	18.6117	18.0162	18.1462	17.7241	17.8623	17.0519	18.7383	18.1874	17.7372	17.3466	17.1538	18.9301	17.5888	17.2543	17.7951	18.6764	18.028	18.5245	18.7386	18.1974	18.5051	15.3321	17.9835
DSFHLDEQFTVPVEMMQAR	3	sp|P08697|A2AP_HUMAN	19.2016	19.2061	19.3113	18.5847	18.5037	18.947	18.9565	19.1733	19.2036	17.9047	19.9441	19.3492	19.3408	18.8079	18.8183	17.7164	19.7384	19.4611	18.9376	18.3315	18.4022	20.2015	18.7994	17.8538	18.4435	19.512	19.1698	19.2339	19.6898	19.2994	19.1476	16.8386	18.7912
DSGFQM[Oxidation (M)]NQLR	2	tr|Q53H26|Q53H26_HUMAN	NA	NA	NA	NA	12.9214	12.284	12.4115	NA	NA	13.5421	13.1896	13.0009	13.2497	14.0769	12.5546	12.5675	13.0857	NA	NA	13.3141	NA	12.8788	NA	12.5399	NA	NA	NA	12.4115	NA	12.4485	12.0853	NA	13.704
DSGFQMN[Deamidation (NQ)]QLR	2	tr|Q53H26|Q53H26_HUMAN	14.6995	14.239	NA	NA	13.9277	NA	14.347	14.1689	14.8732	15.2139	NA	NA	NA	NA	17.592	NA	NA	NA	14.0861	NA	14.7548	14.8586	NA	14.258	13.9586	NA	14.2355	NA	NA	17.0745	17.3734	NA	NA
DSGFQMNQLR	2	tr|Q53H26|Q53H26_HUMAN	19.4022	20.0147	19.5599	19.0129	19.7707	20.409	20.1751	19.5971	19.3575	20.2915	20.4439	20.1487	20.3362	19.545	19.7152	19.1	19.5328	18.9366	19.2441	19.1579	19.2185	20.2007	18.9327	18.824	18.1715	19.4759	18.5941	19.7685	19.1321	19.3175	19.4313	18.8621	19.5915
DSGRDYVSQFEGSALGK	2	sp|P02647|APOA1_HUMAN;tr|A0A024R3E3|A0A024R3E3_HUMAN	15.43	15.2608	14.877	14.1427	16.9575	16.2428	13.7633	18.9536	15.7394	15.0749	19.9443	16.9113	16.424	17.1704	16.8025	14.6208	16.1837	16.2701	13.724	15.3288	15.8813	17.2527	12.572	14.6751	14.4997	14.8457	16.3078	16.2846	18.7674	17.0196	17.3515	15.6511	16.5052
DSGRDYVSQFEGSALGK	3	sp|P02647|APOA1_HUMAN;tr|A0A024R3E3|A0A024R3E3_HUMAN	15.3906	15.0661	14.5233	NA	16.8228	16.1169	12.9008	19.3485	15.6786	15.0287	20.5013	16.6156	16.7875	17.581	NA	NA	16.2946	16.4712	13.5601	NA	NA	17.2346	12.4399	NA	13.5387	14.3848	16.4775	16.4835	18.8797	17.0561	17.3522	15.6772	16.6596
DSGTSFNAVPLHPNTVLR	2	sp|O60844|ZG16_HUMAN	NA	NA	NA	NA	NA	NA	NA	NA	NA	13.8565	NA	NA	NA	NA	NA	NA	NA	NA	NA	NA	NA	NA	NA	NA	NA	NA	NA	NA	NA	NA	NA	NA	NA
DSHSLTTNIMEILR	2	sp|P02671|FIBA_HUMAN	11.8373	NA	13.6802	10.8986	15.7116	13.4239	12.5463	12.0543	12.4462	15.881	12.6064	16.8018	10.523	17.7455	NA	NA	12.5152	15.2822	11.8903	15.31	NA	11.3072	14.7103	11.2062	18.3336	13.805	11.1271	12.3969	13.4295	13.1261	13.5075	15.2986	15.1126
DSHSLTTNIMEILR	3	sp|P02671|FIBA_HUMAN	10.1029	NA	13.2908	NA	15.6473	13.0172	NA	NA	12.441	15.7148	12.5084	16.4263	NA	17.7802	NA	NA	12.4125	14.9661	NA	17.5095	NA	NA	14.1991	NA	17.553	13.3038	NA	12.1918	13.2812	12.8566	13.1732	14.9467	14.9714
DSITTWEILAVSMSDK	2	sp|P01024|CO3_HUMAN;tr|V9HWA9|V9HWA9_HUMAN	16.5012	16.6654	16.522	17.1401	18.4776	16.208	15.5981	16.0524	17.1901	17.3522	15.7469	16.5037	16.3883	15.4392	15.0348	15.8011	15.6121	15.8102	16.2121	15.3484	15.6318	15.6181	16.5194	17.6309	16.8158	16.2069	16.403	16.6174	16.1892	16.666	15.7499	17.2399	17.211
DSITTWEILAVSMSDKK	2	sp|P01024|CO3_HUMAN;tr|V9HWA9|V9HWA9_HUMAN	12.2289	NA	13.5983	NA	13.8672	13.4388	12.5222	15.0952	13.7019	14.6114	15.4602	14.4382	13.4909	13.5507	NA	NA	NA	NA	11.7555	NA	NA	14.9355	13.1802	NA	13.2376	13.1221	12.6595	13.6126	14.8738	14.9099	15.1136	13.9197	13.3488
DSITTWEILAVSMSDKK	3	sp|P01024|CO3_HUMAN;tr|V9HWA9|V9HWA9_HUMAN	12.8811	NA	14.3336	12.3747	14.634	14.3456	12.9658	16.1017	14.5431	15.1307	16.4853	15.0419	14.762	14.2697	13.6288	NA	12.0781	13.2784	12.021	NA	12.8437	15.7905	12.9913	12.8219	12.5741	13.3513	12.8833	13.9268	15.2669	15.4873	15.6264	14.5005	14.19
DSNMPMDMR	2	sp|P12259|FA5_HUMAN;tr|A0A0A0MRJ7|A0A0A0MRJ7_HUMAN	16.475	15.2284	16.3055	17.9379	NA	13.3532	NA	15.6889	16.5186	NA	15.9465	NA	16.8687	NA	15.7044	15.578	NA	16.9815	17.4041	16.2859	16.002	15.4897	NA	16.9864	16.9906	16.6343	NA	15.3109	16.3638	16.5902	16.9366	15.5674	14.6798
DSNNLC[Carbamidomethyl (C)]LHFNPR	3	sp|P09382|LEG1_HUMAN;tr|A0A384MR27|A0A384MR27_HUMAN	NA	NA	NA	NA	NA	NA	NA	NA	NA	NA	NA	NA	NA	NA	NA	NA	NA	NA	NA	NA	NA	NA	NA	NA	13.3027	NA	NA	NA	NA	NA	NA	NA	NA
DSNRPSGIPER	2	sp|A0A075B6K5|LV39_HUMAN;tr|A2MYD5|A2MYD5_HUMAN	14.2628	14.6592	15.4528	15.4148	14.8776	13.9344	14.1132	17.0516	16.183	16.2314	NA	15.7564	14.6065	13.327	14.9658	14.8256	16.1414	15.5383	14.4549	13.0965	15.3592	15.3111	15.8722	15.7525	16.2841	15.9198	16.4386	16.3208	NA	15.8844	16.019	16.2416	14.302
DSNRPSGIPER	3	sp|A0A075B6K5|LV39_HUMAN;tr|A2MYD5|A2MYD5_HUMAN	19.2444	18.8914	16.5911	16.3609	NA	18.8813	NA	18.655	17.2609	17.5453	18.7412	17.2739	NA	NA	16.4254	18.3321	17.3439	16.8549	16.7333	NA	16.5754	19.1859	16.6558	17.6564	17.1084	17.3633	17.2625	17.3521	17.6804	17.7694	17.208	17.7661	19.827
DSPSVWAAVPGK	2	sp|P07737|PROF1_HUMAN	NA	NA	NA	NA	15.2694	NA	NA	NA	NA	NA	NA	NA	NA	15.0838	NA	NA	NA	NA	NA	NA	NA	NA	NA	NA	NA	NA	NA	NA	NA	NA	NA	18.4637	17.2388
DSPVLIDFFEDTER	2	sp|P04196|HRG_HUMAN	15.168	15.8769	15.8641	16.2756	16.076	15.7804	15.9822	15.7902	15.8256	14.9757	15.8786	16.4866	16.569	15.8385	14.8793	15.3299	17.0277	15.2843	15.9827	14.6508	14.9392	16.1588	15.9231	15.6784	13.855	15.5157	15.2608	16.4499	15.2477	15.1363	14.8051	14.7804	15.421
DSQEEEKTEALTSAK	2	sp|P06396|GELS_HUMAN;tr|A0A384MEF1|A0A384MEF1_HUMAN	16.4681	15.4825	15.9926	16.3608	16.4545	15.9805	16.6839	16.231	15.3641	15.6327	16.6335	16.3926	15.6516	13.9676	15.7039	14.8011	16.1375	15.5819	15.7147	14.9019	15.0751	15.4389	15.426	15.6489	16.8223	15.5893	15.7986	16.342	15.4012	16.0533	16.4432	14.3415	15.9844
DSQEEEKTEALTSAK	3	sp|P06396|GELS_HUMAN;tr|A0A384MEF1|A0A384MEF1_HUMAN	16.8545	16.2809	16.5039	17.0068	17.1664	16.4733	17.1018	16.5819	16.1225	16.2906	17.0962	16.7588	16.1039	14.4535	16.148	14.9668	16.6554	16.1287	16.2501	15.5227	15.7496	16.1475	15.6471	16.2359	17.0892	16.0575	16.3077	17.1513	15.9555	16.4753	16.529	14.4469	16.5147
DSSTWLTAFVLK	2	sp|P0C0L4|CO4A_HUMAN	10.02	12.7788	13.4752	NA	13.7053	13.2331	11.9474	12.7479	11.6916	13.2742	14.6062	13.6753	14.332	13.2103	13.5168	12.21	12.6564	14.6781	9.99593	13.816	13.3371	12.8105	10.3337	13.7232	12.402	13.6896	12.9231	14.7679	15.9298	14.9042	15.1771	13.1913	13.1806
DSSVPNTGTAR	2	sp|P01031|CO5_HUMAN	16.4756	16.9232	16.9925	17.9037	17.351	16.787	17.0826	15.9848	16.4741	17.3825	16.1743	16.2188	16.2935	15.9165	16.2896	16.8788	16.8384	16.3356	16.6793	15.7506	16.445	17.2271	19.1809	16.2268	18.7008	17.2767	17.9875	17.1889	17.0581	18.114	18.2432	17.1849	16.2624
DSTLIMQLLR	2	sp|P63104|1433Z_HUMAN;tr|D0PNI1|D0PNI1_HUMAN	12.2835	NA	NA	NA	14.5055	NA	NA	NA	NA	14.8113	12.4428	12.4474	11.7258	18.846	NA	14.107	11.7822	NA	12.9614	NA	NA	NA	NA	14.7228	16.2253	11.936	NA	NA	13.1038	NA	14.6524	15.1532	NA
DSTYSLSSTLTLSK	2	tr|Q6GMX0|Q6GMX0_HUMAN	24.2995	24.4846	24.2956	24.3736	24.221	23.871	23.6104	23.9121	24.5593	24.0307	24.4785	24.601	24.8359	24.2517	24.0867	23.6035	24.452	24.5161	24.4232	24.0023	23.75	24.1382	24.2126	23.93	24.0054	24.4727	24.5853	24.3618	23.8986	24.1132	24.237	23.8142	24.5363
DSTYSLSSTLTLSK	3	tr|Q6GMX0|Q6GMX0_HUMAN	17.5681	17.7929	17.5278	17.7096	17.8679	17.4608	16.8637	17.3735	18.168	17.5348	18.0318	18.0787	18.4482	17.855	17.4565	17.029	17.8926	17.7781	17.7833	17.2493	17.1083	17.4756	17.5397	17.2711	17.345	17.8479	17.8836	17.6226	17.1372	17.1122	17.5212	17.2021	17.8097
DSVTGTLPK	2	sp|P03952|KLKB1_HUMAN;tr|H0YAC1|H0YAC1_HUMAN	16.7382	17.3387	16.8805	18.287	16.3976	17.1318	17.6633	17.1014	16.5906	15.6487	16.6394	16.9545	17.6812	16.4561	16.9154	15.8673	16.351	16.3142	15.6678	16.6737	16.423	17.9591	15.6004	16.4851	16.5042	16.2286	16.3195	17.2946	16.7236	16.4318	16.6299	15.217	16.8579
DSYETSQLDDQSAETHSHK	3	sp|P10451|OSTP_HUMAN;tr|A0A024RDE2|A0A024RDE2_HUMAN;tr|A0A024RDE6|A0A024RDE6_HUMAN;tr|A0A024RDJ0|A0A024RDJ0_HUMAN;tr|B7Z351|B7Z351_HUMAN;tr|F2YQ21|F2YQ21_HUMAN;tr|Q3LGB0|Q3LGB0_HUMAN	NA	NA	NA	12.1097	10.3907	NA	NA	NA	NA	11.7333	NA	NA	NA	NA	NA	NA	NA	NA	NA	NA	NA	9.92404	NA	9.76355	12.3833	NA	NA	NA	NA	NA	NA	NA	NA
DSYVGDEAQSK	2	sp|P60709|ACTB_HUMAN;sp|P63261|ACTG_HUMAN;tr|Q1KLZ0|Q1KLZ0_HUMAN;tr|Q53G76|Q53G76_HUMAN;tr|Q53G99|Q53G99_HUMAN;tr|Q53GK6|Q53GK6_HUMAN;tr|Q8WVW5|Q8WVW5_HUMAN	NA	13.5452	13.6334	14.7552	18.5319	15.0554	14.7352	NA	14.9532	15.5128	15.1384	NA	14.2739	19.5182	14.5479	17.0466	15.0192	15.6208	14.9033	14.5484	14.0505	14.8878	14.7091	16.7661	16.2114	15.8298	16.5452	15.1685	16.2181	16.7788	17.3879	18.7509	18.9051
DSYYMTSSQLSTPLQQWR	2	sp|P0DOX3|IGD_HUMAN	13.5995	15.1479	13.7132	15.133	NA	16.3323	15.3051	17.9282	NA	14.5292	15.3474	17.8677	NA	14.0076	15.5976	NA	NA	15.1791	12.9252	NA	16.3997	15.0966	17.9369	NA	13.7821	NA	NA	17.4799	14.7337	15.5538	15.9127	14.0118	14.7437
DTANLFPQTSLTLHMWPDTEGTFNVEC[Carbamidomethyl (C)]LTTDHYTGGMK	4	sp|P00450|CERU_HUMAN;tr|A5PL27|A5PL27_HUMAN	13.2328	12.8505	12.8436	11.6422	11.3796	12.7405	11.3241	12.4206	13.3947	12.1037	13.7239	13.1345	12.5564	12.0491	11.3545	NA	13.3361	12.1853	12.5291	NA	12.7827	12.745	13.0707	11.5206	12.0934	12.5052	12.7313	13.4696	13.3594	12.9962	13.6857	14.1304	13.5976
DTDDVPMILVGNK	2	sp|P61224|RAP1B_HUMAN;tr|A0A024RB87|A0A024RB87_HUMAN	12.5291	NA	NA	NA	13.867	13.212	NA	NA	NA	NA	NA	NA	NA	13.4329	NA	NA	NA	NA	NA	NA	NA	NA	10.9128	NA	NA	NA	NA	NA	NA	NA	NA	14.5978	14.2152
DTDTGALLFIGK	2	sp|P36955|PEDF_HUMAN;tr|A0A140VKF3|A0A140VKF3_HUMAN	17.1391	17.2296	16.927	17.0029	17.0346	16.3571	16.6629	16.746	16.3234	16.6344	17.6479	16.2086	17.2436	16.0718	17.2805	NA	17.4353	16.5403	16.3987	NA	NA	17.8188	16.1121	17.0018	17.1704	16.6896	16.7655	16.6934	16.2324	16.3235	16.7941	16.2984	16.8976
DTEDQEDQVDPR	2	sp|P04070|PROC_HUMAN;tr|B4DPQ3|B4DPQ3_HUMAN;tr|B4E1C4|B4E1C4_HUMAN;tr|E7END6|E7END6_HUMAN	12.0469	12.474	9.90658	11.8539	10.2657	11.1852	11.4839	11.5853	11.252	9.05884	12.0638	NA	12.0488	11.1897	12.1268	11.0275	11.9734	NA	10.4823	9.76636	10.3285	13.0795	9.26436	11.2669	11.1213	11.2823	NA	11.6294	10.9988	12.2641	11.3303	NA	NA
DTEEEDFHVDQATTVK	2	tr|A0A024R6I7|A0A024R6I7_HUMAN	NA	NA	NA	NA	NA	NA	NA	NA	NA	NA	NA	NA	NA	NA	NA	NA	NA	NA	NA	NA	NA	NA	NA	NA	NA	NA	NA	20.5192	16.5278	13.8791	NA	NA	NA
DTEEEDFHVDQATTVK	3	tr|A0A024R6I7|A0A024R6I7_HUMAN	NA	NA	NA	NA	NA	NA	NA	NA	NA	NA	NA	NA	NA	NA	NA	NA	NA	NA	NA	NA	NA	NA	NA	NA	NA	NA	NA	19.8084	16.0634	NA	NA	NA	NA
DTEEEDFHVDQVTTVK	2	sp|P01009|A1AT_HUMAN;tr|E9KL23|E9KL23_HUMAN	22.9836	23.0608	22.4879	22.1502	22.9249	22.8086	22.2562	21.8774	22.4871	22.1056	22.0397	22.6357	22.6252	22.2991	22.1439	22.7296	22.669	22.0713	22.9862	21.5475	22.354	22.2219	23.1312	22.5253	22.5958	22.9123	22.9658	21.8893	22.0632	22.6029	22.6842	22.8268	22.6936
DTEEEDFHVDQVTTVK	3	sp|P01009|A1AT_HUMAN;tr|E9KL23|E9KL23_HUMAN	22.4773	22.5066	22.0996	21.21	22.3986	22.3419	21.3967	21.4808	22.1785	21.6337	21.6392	22.1281	22.425	21.8912	21.7234	22.1014	22.1821	21.6397	22.5012	21.2299	22.0428	21.8344	22.6607	22.0842	21.7836	22.3221	22.6401	21.3939	21.6454	22.0514	22.031	22.2223	22.1471
DTERPSGIPER	2	tr|Q9UL82|Q9UL82_HUMAN	19.5558	18.6022	18.2203	18.9403	18.2002	18.306	18.2134	18.4526	18.6479	18.3665	18.5312	18.8245	18.8582	18.6116	17.5028	17.8843	19.3767	19.0804	19.4245	17.0974	17.9825	18.1501	19.5168	19.3607	18.9887	18.8703	18.533	19.4073	17.9614	18.6645	18.7368	17.2966	18.8646
DTERPSGIPER	3	tr|Q9UL82|Q9UL82_HUMAN	18.1829	16.4437	15.8044	18.3308	16.432	17.4371	15.9911	16.6249	17.2513	16.3705	17.3409	15.6925	17.3282	16.9692	16.2694	16.6518	18.3129	17.7914	18.6578	15.6695	16.7521	16.6008	18.6047	18.223	18.3124	17.3693	17.9825	18.5217	16.3714	17.3865	17.1699	15.6717	16.9266
DTGTYGFLLPER	2	sp|Q96IY4|CBPB2_HUMAN	17.48	17.6895	17.3125	18.2953	18.0892	17.7036	18.1457	16.7335	18.1772	18.5487	17.3867	16.4524	17.7466	16.51	16.672	NA	16.8324	16.257	16.5797	17.32	17.0024	18.4114	19.4489	16.4217	17.3313	17.2593	18.2463	16.9757	16.2809	17.6093	17.8494	17.3495	17.2933
DTHFPIC[Carbamidomethyl (C)]IFC[Carbamidomethyl (C)]C[Carbamidomethyl (C)]GC[Carbamidomethyl (C)]C[Carbamidomethyl (C)]HR	3	sp|P81172|HEPC_HUMAN;tr|A0A290WI34|A0A290WI34_HUMAN	NA	NA	14.117	NA	NA	NA	NA	NA	14.6299	NA	14.089	NA	NA	11.3611	NA	11.566	12.7974	16.8876	NA	15.338	12.6655	NA	14.2979	11.8579	13.7176	16.6618	15.3866	13.4997	16.7399	16.3992	16.3869	15.7318	NA
[truncated: 6,539 more rows]

## Sheet: b. Protein matrix
Protein	Normal_24	Normal_25	Normal_26	Normal_27	Normal_28	Normal_29	Normal_30	Normal_31	Normal_32	Normal_33	Patients_1	Patients_2	Patients_3	Patients_4	Patients_5	Patients_6	Patients_7	Patients_8	Patients_9	Patients_10	Patients_11	Patients_12	Patients_13	Patients_14	Patients_15	Patients_16	Patients_17	Patients_18	Patients_19	Patients_20	Patients_21	Patients_22	Patients_23	ProteinGroup
[truncated: 988 more rows]
